# Supplementary material for: Dynamic range adaptation in primary motor cortical populations
Source: eLife. 2017 Apr 18;6:e21409. doi: 10.7554/eLife.21409 (PMC5395298; doi:10.7554/eLife.21409)
Supplement: Figure 1—source data 1. — DOI: http://dx.doi.org/10.7554/eLife.21409.004 [file elife-21409-fig1-data1.zip › Fig1c.txt]

Tgt_ID_3D	X	Y	Z
1	-1	0	0
2	-0.707106781	-0.707106781	0
3	-0.707106781	0	-0.707106781
4	-0.707106781	0	0.707106781
5	-0.707106781	0.707106781	0
6	-0.577350269	-0.577350269	-0.577350269
7	-0.577350269	-0.577350269	0.577350269
8	-0.577350269	0.577350269	-0.577350269
9	-0.577350269	0.577350269	0.577350269
10	0	-1	0
11	0	-0.707106781	-0.707106781
12	0	-0.707106781	0.707106781
13	0	0	-1
14	0	0	1
15	0	0.707106781	-0.707106781
16	0	0.707106781	0.707106781
17	0	1	0
18	0.577350269	-0.577350269	-0.577350269
19	0.577350269	-0.577350269	0.577350269
20	0.577350269	0.577350269	-0.577350269
21	0.577350269	0.577350269	0.577350269
22	0.707106781	-0.707106781	0
23	0.707106781	0	-0.707106781
24	0.707106781	0	0.707106781
25	0.707106781	0.707106781	0
26	1	0	0
