# Supplementary material for: Dynamic range adaptation in primary motor cortical populations
Source: eLife. 2017 Apr 18;6:e21409. doi: 10.7554/eLife.21409 (PMC5395298; doi:10.7554/eLife.21409)
Supplement: Figure 1—source data 1. — DOI: http://dx.doi.org/10.7554/eLife.21409.004 [file elife-21409-fig1-data1.zip › Fig1d.txt]

Tgt_ID_2D	X	Y
1	-1	0
2	-0.923876681	-0.382690316
3	-0.923876681	0.382690316
4	-0.707106781	-0.707106781
5	-0.707106781	0.707106781
6	-0.382690316	-0.923876681
7	-0.382690316	0.923876681
8	0	-1
9	0	1
10	0.382690316	-0.923876681
11	0.382690316	0.923876681
12	0.707106781	-0.707106781
13	0.707106781	0.707106781
14	0.923876681	-0.382690316
15	0.923876681	0.382690316
16	1	0
