# Supplementary material for: Dynamic range adaptation in primary motor cortical populations
Source: eLife. 2017 Apr 18;6:e21409. doi: 10.7554/eLife.21409 (PMC5395298; doi:10.7554/eLife.21409)
Supplement: Figure 2—source data 1. — DOI: http://dx.doi.org/10.7554/eLife.21409.006 [file elife-21409-fig2-data1.zip]

Archive with 37 entries (36 files):
- Fig2a_2D_1.txt
- __MACOSX/
- __MACOSX/._Fig2a_2D_1.txt
- Fig2a_2D_2.txt
- __MACOSX/._Fig2a_2D_2.txt
- Fig2a_2D_3.txt
- __MACOSX/._Fig2a_2D_3.txt
- Fig2a_3D_1.txt
- __MACOSX/._Fig2a_3D_1.txt
- Fig2a_3D_2.txt
- __MACOSX/._Fig2a_3D_2.txt
- Fig2a_3D_3.txt
- __MACOSX/._Fig2a_3D_3.txt
- Fig2b_2D_1.txt
- __MACOSX/._Fig2b_2D_1.txt
- Fig2b_2D_2.txt
- __MACOSX/._Fig2b_2D_2.txt
- Fig2b_2D_3.txt
- __MACOSX/._Fig2b_2D_3.txt
- Fig2b_3D_1.txt
- __MACOSX/._Fig2b_3D_1.txt
- Fig2b_3D_2.txt
- __MACOSX/._Fig2b_3D_2.txt
- Fig2b_3D_3.txt
- __MACOSX/._Fig2b_3D_3.txt
- Fig2c_bottom.txt
- __MACOSX/._Fig2c_bottom.txt
- Fig2c_top.txt
- __MACOSX/._Fig2c_top.txt
- Fig2d_bottom.txt
- __MACOSX/._Fig2d_bottom.txt
- Fig2d_top.txt
- __MACOSX/._Fig2d_top.txt
- Fig2e_bottom.txt
- __MACOSX/._Fig2e_bottom.txt
- Fig2e_top.txt
- __MACOSX/._Fig2e_top.txt
