# Supplementary material for: Dynamic range adaptation in primary motor cortical populations
Source: eLife. 2017 Apr 18;6:e21409. doi: 10.7554/eLife.21409 (PMC5395298; doi:10.7554/eLife.21409)
Supplement: Figure 2—source data 1. — DOI: http://dx.doi.org/10.7554/eLife.21409.006 [file elife-21409-fig2-data1.zip › Fig2a_2D_1.txt]

Tgt_ID_2D	Rate
1	27.42702316
1	37.41348214
1	29.23067672
1	34.53169191
1	32.35331531
1	26.53088307
1	39.32761194
1	34.10435291
1	29.14982205
1	28.44000012
1	37.56495746
1	32.32990351
1	39.39036177
1	49.51404602
1	34.72691135
1	24.53441599
1	39.10120578
1	33.06162062
1	48.27442704
1	31.68110697
1	35.91737521
1	25.75471275
1	32.77141939
1	44.65021582
1	40.11825174
1	37.36924836
1	33.79034247
2	37.9657935
2	40.90629837
2	34.40557064
2	33.73989751
2	43.69430675
2	37.51535601
2	31.923483
2	35.96801017
2	39.64253472
2	22.63340681
2	43.44377564
2	41.23709369
2	33.57895792
2	38.30472854
2	50.74634117
2	44.75926948
2	44.07266392
2	39.38324681
2	46.69738658
2	39.30436116
2	41.19046803
2	38.7979992
2	31.30355382
2	49.65542315
2	45.07074848
2	40.53365528
2	41.07111871
3	23.55882831
3	28.55333835
3	24.94507237
3	12.47081359
3	19.86578279
3	30.72870956
3	18.66127699
3	31.42988462
3	25.83003662
3	47.30557964
3	39.78558705
3	20.72594539
3	31.55180814
3	28.50940896
3	24.41247397
3	20.44153596
3	34.05339292
3	41.86648779
3	24.15285944
3	37.11352666
3	30.90794557
3	37.65801793
3	26.22220099
3	35.26074747
3	31.7819358
3	35.81667312
3	23.78059886
4	37.28300142
4	34.28388377
4	34.88800537
4	32.78470108
4	34.69098614
4	38.87036877
4	34.99619603
4	55.60268351
4	36.42676443
4	41.25131867
4	33.60939329
4	37.88001752
4	43.00816604
4	44.19749498
4	39.75214219
4	36.29522803
4	37.8953584
4	43.88237262
4	31.28914884
4	40.37714554
4	35.67223967
4	41.93762864
4	59.89371179
4	29.25369639
4	41.2324129
4	31.80518722
4	36.37665973
5	15.89319872
5	10.43954135
5	31.34939066
5	12.49092462
5	20.84701092
5	14.65061499
5	10.83673556
5	20.89447063
5	12.59801975
5	13.78360057
5	15.18606154
5	13.03414156
5	28.60236604
5	11.67156976
5	16.60811785
5	27.8438423
5	17.89513614
5	31.15540014
5	19.18183137
5	10.90457784
5	8.893025302
5	16.11227669
5	15.86749063
5	21.9223739
5	17.87951981
5	10.20683027
5	20.87099027
6	21.99601923
6	32.33998504
6	52.64025993
6	36.00194551
6	35.44890368
6	38.96365511
6	34.10716948
6	40.7888119
6	38.5007189
6	27.92102312
6	32.70416981
6	48.71412343
6	27.16898268
6	34.43689072
6	45.70629708
6	32.70797136
6	41.74182019
6	42.83019193
6	44.81628478
6	30.72543482
6	36.80337269
6	37.47637207
6	34.71280933
6	39.42826503
6	22.91649536
6	46.56690875
6	41.01591842
7	16.64918967
7	6.358183941
7	16.77618933
7	6.367522048
7	7.972795482
7	13.2056634
7	7.739784691
7	6.542026147
7	12.78971538
7	8.091674155
7	6.5906724
7	12.4380936
7	13.28421596
7	9.155660867
7	14.90111805
7	9.524598258
7	27.55367333
7	13.23353758
7	8.571852886
7	13.83600313
7	9.198240123
7	15.34812355
7	16.38503685
7	7.412616749
7	13.59558106
7	8.179600823
7	7.065567434
8	20.91626194
8	12.23799946
8	34.71076061
8	33.20073309
8	22.44568839
8	35.45870469
8	26.40906347
8	27.20810451
8	28.11695284
8	27.16168923
8	20.96956182
8	27.89747522
8	23.16151339
8	20.93401891
8	18.33976587
8	22.03441393
8	34.24268938
8	24.29817514
8	46.281156
8	19.64762302
8	15.02966215
8	20.70648064
8	16.44918006
8	20.49030776
8	28.35037915
8	12.19916062
8	25.42924327
9	4.626745567
9	4.753367939
9	6.269518422
9	8.31048296
9	7.976515822
9	6.202109888
9	4.562075131
9	3.811451776
9	8.518035988
9	5.482698908
9	5.121939634
9	7.602835118
9	9.014373315
9	4.509367224
9	7.488714518
9	10.85002464
9	8.030630363
9	4.681060144
9	5.640536756
9	12.68430483
9	8.726007792
9	12.46133617
9	10.08050448
9	9.335328935
9	10.88735407
9	7.943692239
9	6.018477651
10	21.68022333
10	16.48018238
10	13.56765855
10	8.444818346
10	9.119447838
10	14.94961032
10	7.011901549
10	7.242515397
10	10.33358788
10	8.319426322
10	11.63510625
10	19.47608533
10	10.81127085
10	14.00740821
10	17.86456206
10	6.318336809
10	8.500402019
10	18.67467655
10	16.87582792
10	6.678497093
10	6.954720431
10	6.518694235
10	6.99941907
10	13.68528231
10	10.75789087
10	10.6118814
10	16.15391966
11	5.214280025
11	3.928575114
11	3.863572393
11	14.65228407
11	4.618339596
11	9.620575253
11	2.906401976
11	4.191787732
11	5.662664033
11	7.00943048
11	9.149519852
11	4.419551864
11	5.189438321
11	6.604781581
11	4.010270505
11	7.784035452
11	5.09970127
11	8.903469413
11	9.441931039
11	6.32936244
11	5.673573175
11	10.89230998
11	12.18649121
11	6.015236
11	1.986324405
11	12.19516059
11	6.474411182
12	0.848278899
12	2.987041676
12	3.604943902
12	11.25627009
12	13.95908067
12	6.906982564
12	5.599603011
12	10.97492237
12	7.873228817
12	7.343374275
12	7.233115937
12	4.642625175
12	1.943393778
12	10.17825548
12	6.413490974
12	6.647569814
12	1.918403081
12	5.482300195
12	11.28591461
12	9.717207598
12	7.160838206
12	6.501434996
12	6.539171584
12	8.881715392
12	3.737084119
12	5.307123988
12	7.06803856
13	5.534377315
13	8.218933346
13	10.02923261
13	5.202334654
13	7.569828561
13	9.42744853
13	5.897910298
13	3.423640914
13	4.120925394
13	5.823151231
13	7.999806928
13	3.314705633
13	4.445851375
13	6.947167338
13	9.040278229
13	9.046448857
13	4.350923928
13	10.13750381
13	15.81325321
13	7.267832542
13	8.735987617
13	6.673639269
13	10.30514306
13	11.74932557
13	5.686626972
13	6.36113266
13	8.563331853
14	1.958216587
14	6.757209873
14	3.693608467
14	4.086206457
14	15.43932607
14	12.94122178
14	4.150457458
14	7.789571754
14	4.734879551
14	6.891728374
14	8.861188059
14	4.350927473
14	9.001944113
14	6.660952202
14	8.010900966
14	8.602689515
14	15.40860826
14	3.518975521
14	9.0374133
14	9.753492491
14	9.761433098
14	9.431409495
14	8.701501013
14	11.87597898
14	10.01516594
14	9.801061803
14	11.75845757
15	10.74925705
15	1.079346553
15	5.971475478
15	7.615439262
15	7.622435866
15	5.314876764
15	8.275708157
15	4.486576023
15	3.04122427
15	13.19889883
15	11.70995077
15	5.922370927
15	3.826913949
15	6.064580254
15	6.869387045
15	7.664206675
15	10.89010986
15	8.036400422
15	7.144955016
15	3.475519088
15	14.42174608
15	9.700459547
15	6.692686914
15	8.062616639
15	8.077872494
15	8.334083326
15	13.13327047
16	4.610255072
16	12.36182019
16	2.359986979
16	7.437470365
16	6.193839081
16	1.963449975
16	5.633472999
16	7.75278896
16	4.328564597
16	12.28206265
16	3.651866012
16	7.588786822
16	7.009962187
16	5.974292978
16	11.46992682
16	2.833249547
16	13.0802101
16	7.924548672
16	8.570168185
16	4.588106089
16	9.568277083
16	10.72518112
16	4.33677971
16	6.475507694
16	4.747962438
16	9.471641735
16	8.962465396
