# Supplementary material for: Dynamic range adaptation in primary motor cortical populations
Source: eLife. 2017 Apr 18;6:e21409. doi: 10.7554/eLife.21409 (PMC5395298; doi:10.7554/eLife.21409)
Supplement: Figure 2—source data 1. — DOI: http://dx.doi.org/10.7554/eLife.21409.006 [file elife-21409-fig2-data1.zip › Fig2a_2D_2.txt]

Tgt_ID_2D	Rate
1	45.12187681
1	51.56993485
1	40.74579179
1	27.44826793
1	37.59979887
1	40.28763726
1	50.14270522
1	31.54652645
1	35.62756028
1	38.21625016
1	28.1737181
1	25.61992353
1	28.72213879
1	27.59799286
1	34.72691135
1	38.55408227
1	29.79139488
1	34.95085608
1	25.28660464
1	37.81293413
1	29.57901488
1	24.0377319
1	21.50624397
1	36.42517606
1	41.23264762
1	33.32932962
1	45.7163457
2	45.14851118
2	46.61415396
2	41.11885272
2	46.50634522
2	42.78400869
2	46.89419502
2	37.51009253
2	47.15805778
2	28.83093434
2	46.04727593
2	33.17524685
2	35.97278385
2	34.34211606
2	26.57879123
2	35.61146749
2	48.65137987
2	36.34061762
2	27.39704126
2	46.69738658
2	29.47827087
2	42.04860278
2	22.04431773
2	30.38286106
2	39.72433852
2	33.80306136
2	36.48028975
2	34.36562994
3	41.22794954
3	53.21303966
3	44.90113026
3	30.48421101
3	28.23032291
3	21.62390673
3	35.35820903
3	34.68125199
3	28.2900401
3	37.56619559
3	19.40760344
3	31.08891808
3	20.35600525
3	27.49121579
3	43.68547973
3	19.46812948
3	41.62081356
3	31.6551493
3	26.45313176
3	30.56408078
3	44.95701174
3	36.31308872
3	38.24070977
3	30.55931447
3	25.42554864
3	31.19516691
3	27.17782727
4	42.73905041
4	35.10016671
4	40.84449409
4	34.55684708
4	37.05628065
4	36.09391385
4	25.57414325
4	37.53181137
4	32.48873584
4	38.15746977
4	30.40849869
4	45.65027753
4	37.51776187
4	38.13117214
4	51.49709329
4	28.6985524
4	30.93498645
4	34.69768998
4	33.82610685
4	37.10332293
4	30.71776194
4	30.10906672
4	35.23159517
4	41.35867421
4	35.66046521
4	38.16622467
4	43.44989912
5	38.59776832
5	31.31862404
5	29.32684933
5	28.72912662
5	45.37290611
5	21.97592249
5	27.69387977
5	33.18533571
5	24.22696105
5	22.64448666
5	21.69437363
5	27.15446158
5	15.78061575
5	29.17892441
5	27.68019642
5	24.63109127
5	25.26372161
5	28.14036142
5	36.99353193
5	34.89464909
5	37.79535753
5	21.06990029
5	26.44581772
5	29.22983187
5	20.85943978
5	27.21821404
5	17.74034173
6	19.55201709
6	35.80498343
6	33.24647996
6	32.40175096
6	34.40628887
6	40.04597886
6	24.4871986
6	44.86769309
6	30.3953044
6	36.06465486
6	19.75876926
6	38.4585185
6	29.3425013
6	28.09325296
6	36.37848135
6	37.73996696
6	42.86997749
6	30.78420045
6	32.1757942
6	37.44662368
6	33.73642497
6	24.59386917
6	20.34888823
6	22.03344222
6	37.34539985
6	32.9375696
6	33.07735357
7	31.85062372
7	35.60583007
7	20.1314272
7	31.83761024
7	21.26078795
7	16.14025527
7	22.25188099
7	29.07567176
7	20.25038268
7	14.56501348
7	21.65506646
7	22.0058579
7	18.75418724
7	18.31132173
7	25.21727669
7	25.00207043
7	30.9978825
7	23.63131711
7	29.14429981
7	20.34706343
7	19.54626026
7	20.46416473
7	38.23175265
7	18.00206925
7	22.65930177
7	18.17689072
7	16.48632401
8	15.45984578
8	25.69979887
8	35.86778596
8	31.81736921
8	33.07785658
8	26.34075206
8	28.96477929
8	19.04567316
8	21.72673629
8	30.07187022
8	32.61931838
8	30.99719469
8	23.16151339
8	29.30762648
8	17.42277758
8	25.86648592
8	21.9153212
8	31.58762768
8	22.43934837
8	27.2883653
8	26.8386824
8	18.40576057
8	18.79906293
8	22.53933854
8	31.05041526
8	27.0124271
8	23.11749389
9	28.91715979
9	35.17492275
9	19.853475
9	19.39112691
9	12.96183821
9	23.92242385
9	15.51105544
9	14.29294416
9	8.518035988
9	21.01701248
9	11.95119248
9	20.63626675
9	14.02235849
9	18.0374689
9	16.0472454
9	20.79588056
9	23.08806229
9	30.42689094
9	19.17782497
9	11.77828305
9	16.36126461
9	23.88422767
9	19.15295852
9	9.335328935
9	14.23730917
9	15.88738448
9	10.31739026
10	26.32598548
10	32.96036476
10	26.09165106
10	26.27276819
10	17.32695089
10	16.3086658
10	18.40624157
10	8.449601296
10	13.43366424
10	18.30273791
10	19.1148174
10	22.25838324
10	22.45417791
10	8.10955212
10	10.55633213
10	11.58361748
10	25.50120606
10	13.48726639
10	10.54739245
10	14.19180632
10	17.38680108
10	13.03738847
10	28.6339871
10	8.797681486
10	16.13683631
10	16.40018035
10	19.74367958
11	17.72855209
11	19.64287557
11	20.28375506
11	18.96177939
11	12.93135087
11	12.2443685
11	9.688006585
11	16.76715093
11	16.9879921
11	16.02155538
11	5.083066585
11	13.25865559
11	25.08228522
11	12.26602294
11	17.04364965
11	11.67605318
11	27.53838686
11	9.892743792
11	10.38612414
11	9.494043661
11	14.18393294
11	11.88251998
11	15.66834584
11	12.88979143
11	6.952135418
11	12.19516059
11	8.632548243
12	12.72418348
12	22.90065285
12	12.01647967
12	9.380225076
12	8.973694718
12	1.726745641
12	10.07928542
12	16.96124367
12	8.85738242
12	5.245267339
12	18.59944098
12	8.356725316
12	12.63205956
12	5.08912774
12	10.99455596
12	15.51099623
12	14.3880231
12	27.41150097
12	9.169805624
12	12.70711763
12	9.547784274
12	14.44763333
12	12.1441758
12	6.661286544
12	15.88260751
12	9.729727312
12	8.077758354
13	14.75833951
13	13.35576669
13	19.1467168
13	6.502918317
13	3.244212241
13	9.42744853
13	7.863880397
13	6.847281829
13	10.30231348
13	6.987781477
13	7.999806928
13	14.36372441
13	9.780873026
13	7.71907482
13	6.32819476
13	12.33606662
13	9.789578838
13	9.011114498
13	3.953313303
13	0
13	11.11852969
13	8.898185692
13	6.011333453
13	8.224527897
13	5.686626972
13	8.481510214
13	1.223333122
14	6.853758054
14	7.722525569
14	3.693608467
14	12.25861937
14	5.146442024
14	10.5147427
14	8.300914917
14	12.46331481
14	7.891465918
14	6.891728374
14	0.984576451
14	11.80966028
14	0
14	2.497857076
14	8.010900966
14	7.038564149
14	6.848270338
14	6.158207162
14	3.389029988
14	7.802793993
14	14.64214965
14	1.714801726
14	3.346731159
14	0
14	15.0227489
14	9.801061803
14	3.919485858
15	14.88358668
15	9.71411898
15	11.94295096
15	10.47122899
15	11.4336538
15	6.377852116
15	8.275708157
15	6.729864035
15	2.027482846
15	8.122399283
15	8.58729723
15	2.368948371
15	4.783642436
15	8.663686077
15	3.434693522
15	5.748155006
15	7.623076905
15	8.036400422
15	8.93119377
15	2.606639316
15	5.546825416
15	7.936739629
15	3.346343457
15	3.023481239
15	2.30796357
15	4.167041663
15	4.041006299
16	5.532306087
16	10.4600017
16	15.33991536
16	6.374974598
16	5.309004927
16	6.872074911
16	3.755648666
16	10.66008482
16	0
16	11.6356383
16	5.477799017
16	2.168224806
16	4.005692678
16	6.827763403
16	8.602445116
16	2.833249547
16	5.450087544
16	7.044043264
16	5.356355115
16	11.01145461
16	10.43812045
16	5.850098793
16	5.059576328
16	16.43782722
16	7.596739902
16	8.20875617
16	1.792493079
