# Supplementary material for: Dynamic range adaptation in primary motor cortical populations
Source: eLife. 2017 Apr 18;6:e21409. doi: 10.7554/eLife.21409 (PMC5395298; doi:10.7554/eLife.21409)
Supplement: Figure 2—source data 1. — DOI: http://dx.doi.org/10.7554/eLife.21409.006 [file elife-21409-fig2-data1.zip › Fig2a_2D_3.txt]

Tgt_ID_2D	Rate
1	37.24565652
1	41.94258781
1	44.0903659
1	27.79467599
1	36.0533293
1	34.50545407
1	29.55899831
1	31.72821182
1	30.43408592
1	34.6749903
1	25.87607321
1	31.1452812
1	31.54805632
1	45.38688787
1	44.90547621
1	37.50386398
1	35.5001271
1	37.8009361
1	44.63164602
1	40.51717197
1	44.98074559
1	23.62217023
1	27.93909803
1	36.29378127
2	37.70080044
2	28.68628755
2	25.24127626
2	25.96997976
2	30.62903881
2	32.02442098
2	27.68408351
2	38.86029186
2	38.22173136
2	29.04737475
2	30.68494166
2	32.799537
2	44.90556589
2	49.17020334
2	32.17793727
2	31.24406015
2	41.3117619
2	26.75444731
2	41.61753778
2	32.70982346
2	34.7536435
2	33.00427621
2	34.7104668
2	37.85813801
3	43.00755375
3	43.77511848
3	32.40131781
3	52.96430898
3	48.55817994
3	33.21414777
3	30.48996243
3	29.88799728
3	36.10040919
3	59.37361381
3	31.34237436
3	45.24920943
3	45.05314428
3	35.19529681
3	43.86979807
3	48.71656186
3	44.41455518
3	30.83335913
3	30.29319138
3	49.63242772
3	28.22579489
3	30.05461572
3	44.18912284
3	39.57836581
4	17.25538906
4	34.15277837
4	27.65300085
4	35.12783117
4	25.76773104
4	27.35132004
4	18.60516137
4	22.95096989
4	29.78117997
4	28.82314351
4	30.8828886
4	27.43373568
4	25.71608718
4	42.66667619
4	41.38394825
4	33.83335077
4	29.39071068
4	32.77760989
4	23.14167479
4	38.92169942
4	33.21399243
4	24.2636703
4	30.0794341
4	40.95220515
5	44.30373285
5	29.03420472
5	35.69379652
5	35.96953827
5	34.24128126
5	32.04958298
5	39.3727924
5	36.38062091
5	36.0522776
5	47.95137572
5	50.14468888
5	40.69709034
5	42.87903274
5	52.29848925
5	39.50899047
5	28.54570555
5	28.20872542
5	34.31030836
5	35.38520137
5	34.60576923
5	33.27976074
5	44.56045795
5	38.26591371
5	26.35210941
6	22.29695288
6	26.45673697
6	34.78256401
6	17.76435873
6	19.69303942
6	18.64679457
6	32.06253851
6	18.2986226
6	29.82714094
6	13.58460308
6	13.11036277
6	15.2823444
6	17.38291054
6	13.39959127
6	25.17523514
6	24.24562373
6	14.49287589
6	23.02607089
6	27.30017698
6	14.11001142
6	32.41800232
6	34.13634587
6	33.70354648
6	32.95840931
7	17.59055012
7	32.34922047
7	32.34765421
7	35.90030453
7	33.09820422
7	25.95740966
7	30.12252806
7	20.62519468
7	31.71652682
7	29.70924323
7	29.40222408
7	40.38046189
7	28.70585812
7	22.01401661
7	34.78300668
7	22.06270608
7	28.53865902
7	23.48841918
7	26.39136055
7	36.92263405
7	23.89995157
7	19.77643156
7	30.66295732
7	25.58962215
8	14.31523161
8	19.16924024
8	15.62574785
8	10.65560249
8	13.31840323
8	22.62298751
8	14.25477814
8	17.99134598
8	24.3694216
8	25.95671895
8	13.10891641
8	11.18482567
8	15.76998447
8	17.53503874
8	15.14475809
8	9.366163692
8	13.6266346
8	14.40431538
8	9.554936197
8	18.22337596
8	17.63830118
8	19.58422511
8	20.92964724
8	15.67123822
9	22.3395588
9	20.0305012
9	22.81183246
9	26.57166855
9	29.34477634
9	14.33637054
9	20.8507094
9	29.45322395
9	24.57467369
9	18.23570746
9	10.83022896
9	21.00748527
9	7.574509478
9	20.34062583
9	22.29840803
9	17.84611741
9	27.52495828
9	16.64763223
9	17.51421856
9	21.05472382
9	38.08831727
9	22.37279955
9	21.77999244
9	25.45487983
10	20.42220186
10	17.2657389
10	13.04767226
10	10.23239251
10	11.94451121
10	30.94685838
10	13.97031611
10	14.76883474
10	7.148474522
10	10.88329662
10	4.596701006
10	7.711178019
10	9.610001295
10	13.34866562
10	9.759208956
10	13.78464477
10	12.25441387
10	4.622328291
10	5.77005826
10	13.58847251
10	16.26140445
10	27.12995498
10	14.20161826
10	13.27287976
11	5.95981727
11	22.24488239
11	21.33350614
11	12.93910975
11	14.51960823
11	10.67907126
11	20.40123264
11	21.75791422
11	10.90595956
11	10.90976443
11	22.734858
11	15.3893112
11	7.648856417
11	12.72495666
11	9.685422626
11	16.94233487
11	15.78194676
11	10.20486369
11	6.223371405
11	18.23687538
11	8.811205659
11	11.67164197
11	12.5407781
11	10.55851401
12	12.0200635
12	16.43265181
12	12.94651675
12	16.25375873
12	11.83870334
12	14.56854211
12	5.625357523
12	11.38640813
12	5.040555842
12	2.143379496
12	7.414619701
12	6.931024699
12	4.878675235
12	10.271223
12	29.13046715
12	15.39605606
12	4.895254676
12	4.313974876
12	8.397086846
12	10.02308431
12	10.6281227
12	10.82373545
12	6.818350156
12	10.32316572
13	7.008884582
13	12.24726131
13	10.45702199
13	12.13872798
13	11.20851766
13	8.265857646
13	19.06201905
13	12.38654491
13	8.872215884
13	5.354556523
13	3.778676348
13	0.8936203
13	11.90817195
13	10.72421551
13	7.529065513
13	1.610636213
13	3.583069709
13	8.874967782
13	7.264470867
13	8.088247909
13	3.547954141
13	3.716103575
13	7.23930998
13	14.19972362
14	17.83125434
14	12.11001891
14	12.22643679
14	11.19969362
14	11.47040722
14	9.86004799
14	5.680407409
14	5.543596163
14	8.760034926
14	5.071094283
14	16.25411817
14	10.87094361
14	5.858680168
14	23.58944474
14	9.710944858
14	5.251822219
14	7.537503233
14	11.15036208
14	30.67772423
14	8.512197533
14	12.30014399
14	3.041292923
14	5.963054662
14	15.00875181
15	11.69392063
15	10.33821318
15	6.253874951
15	11.0416114
15	8.209281078
15	5.11990894
15	5.680331244
15	5.543154738
15	5.000956736
15	11.77249263
15	5.106479048
15	5.695582808
15	3.29867156
15	9.183212628
15	7.432860058
15	3.790395371
15	4.561036126
15	10.99004196
15	7.968300304
15	7.795884083
15	7.863308384
15	7.517246343
15	2.426350316
15	3.876964606
16	11.19867819
16	7.63611499
16	8.216856233
16	7.904417962
16	6.197267192
16	6.74249924
16	10.07289698
16	6.789022738
16	8.123539477
16	9.174275248
16	10.84494029
16	12.85023488
16	4.874470531
16	7.42253301
16	11.09406724
16	8.714547844
16	5.696162415
16	3.444651238
16	7.960347589
16	8.779057571
16	6.903045746
16	7.706752504
16	5.322585471
16	14.89641379
