# Supplementary material for: Dynamic range adaptation in primary motor cortical populations
Source: eLife. 2017 Apr 18;6:e21409. doi: 10.7554/eLife.21409 (PMC5395298; doi:10.7554/eLife.21409)
Supplement: Figure 2—source data 1. — DOI: http://dx.doi.org/10.7554/eLife.21409.006 [file elife-21409-fig2-data1.zip › Fig2a_3D_1.txt]

Tgt_ID_3D	Rate
1	18.19155259
1	40.06041182
1	14.50763743
1	19.64298461
1	19.75701682
1	34.43986007
1	32.68955672
1	18.38243767
1	31.16942212
1	33.95549155
2	28.34724364
2	30.50300213
2	38.46331815
2	24.16069446
2	31.10018049
2	38.14794292
2	31.5746138
2	31.15895311
2	26.27085751
2	42.79249783
3	39.99023174
3	44.01778533
3	28.50544301
3	33.75234512
3	34.52813573
3	50.6628104
3	26.13185322
3	38.73110675
3	33.19487109
3	29.66854143
3	45.72307548
4	13.38963752
4	15.41410755
4	8.384683645
4	18.95027037
4	21.9502215
4	17.61881329
4	15.09262021
4	21.18400685
4	19.71191025
4	22.41768856
5	9.607349124
5	8.0136559
5	12.221992
5	18.8869398
5	16.79969338
5	15.79284025
5	13.08887571
5	16.11800535
5	8.976072713
5	21.09702618
6	45.05113226
6	40.58354163
6	30.47190569
6	27.53409238
6	35.35393222
6	37.47272582
6	30.29947678
6	23.52091126
6	40.80233988
6	33.4316618
7	13.45190293
7	14.1546905
7	18.18535159
7	19.14100628
7	14.66485554
7	31.07153714
7	16.80835684
7	28.96111273
7	14.44506647
7	11.88845885
8	8.439528568
8	18.88685677
8	16.32354869
8	15.05931676
8	21.90586124
8	15.08457258
8	24.81548756
8	14.70698519
8	10.08338305
8	16.56375117
9	12.95784788
9	2.706397327
9	7.200886752
9	14.73925135
9	12.26130004
9	6.352243339
9	11.53755118
9	14.27887465
9	8.063980859
9	6.096629442
9	12.91061536
10	12.11276925
10	10.33048039
10	9.674182116
10	11.17748954
10	18.42449944
10	15.52119768
10	20.685636
10	12.93196346
10	8.069985772
10	15.88997029
11	27.70233765
11	29.06000609
11	32.40756506
11	26.89937103
11	21.98161212
11	29.2874843
11	16.68305443
11	25.39041056
11	21.55550993
11	24.14583294
12	9.977987106
12	7.689615319
12	8.007555163
12	2.263938385
12	8.084205178
12	11.79755103
12	21.42400295
12	6.607458818
12	12.86471519
12	12.17716993
13	18.14180323
13	28.10318045
13	21.7133799
13	17.21178698
13	9.979247949
13	13.79631381
13	24.47862973
13	13.07409041
13	8.478124322
13	9.875487229
14	11.05632823
14	9.575038153
14	7.345625177
14	13.10850708
14	5.531276819
14	11.20986954
14	9.47464107
14	7.670017135
14	6.118893918
14	12.75828216
15	9.333676578
15	13.0749249
15	4.578036031
15	14.50149956
15	13.68969384
15	3.14936019
15	7.743144328
15	8.89270279
15	8.121028044
15	8.551534975
16	2.844686665
16	4.269864222
16	12.07042738
16	10.93152258
16	4.448693599
16	8.417476423
16	8.8434069
16	8.579583667
16	11.17189519
16	14.5738628
17	13.42519538
17	0
17	1.460111852
17	5.637563266
17	5.370513075
17	8.673984421
17	15.42071661
17	4.032001315
17	2.933887878
17	1.096681263
18	25.61192136
18	11.4495373
18	11.67181439
18	18.37640317
18	19.19096735
18	11.597067
18	20.79245582
18	21.54308577
18	15.28693104
18	15.51370753
19	6.095798609
19	7.034152202
19	4.272273291
19	11.16018485
19	3.14270538
19	4.593812735
19	5.679425871
19	14.72926574
19	7.420138902
19	8.547486717
20	1.602677183
20	7.68851811
20	12.2276198
20	5.444573121
20	2.797040715
20	1.402177331
20	6.532762806
20	7.79221818
20	8.803685654
20	10.57900257
21	15.79337888
21	10.9821732
21	6.219222162
21	7.103798403
21	10.83652684
21	5.545018037
21	6.926063466
21	9.773881586
21	4.792050846
21	6.182441857
21	4.245380239
22	7.387043939
22	12.62860816
22	4.578575747
22	8.325038812
22	7.450551372
22	10.49943553
22	19.50771372
22	1.702716707
22	1.473444449
22	2.542287303
23	6.671585847
23	11.30533008
23	8.620571113
23	6.667019402
23	10.29679991
23	10.90603469
23	1.03942763
23	7.78271456
23	6.457413074
23	2.227518217
24	5.907584131
24	7.415561639
24	4.688980075
24	13.30874512
24	3.868115076
24	6.948924473
24	10.54698729
24	6.510916307
24	3.067100021
24	8.50152012
25	6.665687183
25	5.967622438
25	2.420103766
25	8.824672225
25	14.83304839
25	9.907475026
25	6.439233813
25	11.13041655
25	8.978208434
25	3.969367388
26	8.298385746
26	11.46836465
26	26.41900852
26	12.05848201
26	5.448906104
26	1.434017646
26	8.204210817
26	16.51844134
26	18.96940941
26	14.86841225
