# Supplementary material for: Dynamic range adaptation in primary motor cortical populations
Source: eLife. 2017 Apr 18;6:e21409. doi: 10.7554/eLife.21409 (PMC5395298; doi:10.7554/eLife.21409)
Supplement: Figure 2—source data 1. — DOI: http://dx.doi.org/10.7554/eLife.21409.006 [file elife-21409-fig2-data1.zip › Fig2a_3D_2.txt]

Tgt_ID_3D	Rate
1	28.9717319
1	29.04379857
1	30.22424465
1	44.52409846
1	23.99066328
1	41.92678618
1	25.30804391
1	21.91752183
1	30.05622848
1	28.649946
2	20.99795825
2	45.75450319
2	38.46331815
2	24.91571617
2	33.24502053
2	32.88615769
2	32.94742309
2	26.70767409
2	20.35991457
2	30.07040388
3	19.99511587
3	25.34357337
3	39.19498413
3	26.82878715
3	25.00313277
3	8.215590876
3	10.05071278
3	12.91036892
3	25.22810203
3	24.27426117
3	19.17419295
4	35.51164735
4	44.61978502
4	43.12123018
4	28.42540555
4	34.144789
4	37.88044857
4	27.80219512
4	35.79366674
4	44.73087325
4	40.3518394
5	43.23307106
5	42.35789547
5	24.44398401
5	30.21910369
5	30.79943786
5	32.90175052
5	25.17091483
5	31.22863537
5	35.90429085
5	35.1617103
6	18.8924103
6	20.74269905
6	17.41251753
6	19.37584278
6	16.06996919
6	23.42045364
6	18.44315978
6	13.23051258
6	15.86757662
6	14.01972914
7	32.82264315
7	42.46407149
7	39.24207449
7	33.24490565
7	32.38488932
7	31.07153714
7	22.9204866
7	28.02688328
7	30.81614181
7	30.57032276
8	13.50324571
8	22.66422813
8	27.20591448
8	16.42834556
8	20.53674492
8	16.45589736
8	18.61161567
8	10.29488963
8	20.1667661
8	24.84562676
9	21.8663683
9	34.28103281
9	48.96602991
9	45.08476883
9	25.63726373
9	23.50330035
9	33.78854274
9	21.41831197
9	38.30390908
9	48.09563227
9	41.71121885
10	27.68632972
10	18.5948647
10	24.18545529
10	25.14935147
10	12.28299963
10	21.4908891
10	14.60162541
10	25.86392692
10	17.14871977
10	23.83495544
11	2.865759067
11	10.25647274
11	15.07328607
11	8.276729547
11	4.396322424
11	12.28184825
11	7.149880471
11	9.765542522
11	10.2105047
11	7.624999876
12	19.95597421
12	29.90405957
12	18.01699912
12	29.43119901
12	21.01893346
12	25.56136055
12	25.57058416
12	22.82576683
12	31.5770282
12	40.82933448
13	5.728990494
13	5.620636091
13	13.44161613
13	3.442357396
13	3.564017125
13	0
13	3.626463664
13	5.684387134
13	11.86937405
13	6.583658153
14	19.20309641
14	40.09547227
14	31.38585303
14	31.31476692
14	24.89074569
14	29.89298545
14	27.74716313
14	23.0100514
14	24.47557567
14	33.41454852
15	17.33397079
15	4.358308299
15	8.011563054
15	8.286571176
15	7.371373605
15	12.59744076
15	11.61471649
15	16.67381773
15	9.745233653
15	10.99483068
16	36.98092665
16	40.56371011
16	39.9252598
16	26.33503168
16	27.32768925
16	32.90468056
16	32.4258253
16	47.90267548
16	33.51568557
16	36.0511343
17	11.05604325
17	22.21660466
17	17.52134223
17	20.29522776
17	26.85256538
17	13.63054695
17	18.14201954
17	18.81600614
17	34.22869191
17	27.41703157
18	5.820891218
18	12.59449103
18	8.17027007
18	7.875601357
18	0
18	8.434230549
18	11.4358507
18	2.393676196
18	8.231424404
18	8.462022291
19	28.19306857
19	32.82604361
19	29.19386749
19	20.92534659
19	14.14217421
19	22.96906367
19	25.55741642
19	23.79342928
19	25.97048616
19	32.29050537
20	4.808031548
20	14.09561654
20	6.113809901
20	5.444573121
20	6.992601789
20	1.402177331
20	10.26577012
20	4.452696103
20	4.890936474
20	9.067716491
21	35.17616205
21	44.84387391
21	35.44956632
21	32.47450699
21	25.84094862
21	28.83409379
21	24.73594095
21	37.46654608
21	42.44387892
21	24.72976743
21	36.51027006
22	4.924695959
22	17.48576514
22	4.578575747
22	22.59653392
22	16.76374059
22	8.999516168
22	8.778471175
22	8.513583535
22	0
22	11.44029286
23	2.668634339
23	11.30533008
23	7.662729878
23	16.66754851
23	5.148399954
23	0
23	2.07885526
23	6.670898194
23	5.381177561
23	2.227518217
24	32.49171272
24	41.79680196
24	20.31891366
24	30.85209096
24	33.26578965
24	25.18985122
24	32.81284934
24	21.97434254
24	14.5687251
24	24.79610035
25	14.6645118
25	16.4109617
25	14.52062259
25	20.17067937
25	17.79965807
25	9.907475026
25	11.80526199
25	18.92170814
25	40.81003833
25	10.5849797
26	29.63709195
26	21.98103224
26	11.32243222
26	16.07797601
26	15.25693709
26	20.07624704
26	8.204210817
26	17.38783299
26	15.17552753
26	13.51673841
