# Supplementary material for: Dynamic range adaptation in primary motor cortical populations
Source: eLife. 2017 Apr 18;6:e21409. doi: 10.7554/eLife.21409 (PMC5395298; doi:10.7554/eLife.21409)
Supplement: Figure 2—source data 1. — DOI: http://dx.doi.org/10.7554/eLife.21409.006 [file elife-21409-fig2-data1.zip › Fig2a_3D_3.txt]

Tgt_ID_3D	Rate
1	22.67524551
1	26.09676736
1	28.5217445
1	26.14386709
1	27.93944732
1	20.32281381
1	19.67408318
1	31.76663957
1	21.73218184
1	42.51869875
2	24.80345265
2	24.37347903
2	19.51795717
2	27.37579567
2	20.24815585
2	28.86567993
2	19.75824939
2	30.14534523
2	18.80341115
2	28.03592394
3	46.09105374
3	52.51347748
3	34.31807857
3	48.20669383
3	48.84946711
3	40.53091977
3	39.97450992
3	35.20021362
3	36.19708889
3	51.83937241
4	22.602719
4	5.197939951
4	17.11141908
4	17.93392821
4	13.52195922
4	16.86903205
4	23.40878609
4	18.28731244
4	13.84939652
4	20.25717792
5	29.37247603
5	29.38129341
5	26.97748134
5	17.01022671
5	22.48050184
5	14.18933907
5	25.85718253
5	27.74277092
5	19.39733522
5	39.68942333
6	31.3035625
6	33.55071709
6	49.0151315
6	35.13976908
6	38.07953403
6	36.58618605
6	47.96794354
6	24.87558521
6	36.85660696
6	32.93722937
6	39.5725257
7	5.188615685
7	13.01314407
7	17.64138961
7	16.88480549
7	12.1878514
7	9.159268408
7	10.38212099
7	9.752430999
7	13.61624538
7	13.95171241
7	6.933712452
8	38.47073769
8	27.06664114
8	42.3779048
8	34.63031021
8	31.55158696
8	44.31278986
8	43.6743902
8	31.67089454
8	32.24508999
8	44.54072958
9	18.44397671
9	24.76535702
9	14.6727685
9	18.63619512
9	13.31883812
9	9.874370727
9	19.9974317
9	8.22918036
9	39.76722217
9	17.99567919
10	13.97758435
10	19.62095034
10	11.17060448
10	11.06550588
10	12.91126012
10	10.71254167
10	10.75766307
10	13.23233926
10	21.6256159
10	11.13395199
11	39.57202589
11	32.09715259
11	28.52929372
11	26.00462734
11	30.17793894
11	33.47688497
11	33.65062707
11	30.52808907
11	15.32757782
11	28.36121303
12	8.539254866
12	14.40375451
12	8.201142926
12	7.056229173
12	4.280434294
12	5.158810111
12	8.299970403
12	6.347709903
12	17.81025757
12	15.68071584
12	10.62906535
13	32.56270592
13	29.70642326
13	29.54726977
13	29.74789383
13	31.60833707
13	31.66288085
13	34.08706632
13	35.59784066
13	35.1606979
13	24.43226649
14	14.72899754
14	10.67871525
14	14.6447156
14	11.27319414
14	5.067460749
14	13.27696621
14	6.352040074
14	13.03148553
14	8.836244512
14	10.62739069
15	31.06843159
15	28.29711004
15	31.47992158
15	22.41352235
15	28.16452864
15	21.97622656
15	33.74141911
15	33.80900958
15	26.81124532
15	39.45008901
16	11.21466186
16	11.79439729
16	24.19829634
16	12.83746676
16	9.318679895
16	13.21044144
16	11.91856115
16	19.42884549
16	14.65001455
16	12.61858859
17	19.31487709
17	14.26651212
17	18.49331513
17	10.14648315
17	29.43615101
17	13.06179491
17	12.10544667
17	16.97257483
17	17.0325701
17	17.61469907
18	13.97447169
18	22.15313853
18	12.81140623
18	15.55970378
18	7.903824607
18	13.78116256
18	11.95048779
18	16.59018881
18	17.34142534
18	16.72231568
19	4.7472515
19	6.826611615
19	16.03769731
19	7.703041935
19	9.969488724
19	3.960932849
19	17.46101571
19	1.984422753
19	4.357521426
19	7.943337388
20	17.67537637
20	14.11164878
20	15.62763058
20	23.53597287
20	20.76264434
20	24.81497863
20	13.0148122
20	21.81260317
20	13.50401874
20	21.90570479
21	9.732473814
21	9.159206194
21	11.65990326
21	6.712140084
21	13.64853722
21	7.632456869
21	13.87769429
21	12.07838558
21	5.444769956
21	4.458512503
22	10.94091066
22	18.74890412
22	14.00637375
22	10.71248135
22	18.89524734
22	5.227270489
22	5.600964416
22	10.14586187
22	5.121475596
22	17.78414485
23	14.08395888
23	19.6463525
23	17.79023003
23	11.43711009
23	13.64570539
23	13.16369794
23	26.74957546
23	15.5067145
23	19.24802648
23	18.90211471
24	1.335357287
24	5.026930862
24	3.63413443
24	12.96791657
24	2.877321549
24	9.894348515
24	11.19073405
24	18.0326755
24	7.162832701
24	11.57878467
25	17.29220812
25	17.03057236
25	17.4997347
25	15.59912742
25	12.66105388
25	11.25853384
25	17.34199675
25	7.816465887
25	9.579149842
25	14.90694312
26	14.34485878
26	5.347751618
26	13.76462062
26	7.928088837
26	12.16004463
26	21.44456038
26	2.433885124
26	7.040210292
26	7.727281207
26	5.29251522
