# Supplementary material for: Dynamic range adaptation in primary motor cortical populations
Source: eLife. 2017 Apr 18;6:e21409. doi: 10.7554/eLife.21409 (PMC5395298; doi:10.7554/eLife.21409)
Supplement: Figure 2—source data 1. — DOI: http://dx.doi.org/10.7554/eLife.21409.006 [file elife-21409-fig2-data1.zip › Fig2b_2D_1.txt]

Tgt_ID_2D	Rate
1	5.317111456
1	4.814648387
1	6.739670349
1	4.380146156
1	8.088747598
1	3.729111777
1	9.585562798
1	5.496709341
1	3.425284202
1	9.816150158
1	2.969992287
1	6.422385882
1	7.064295643
1	5.792720517
1	2.011012133
1	10.15754151
2	7.18902777
2	10.35926492
2	4.866334336
2	9.029206629
2	8.70312657
2	4.777030073
2	8.014828031
2	6.154838057
2	4.512922992
2	6.423632308
2	12.39708334
2	15.39367638
2	4.689679007
2	2.079199864
2	2.868638835
2	3.034446983
3	2.180648618
3	4.03748536
3	4.367366487
3	3.096361338
3	2.064274789
3	6.210137823
3	5.47733984
3	8.665840708
3	2.502756077
3	0
3	7.464098259
3	3.845566459
3	0
3	3.860561314
3	1.340666469
3	2.083812944
4	14.64697052
4	13.27484878
4	6.023395893
4	6.627640154
4	10.86869993
4	11.46587348
4	19.37211153
4	9.751601817
4	5.849938447
4	7.358957587
4	8.957867705
4	7.06645214
4	9.086124405
4	7.309841569
4	8.24553472
4	5.779569022
5	5.263045431
5	3.289728671
5	3.523682379
5	2.343585328
5	5.465530394
5	4.373514574
5	2.597930048
5	2.87629919
5	5.930167779
5	6.944723017
5	5.776050773
5	1.75198729
5	3.57378642
5	3.851190042
5	3.093583282
5	2.868921452
6	14.32206271
6	14.00463761
6	17.59112986
6	12.34802286
6	21.358537
6	28.26752823
6	14.30367392
6	17.14527665
6	13.80779474
6	14.83429333
6	18.070335
6	13.34553493
6	13.09202065
6	19.20686775
6	17.42650371
6	14.40267855
7	0.888561892
7	1.525884493
7	1.642338798
7	4.736177736
7	4.42002009
7	6.013736919
7	4.500859968
7	2.912846783
7	4.399861108
7	3.159550788
7	1.458366054
7	5.665973554
7	3.51605351
7	0
7	1.399685216
7	2.480009241
8	15.97549226
8	22.11562759
8	31.98436433
8	23.03068707
8	20.31657899
8	10.68569388
8	22.03603428
8	17.55979186
8	18.52693755
8	13.74460235
8	24.93138764
8	26.99282915
8	18.74125283
8	15.55975083
8	14.53269506
8	24.32677604
9	7.630891951
9	8.184063305
9	6.898459341
9	4.387893053
9	15.53955767
9	9.164135716
9	9.502144002
9	2.215870902
9	3.732759656
9	6.878141056
9	6.957982188
9	2.358044071
9	4.232314469
9	1.765473863
9	5.204787421
9	4.539922386
10	25.40146708
10	32.48004383
10	25.61538186
10	26.28314338
10	24.7274594
10	30.43474851
10	25.67679523
10	21.13803309
10	28.9373556
10	34.14648389
10	29.12857762
10	22.20393037
10	29.92916656
10	18.74754822
10	21.89137476
10	16.3652904
11	12.80012838
11	5.190675784
11	9.68087945
11	3.200395731
11	1.805731303
11	6.842010255
11	5.103313046
11	5.436992301
11	14.66214983
11	12.62742513
11	12.46596075
11	2.645329043
11	8.691080533
11	2.383301149
11	6.247137955
11	4.54845906
12	19.58880178
12	26.22959118
12	21.06071614
12	43.67450277
12	32.51678057
12	21.09136324
12	37.82794036
12	31.43484334
12	20.92575346
12	25.44743366
12	23.52868515
12	20.29022505
12	29.27495668
12	20.3092641
12	38.82950251
12	34.13169041
13	10.8936588
13	8.925942442
13	5.461430343
13	17.95075414
13	17.76639084
13	13.0507033
13	4.936404299
13	20.48823094
13	8.722020915
13	11.97560033
13	5.298868215
13	4.331753881
13	5.354352567
13	14.91311779
13	11.95759719
13	9.290850777
14	24.66288596
14	15.33681336
14	25.56863377
14	22.48399831
14	23.80318534
14	23.04863889
14	25.63314772
14	33.88851746
14	24.23022081
14	20.12752048
14	25.76483085
14	21.88445933
14	30.42061045
14	28.07114931
14	22.66707382
14	22.32456487
15	12.6028191
15	10.66678999
15	23.65027272
15	15.0270251
15	26.8195235
15	12.69181753
15	23.4160096
15	10.38328289
15	19.75518333
15	17.85315944
15	11.68116525
15	20.36293425
15	6.628024627
15	13.09921391
15	23.28660719
15	19.29592295
16	15.95962438
16	26.07264328
16	20.51570492
16	22.09892042
16	18.63130022
16	16.26722816
16	16.04552967
16	22.66363366
16	14.38966573
16	23.58366033
16	20.85605957
16	14.85144136
16	27.48503727
16	13.47403277
16	14.46377311
16	22.36265684
