# Supplementary material for: Dynamic range adaptation in primary motor cortical populations
Source: eLife. 2017 Apr 18;6:e21409. doi: 10.7554/eLife.21409 (PMC5395298; doi:10.7554/eLife.21409)
Supplement: Figure 2—source data 1. — DOI: http://dx.doi.org/10.7554/eLife.21409.006 [file elife-21409-fig2-data1.zip › Fig2b_2D_2.txt]

Tgt_ID_2D	Rate
1	1.519174702
1	6.190262212
1	0.561639196
1	2.190073078
1	0.622211354
1	5.966578843
1	6.709893959
1	0
1	5.994247353
1	4.461886435
1	1.781995372
1	1.834967395
1	3.211043474
1	0.579272052
1	0.670337378
1	1.195004883
2	2.156708331
2	0.941751357
2	5.561524955
2	2.708761989
2	2.373579974
2	2.866218044
2	0
2	5.275575478
2	2.256461496
2	0.802954038
2	3.646200981
2	2.654082134
2	0
2	2.079199864
2	1.147455534
2	4.551670474
3	4.361297236
3	6.344619852
3	4.367366487
3	2.064240892
3	2.064274789
3	9.315206735
3	6.259816959
3	1.733168142
3	0
3	2.291763983
3	1.866024565
3	6.729741302
3	2.188453152
3	1.286853771
3	0.670333234
3	3.125719415
4	2.312679556
4	1.561746916
4	14.30556525
4	5.523033461
4	8.694959944
4	8.026111436
4	3.340019229
4	3.250533939
4	1.169987689
4	2.006988433
4	3.981274536
4	5.13923792
4	1.009569378
4	1.461968314
4	3.847916202
4	2.476958152
5	3.759318165
5	1.644864336
5	1.174560793
5	4.687170657
5	4.684740337
5	3.644595478
5	3.463906731
5	1.917532793
5	4.941806482
5	3.205256777
5	0.722006347
5	2.335983053
5	5.718058272
5	1.925595021
5	4.331016594
5	5.164058613
6	2.864412542
6	1.000331258
6	7.539055653
6	6.94576286
6	7.868934683
6	4.348850497
6	5.297657008
6	4.286319163
6	1.972542106
6	1.977905778
6	3.872214643
6	2.224255822
6	8.056628093
6	2.2596315
6	26.13975557
6	1.152214284
7	2.665685677
7	4.577653478
7	3.284677595
7	7.104266603
7	5.156690105
7	13.02976332
7	9.001719936
7	5.825693566
7	5.279833329
7	5.26591798
7	2.916732107
7	8.498960331
7	10.54816053
7	3.969960325
7	2.099527823
7	2.480009241
8	4.407032347
8	10.4758236
8	3.198436433
8	5.117930459
8	20.31657899
8	10.68569388
8	21.07794583
8	8.104519319
8	18.52693755
8	11.78108773
8	6.232846909
8	5.784177676
8	12.88461132
8	2.39380782
8	3.96346229
8	3.742580929
9	12.40019942
9	8.92806906
9	16.75340126
9	11.40852194
9	24.28055886
9	8.331032469
9	11.87768
9	11.07935451
9	5.225863519
9	22.92713685
9	15.65545992
9	6.484621195
9	5.925240257
9	7.061895453
9	14.57340478
9	19.06767402
10	7.257562024
10	6.496008766
10	11.82248393
10	14.89378125
10	12.82164561
10	20.98948173
10	16.50651122
10	27.93240086
10	17.14806258
10	12.0517002
10	9.709525874
10	19.90697206
10	13.60416662
10	18.74754822
10	14.59424984
10	14.5469248
11	17.45472052
11	10.95809332
11	26.80858925
11	12.00148399
11	22.57164128
11	15.39452307
11	11.66471553
11	11.96138306
11	20.30143823
11	13.89016764
11	15.58245094
11	9.699539826
11	6.207914666
11	9.533204594
11	11.45308625
11	6.06461208
12	16.32400148
12	27.0492659
12	35.10119357
12	18.28235
12	21.36817009
12	24.46598135
12	31.52328363
12	17.96276762
12	24.41337903
12	16.35906449
12	18.82294812
12	22.93677615
12	27.60210201
12	29.61767682
12	20.70906801
12	14.75964991
13	16.3404882
13	10.41359952
13	2.340613004
13	24.68228695
13	19.13303629
13	21.75117216
13	9.050074549
13	5.46352825
13	8.722020915
13	9.798218448
13	5.961226742
13	6.497630822
13	21.41741027
13	17.39863742
13	10.76183747
13	12.86425492
14	16.18501891
14	22.55413729
14	32.38693611
14	24.52799816
14	28.38072098
14	37.45403819
14	15.77424475
14	37.39422616
14	17.90929364
14	26.09123025
14	23.78292078
14	26.6716848
14	25.94699127
14	27.03147711
14	35.7442318
14	33.07342943
15	20.16451056
15	10.66678999
15	21.67941666
15	30.84494625
15	23.32132478
15	25.38363505
15	33.27538207
15	35.8695227
15	23.04771389
15	28.56505511
15	14.18427209
15	13.5752895
15	20.90376998
15	11.08395024
15	21.91680676
15	23.83614011
16	26.87936738
16	26.07264328
16	33.64575607
16	30.93848859
16	25.6180378
16	38.8606006
16	21.39403955
16	25.49658787
16	30.57803968
16	19.29572209
16	22.52454433
16	25.57748234
16	24.64175755
16	23.88578537
16	31.60602272
16	48.25625949
