# Supplementary material for: Dynamic range adaptation in primary motor cortical populations
Source: eLife. 2017 Apr 18;6:e21409. doi: 10.7554/eLife.21409 (PMC5395298; doi:10.7554/eLife.21409)
Supplement: Figure 2—source data 1. — DOI: http://dx.doi.org/10.7554/eLife.21409.006 [file elife-21409-fig2-data1.zip › Fig2b_2D_3.txt]

Tgt_ID_2D	Rate
1	25.46509319
1	43.93222866
1	30.53664556
1	29.68662536
1	22.07522603
1	48.56422462
1	40.72388485
1	37.4678973
1	18.66992697
1	23.61246654
1	36.41028957
1	25.74110037
1	28.98182211
1	42.88071342
1	47.29153382
2	23.43244536
2	23.79604207
2	35.80243383
2	46.96470916
2	35.06232428
2	42.02851208
2	31.39344039
2	42.61340834
2	45.66107132
2	36.35212727
2	37.52351697
2	52.78296587
2	25.77273422
2	45.07202788
2	38.08994514
3	15.93672994
3	33.58234967
3	15.77593424
3	25.2825771
3	36.90048145
3	15.70574661
3	14.62315329
3	20.42567509
3	23.48000726
3	13.10007209
3	28.42654192
3	13.64266661
3	20.88464825
3	30.5704789
3	29.05554994
4	44.86511198
4	33.65219331
4	42.37010165
4	58.34863878
4	26.42632256
4	37.52611187
4	49.18610341
4	45.77443781
4	40.79784746
4	47.1152559
4	44.72843496
4	54.70656932
4	72.26005339
4	45.53074276
4	45.65612153
5	15.06995816
5	13.86806183
5	14.58630456
5	11.17175722
5	10.73028237
5	14.45122372
5	14.61340216
5	21.30778997
5	22.33343115
5	11.13917936
5	9.746253606
5	14.04941413
5	23.87516472
5	15.60460487
5	20.49413587
6	38.19632598
6	32.27776435
6	58.77932714
6	39.98257718
6	47.07871146
6	35.39200178
6	28.96527009
6	40.16934847
6	42.93125983
6	44.89093861
6	37.63389411
6	59.07250785
6	58.16855722
6	60.75261096
6	51.06934394
7	5.703056598
7	11.67466151
7	13.19918877
7	14.50901452
7	6.037577566
7	10.03463339
7	19.41557269
7	20.98602948
7	15.39706333
7	14.95433754
7	18.30841905
7	13.65482707
7	17.90743222
7	17.19789877
7	13.87190975
8	30.74596307
8	39.1688439
8	64.63583731
8	52.05551488
8	54.21943732
8	44.59709424
8	38.71152095
8	51.3345676
8	74.82507741
8	50.038584
8	37.90326102
8	58.89498772
8	50.00635739
8	49.86097184
8	62.26273352
9	7.274093833
9	14.39352361
9	9.608855146
9	7.965962599
9	22.7070174
9	18.20849861
9	8.596636495
9	11.72135875
9	13.46193948
9	10.23165029
9	12.55432385
9	12.80683131
9	14.96729188
9	8.863048754
9	7.607792407
10	37.93054655
10	39.81167951
10	39.88584998
10	42.67550438
10	39.83590034
10	32.99464632
10	45.42649188
10	45.20258993
10	45.25920094
10	51.47952942
10	53.47849179
10	67.35948998
10	51.75365471
10	46.67711231
10	50.59596954
11	9.86070491
11	7.960858458
11	20.36323298
11	14.79698815
11	13.13614732
11	18.38325183
11	4.908547864
11	12.04715437
11	21.93724963
11	17.43563116
11	11.07575103
11	12.81451961
11	12.43324958
11	14.87325548
11	12.21287435
12	31.75207729
12	29.66590753
12	29.0767166
12	38.97974693
12	53.8427968
12	38.98878747
12	46.75889477
12	37.11624952
12	46.07778841
12	39.29737811
12	42.35782104
12	46.74211888
12	31.97687116
12	45.74573285
12	50.76383358
13	11.64952313
13	14.74620158
13	15.33818413
13	13.04889478
13	12.56362008
13	19.69414674
13	15.68109219
13	22.98436693
13	20.97427549
13	18.26427473
13	14.07251844
13	14.4506203
13	25.02347155
13	10.45972321
13	21.36671177
14	30.68150007
14	31.42980473
14	48.70761224
14	37.56178535
14	42.82550078
14	29.63923722
14	30.45324798
14	32.80042834
14	33.69593382
14	39.92595224
14	38.92689056
14	36.36450873
14	35.01084352
14	37.22482949
14	38.40676398
15	14.94172454
15	14.96925329
15	20.31373436
15	19.56125072
15	22.07396608
15	23.39151279
15	18.24252484
15	25.96152857
15	27.04021938
15	17.07369015
15	33.56758653
15	21.35009509
15	17.55995044
15	16.88017751
15	18.89683423
16	26.9928322
16	24.80498628
16	33.52903781
16	22.23197385
16	25.93050982
16	28.16955853
16	38.98430341
16	23.83737273
16	19.49746724
16	28.84337593
16	32.00132796
16	29.18430958
16	32.00963092
16	27.18076173
16	21.72187243
