# Supplementary material for: Dynamic range adaptation in primary motor cortical populations
Source: eLife. 2017 Apr 18;6:e21409. doi: 10.7554/eLife.21409 (PMC5395298; doi:10.7554/eLife.21409)
Supplement: Figure 2—source data 1. — DOI: http://dx.doi.org/10.7554/eLife.21409.006 [file elife-21409-fig2-data1.zip › Fig2b_3D_1.txt]

Tgt_ID_3D	Rate
1	4.396949362
1	1.897250599
1	4.608076082
1	7.28250632
1	5.26569445
1	1.574369527
1	9.428306692
1	6.743305213
1	6.549947625
1	5.770697867
2	10.03853915
2	9.511009483
2	9.630871937
2	9.199878042
2	11.90891258
2	15.31983334
2	11.69799244
2	10.5563389
2	8.271228024
2	6.6738955
3	14.51092719
3	10.50185575
3	18.47285693
3	16.1171951
3	6.719929005
3	10.7595288
3	7.725687356
3	10.58224562
3	7.941353883
3	12.09151497
4	7.53770025
4	9.341046871
4	2.042000859
4	9.182439287
4	3.870965223
4	7.044346472
4	2.685662115
4	2.479228448
4	2.268319064
4	4.959263518
5	2.073105202
5	4.845916493
5	4.387639633
5	3.272950877
5	1.287237888
5	0.676938377
5	1.023866205
5	2.520688567
5	3.527251081
5	3.825380338
6	13.4262716
6	12.87325084
6	22.748716
6	23.1931296
6	14.94336278
6	17.63597865
6	26.41117176
6	22.46498008
6	16.79009126
6	12.71233562
7	2.792210552
7	8.551640517
7	4.598476493
7	5.623252497
7	9.062548467
7	9.742467327
7	9.543574995
7	8.493058117
7	4.151512279
7	3.266587334
8	5.844395511
8	3.13507123
8	5.260715511
8	12.33073231
8	12.68941517
8	18.2548434
8	5.978430092
8	3.910552027
8	0
8	7.47800896
9	2.875726715
9	3.860514736
9	2.384403873
9	6.005356033
9	2.68134001
9	3.224997326
9	5.390508112
9	2.542109477
9	0
9	3.181245921
10	19.24990086
10	10.87358633
10	18.04929093
10	24.16997412
10	18.2400709
10	18.73831536
10	14.61756026
10	24.81534321
10	22.64236564
10	21.18130808
11	18.54368425
11	27.35248685
11	33.03941672
11	23.08883274
11	28.14426683
11	22.34235928
11	20.3051937
11	19.69492621
11	27.73227437
11	31.14638741
12	10.97685678
12	10.57903182
12	13.31931416
12	16.64956543
12	14.78750626
12	9.0688366
12	8.187075068
12	12.20313785
12	7.327613169
12	10.87796006
13	12.08791713
13	15.54355039
13	12.11191013
13	21.41120982
13	14.41520242
13	12.17873726
13	22.05913138
13	22.91651634
13	22.7759347
13	18.11097136
14	8.332905065
14	3.779947805
14	5.691559163
14	6.150327306
14	5.782827384
14	6.630745306
14	5.225026809
14	2.22874199
14	5.002088701
14	2.430175396
15	14.69023298
15	16.94157047
15	8.235890317
15	3.447383983
15	16.52119659
15	18.07730083
15	12.09149788
15	7.856314651
15	13.86281301
15	9.082839257
16	6.067460797
16	6.35075617
16	5.644432196
16	4.141222788
16	4.288720534
16	7.479118022
16	1.478338411
16	7.035503271
16	3.282929083
16	3.912386938
17	7.417576123
17	4.223775144
17	5.729463442
17	5.455439506
17	2.433910174
17	7.752033097
17	6.092210135
17	2.048983636
17	8.697922881
17	7.780066251
18	17.50680735
18	33.29735803
18	23.73839504
18	26.23244284
18	21.76132299
18	29.37506955
18	25.86975603
18	24.22395052
18	33.85185777
18	29.64407742
19	11.45166151
19	6.696329851
19	10.50416111
19	20.47967399
19	6.665936904
19	18.12225819
19	12.90161972
19	14.17293358
19	6.92484431
19	12.93753345
19	20.59633365
20	13.03857413
20	6.186498939
20	9.378015176
20	12.5050377
20	7.273853937
20	14.27059554
20	8.081386333
20	14.45589205
20	12.99440023
20	15.25231338
21	13.16178781
21	5.969897831
21	10.81929507
21	6.331957774
21	2.352384224
21	5.492450704
21	10.91793424
21	5.867379482
21	5.786794842
21	9.878950652
22	21.81237878
22	22.49231932
22	28.73154385
22	30.98047214
22	18.81761337
22	17.46326341
22	13.94029386
22	11.73594873
22	20.89436683
22	18.66417608
23	32.13217628
23	18.72603879
23	19.5241356
23	17.7670467
23	22.92446649
23	22.87450113
23	33.56522148
23	8.781499742
23	20.12348072
23	20.47841571
24	12.54135867
24	17.57472502
24	5.911786926
24	13.72406169
24	10.40551223
24	11.28868845
24	11.10474063
24	16.5171361
24	11.74298209
24	9.231862942
25	10.08109863
25	3.135619869
25	13.04029064
25	4.286309561
25	4.479643963
25	8.664856197
25	4.955676647
25	8.415131252
25	11.36566858
25	10.75161709
26	20.59060643
26	13.80210935
26	16.3845894
26	16.68052588
26	12.49698307
26	20.76950985
26	12.0323239
26	16.49151667
26	22.74813104
26	12.76338023
