# Supplementary material for: Dynamic range adaptation in primary motor cortical populations
Source: eLife. 2017 Apr 18;6:e21409. doi: 10.7554/eLife.21409 (PMC5395298; doi:10.7554/eLife.21409)
Supplement: Figure 2—source data 1. — DOI: http://dx.doi.org/10.7554/eLife.21409.006 [file elife-21409-fig2-data1.zip › Fig2b_3D_2.txt]

Tgt_ID_3D	Rate
1	2.638169617
1	0
1	6.144101442
1	0
1	1.316423613
1	6.297478108
1	5.387603824
1	0
1	2.807120411
1	4.3280234
2	10.03853915
2	7.133257112
2	4.815435969
2	3.066626014
2	1.58785501
2	8.511018522
2	0
2	0
2	1.654245605
2	0
3	8.464707525
3	3.938195905
3	7.389142773
3	2.686199183
3	2.687971602
3	2.689882201
3	3.433638825
3	6.349347371
3	2.268958252
3	6.045757487
4	15.0754005
4	8.406942184
4	8.168003436
4	10.01720649
4	3.870965223
4	4.025340841
4	5.37132423
4	8.264094827
4	3.402478596
4	3.542331084
5	14.51173642
5	4.845916493
5	7.312732722
5	2.181967251
5	1.287237888
5	3.384691886
5	6.14319723
5	1.260344284
5	2.351500721
5	5.738070507
6	3.729519889
6	5.149300336
6	8.028958589
6	8.283260573
6	0
6	5.878659549
6	2.031628597
6	2.642938833
6	2.583090962
6	1.155666874
7	10.23810536
7	3.563183549
7	9.196952987
7	1.60664357
7	5.43752908
7	3.653425248
7	5.726144997
7	4.954283902
7	2.767674853
7	4.899881001
8	3.506637306
8	10.97274931
8	6.312858613
8	6.165366155
8	4.880544297
8	6.084947801
8	1.195686018
8	2.93291402
8	4.793046742
8	2.492669653
9	8.627180146
9	10.03733831
9	8.345413555
9	6.005356033
9	2.68134001
9	8.599992868
9	2.695254056
9	5.084218954
9	2.534728276
9	6.362491842
10	20.53322758
10	10.87358633
10	12.40888751
10	1.611331608
10	4.974564792
10	3.406966429
10	4.872520087
10	2.757260356
10	6.469247327
10	1.323831755
11	2.472491234
11	3.217939629
11	9.439833348
11	3.01158688
11	9.381422277
11	1.241242182
11	1.128066317
11	1.094162567
11	1.155511432
11	4.983421985
12	27.01995515
12	9.87376303
12	18.80373764
12	4.439884115
12	14.78750626
12	6.34818562
12	3.778650032
12	6.101568923
12	18.31903292
12	11.65495721
13	6.508878452
13	3.108710078
13	5.590112368
13	2.854827975
13	0.961013495
13	5.219458825
13	1.76473051
13	3.1249795
13	4.744986395
13	6.707767171
14	20.83226266
14	18.89973902
14	8.943878684
14	8.883806109
14	8.352972887
14	13.26149061
14	6.966702412
14	6.686225969
14	9.378916314
14	6.075438491
15	3.092680626
15	8.470785234
15	8.235890317
15	5.745639971
15	7.509634814
15	2.582471548
15	7.053373764
15	5.499420256
15	0
15	2.724851777
16	18.20238239
16	18.41719289
16	16.22774256
16	8.282445575
16	6.861952855
16	12.71450064
16	9.609199674
16	12.89842266
16	9.848787248
16	6.846677141
17	23.3123821
17	8.447550287
17	17.18839033
17	22.91284593
17	14.60346105
17	15.50406619
17	16.53599894
17	11.26941
17	20.87501491
17	11.67009938
18	17.50680735
18	8.037293316
18	4.945498966
18	17.05108785
18	3.626887165
18	8.528245998
18	7.186043341
18	3.46056436
18	9.873458517
18	4.234868203
19	40.08081527
19	36.1601812
19	19.69530207
19	14.89430836
19	24.44176865
19	11.77946782
19	16.42024328
19	23.19207313
19	11.54140718
19	12.93753345
19	12.17056079
20	13.03857413
20	13.91962261
20	14.73688099
20	16.07790561
20	3.117365973
20	10.70294666
20	10.77518178
20	3.335975089
20	1.624300029
20	6.355130575
21	21.53747096
21	17.90969349
21	21.63859015
21	8.442610366
21	13.33017727
21	7.846358148
21	14.19331451
21	6.845276062
21	18.1870695
21	9.878950652
22	30.29497052
22	24.63444497
22	17.78619381
22	13.63140774
22	10.75292192
22	9.403295682
22	20.27679107
22	16.43032822
22	7.597951573
22	17.81580444
23	8.033044069
23	16.05089039
23	19.5241356
23	13.53679749
23	3.274923785
23	9.418912229
23	11.61873051
23	12.44045797
23	8.854331519
23	15.08935894
24	25.08271733
24	31.32885765
24	10.97903286
24	23.22533516
24	23.41240252
24	11.28868845
24	11.68920066
24	9.084424857
24	12.72156393
24	6.154575294
25	11.34123596
25	21.94933908
25	18.62898662
25	20.57428589
25	19.41179051
25	12.378366
25	14.04108383
25	16.8302625
25	12.98933552
25	16.89539828
26	32.02983222
26	23.54477477
26	23.40655628
26	16.68052588
26	18.26482142
26	22.95577405
26	13.12617153
26	19.02867308
26	12.99893202
26	11.69976521
