# Supplementary material for: Dynamic range adaptation in primary motor cortical populations
Source: eLife. 2017 Apr 18;6:e21409. doi: 10.7554/eLife.21409 (PMC5395298; doi:10.7554/eLife.21409)
Supplement: Figure 2—source data 1. — DOI: http://dx.doi.org/10.7554/eLife.21409.006 [file elife-21409-fig2-data1.zip › Fig2b_3D_3.txt]

Tgt_ID_3D	Rate
1	26.81076415
1	33.05891575
1	25.30217204
1	33.56020844
1	37.89696281
1	36.35950658
1	15.7369918
1	29.69414107
1	26.16823006
1	27.38202459
2	33.2596075
2	25.76031445
2	38.89462841
2	31.11470823
2	28.58045378
2	52.7569535
2	37.97741736
2	39.29985809
2	47.85674438
2	32.58401487
3	17.28170128
3	24.9163615
3	30.61384717
3	19.81430054
3	29.84472171
3	18.70833982
3	20.71501856
3	31.93254368
3	29.34181679
3	21.95891527
4	41.27134187
4	30.557634
4	24.14802507
4	35.72592948
4	36.33058089
4	32.39625431
4	33.89926307
4	35.80453827
4	33.0940272
4	36.2003194
5	12.96801301
5	15.37885452
5	12.7617981
5	15.96668099
5	13.52149044
5	18.53770885
5	32.71645824
5	14.24525482
5	20.46149338
5	9.999437884
6	22.67607656
6	29.00418931
6	26.10665071
6	27.83945691
6	26.52686026
6	14.99263827
6	29.45832228
6	39.17245191
6	33.24536572
6	29.11991937
7	34.04165562
7	37.2027405
7	36.02287794
7	43.43779403
7	42.62840901
7	49.98847
7	65.78088077
7	55.97538181
7	47.14539115
7	40.98545991
8	18.65975628
8	11.75209692
8	16.20459802
8	15.67627968
8	17.97157205
8	16.57183059
8	12.81804692
8	24.23884565
8	18.18679178
8	18.7224937
9	17.84573056
9	19.31977787
9	25.18155928
9	26.73382021
9	17.31064601
9	30.93518526
9	13.66404578
9	26.17839569
9	20.55284838
9	26.5876274
9	10.26550585
10	30.74872094
10	27.93916627
10	44.94793338
10	39.27091783
10	45.79844983
10	31.02547052
10	39.30710558
10	39.58762193
10	51.48106875
10	29.93931075
11	38.4639352
11	34.9777675
11	25.90209268
11	29.88136466
11	22.7612041
11	25.61493499
11	37.17716136
11	20.90997257
11	30.46099169
11	32.61947338
12	30.43931132
12	33.83043303
12	38.15334617
12	35.01613266
12	42.08500555
12	33.41202487
12	39.62448225
12	33.91019999
12	35.43479131
12	48.60931226
13	31.38384164
13	20.83427053
13	19.59933299
13	19.8572084
13	33.08244829
13	27.86478257
13	30.81837115
13	30.27914745
13	28.0509712
13	40.18043181
14	30.48752266
14	26.96336972
14	29.4014533
14	24.55731932
14	30.38370519
14	30.39366339
14	32.01877736
14	31.68232571
14	28.55823691
14	32.67630846
15	8.362226469
15	13.63676333
15	8.270591778
15	11.35378207
15	20.77437094
15	11.04697793
15	23.15245565
15	8.004310117
15	23.35384911
15	26.0085585
16	24.86063521
16	25.36433783
16	21.5380149
16	23.04303911
16	25.27630545
16	32.33718203
16	29.47634811
16	34.39477556
16	23.32712217
16	29.42895967
17	15.89272085
17	16.34866
17	20.13131248
17	17.37921649
17	18.64325821
17	18.47460387
17	19.43882063
17	14.11474683
17	13.77786008
17	13.20897363
18	40.24317852
18	34.34358531
18	26.05034626
18	40.55370645
18	39.62210034
18	36.67390043
18	40.26379559
18	38.7032154
18	20.94805888
18	31.05870174
19	34.85332348
19	36.61036183
19	27.32861006
19	30.88082041
19	37.06408928
19	33.26255833
19	40.02809419
19	32.05230175
19	46.43544625
19	35.22096686
20	17.3073914
20	23.86742815
20	15.94410784
20	21.83676207
20	26.2370667
20	30.64541112
20	21.87815454
20	18.10016925
20	19.79388205
20	13.80954324
21	24.31712977
21	22.35319216
21	24.84420361
21	29.35119202
21	23.26093412
21	27.89207364
21	29.82808586
21	31.4915498
21	23.96055679
21	27.22117817
22	39.1977056
22	36.85631804
22	33.38647712
22	38.27158445
22	29.93035386
22	28.72565753
22	38.77746876
22	33.00085508
22	36.05772142
23	31.85307199
23	34.10556944
23	27.12394542
23	27.64994856
23	33.72945501
23	37.41331523
23	28.69522555
23	36.29516412
23	30.97826801
23	41.03888971
24	32.71072666
24	31.88048864
24	29.64608425
24	31.97005668
24	37.35227365
24	27.44072309
24	24.59116567
24	30.85568496
24	40.42553112
24	29.45559571
25	14.27323098
25	17.03196685
25	15.62846
25	14.59790728
25	13.12387096
25	18.87270408
25	14.88135786
25	22.48132004
25	18.81332331
25	8.268755159
26	21.19800683
26	29.84387823
26	31.81959398
26	20.7049098
26	29.92379045
26	19.34679384
26	36.82805196
26	24.81168727
26	26.13353157
26	26.70913077
