# Supplementary material for: Dynamic range adaptation in primary motor cortical populations
Source: eLife. 2017 Apr 18;6:e21409. doi: 10.7554/eLife.21409 (PMC5395298; doi:10.7554/eLife.21409)
Supplement: Figure 2—source data 1. — DOI: http://dx.doi.org/10.7554/eLife.21409.006 [file elife-21409-fig2-data1.zip › Fig2c_bottom.txt]

PD_2D	PD_3D
-117.9393831	-121.1633126
-140.5242318	-96.81026139
144.7897685	144.8946631
-99.38308217	-33.09888524
-101.8275155	-98.26481351
165.4744646	171.6252212
-63.13272929	-54.66667026
-9.736170006	-5.03392655
3.405979238	8.116976274
34.86727321	30.14451399
26.59862636	20.82467262
55.96561756	66.51615474
-34.5826628	-44.49276428
-94.40164269	-87.91639815
10.23390322	7.70558259
-140.2751327	-152.7679611
33.90686509	28.49398024
45.1475348	34.3556869
39.69754108	28.74437188
127.1349974	110.7369426
123.1950311	128.7372733
97.33158121	96.71942501
-77.75231308	-75.23450908
-97.89129671	-104.0822552
143.3021432	144.8440687
-114.3308124	96.53759862
41.6098179	48.63535991
20.92503041	27.3479798
104.7310067	94.01858897
-82.82984898	-75.85935544
52.20637187	55.7031045
49.10658176	45.84597748
-49.70010923	-44.8557926
-65.64376862	-70.42159127
46.09595023	33.35957615
-65.36224301	-58.76826115
-77.74865504	-53.63485988
130.0848962	137.0834459
-104.6571189	-87.05015703
-130.5289941	-116.0091966
-61.34705261	-11.36031735
147.1872411	139.1391155
91.50177676	111.6888543
-58.89742396	-64.62584398
0.316002012	2.132430117
18.77035168	23.04399455
-44.56643374	-52.55083946
36.78079557	29.10022006
25.31100434	22.36406646
48.71546726	50.9272432
2.18782184	3.58931719
-93.94741328	-88.28075709
-3.787042202	7.466643784
-169.0314669	-162.4275105
136.2295804	146.7429654
35.34339568	36.60243181
168.5263274	153.219857
26.2990338	15.93173209
38.21831577	9.495340416
89.41073059	93.46540903
88.69649426	92.99751542
136.7326569	134.1185972
-41.18185565	-52.66696934
93.9768994	94.8085257
-78.44108902	-73.62660976
143.8996498	162.510554
38.48922629	21.33742111
-140.9460297	-138.4799821
47.42597717	39.49883837
-16.72687381	-8.047390103
93.94314433	88.16219275
-80.87038568	-71.90370818
34.10800527	30.65388159
11.22978469	27.83932711
64.6276002	64.49536394
-40.25198861	159.3711726
-119.3991973	-149.7264395
38.27584186	60.10569009
-174.6976281	-153.4911827
-46.57682594	-42.95138081
-171.2952759	-149.623543
164.0019555	171.7936804
70.2581953	74.16809869
-68.78346003	-65.32926967
-63.97071757	-70.52511653
-169.3218849	178.9595142
-24.74946535	-22.22849971
13.90248308	17.61078682
43.79495524	46.88731137
20.55957756	28.07207969
20.1105853	44.9336232
61.07101153	57.37332318
98.61022255	106.7237227
61.01253084	57.02919054
95.77694402	81.48339432
-18.51877197	-0.738337076
-130.6799405	-121.5746978
-70.22985451	-64.03080404
60.894431	16.61459561
172.0082191	155.5336241
162.2914397	-176.6383561
129.7475492	132.2405389
-66.40833564	-72.2221145
-45.3543919	-44.34375066
101.6149883	116.2702752
140.7656372	151.4727282
-162.7853315	-141.9916885
-44.30304249	-59.72100835
-50.47697289	-31.30766086
65.61077937	52.39806234
47.3367544	40.27853609
79.51334168	69.68530841
-129.0222933	-117.1837386
-126.7809877	-146.7429003
38.72269942	63.36562288
-161.5704674	-158.3021445
-11.99302599	8.947608964
-47.47134148	-46.40102824
-176.5364814	-172.4720848
156.862594	164.5845114
44.20177687	26.74751142
73.40721218	72.92324784
-66.71145014	-66.19925295
10.09808726	31.16987922
170.633018	-179.9331604
151.4873234	165.8320072
-66.11996081	-64.57596351
-169.9412262	179.7454805
-126.39776	-129.5808586
-25.91520934	-23.52772921
-95.59914795	-84.20961603
21.94968154	32.68177785
24.87687179	58.06191206
69.02636555	65.68359087
92.64540261	107.7231555
43.97531786	37.09267074
69.26303763	65.70190546
85.61919482	89.17617876
10.65051033	16.77424836
-153.4824423	-49.91100708
-72.98115372	-65.24253047
-83.34732681	-93.31237897
-37.37871848	-77.78218022
-178.1087689	167.983488
66.05386953	29.66827458
149.0873305	139.2954579
169.6003805	-179.0916828
124.6796472	135.534371
-53.12791618	-57.27037417
109.8420066	122.1582487
164.4368661	169.1651063
-162.908956	-137.0293671
-56.70232261	-79.10317161
-52.49982648	-43.91827505
62.08105165	52.95870283
94.26706276	92.25416554
99.99986537	96.98673995
60.0586491	50.63523762
-172.0926201	-177.9016783
41.48240798	46.53029868
-149.868609	-161.0871395
-94.61056588	-79.00134818
-115.0663341	-5.410622188
118.7767368	145.2528369
130.3236411	147.6317762
-75.28929076	-52.76725679
5.672766765	16.52935117
4.69309066	14.7912706
38.61509773	41.24523604
38.846968	35.76496904
134.6529741	122.5329764
67.99469445	66.02211896
-115.7639368	-92.20991288
21.99952906	36.5675341
20.83553305	-1.674402449
97.76170406	111.1828381
116.7056724	133.4992235
98.75710092	110.9979098
-80.56759602	-59.55491146
84.97633993	67.97457386
151.3837181	-165.7314631
18.98632844	34.76959303
7.10008375	24.61619344
78.05443947	82.17024391
-99.89397212	-59.49730134
-2.572878383	21.52499599
68.25466447	84.30417745
-162.7172855	-174.5151263
2.569372695	13.61264755
-170.2267331	179.8497686
-98.04533975	-80.47371458
116.2816999	110.6340535
-104.711734	-112.5762954
-31.64778421	-12.28203434
-96.60110107	-82.22603937
146.2078512	146.6855308
-67.51305261	-58.30098624
-62.32576331	-60.18485738
-9.074951935	-5.737072961
-7.805673689	-4.889279973
-1.16365956	12.89296037
-59.68571123	-49.03770345
28.77919619	32.33631062
40.87270851	52.09298672
-5.947125648	4.96239014
-115.36763	-105.3913987
-9.130854562	-6.240469725
20.25083704	18.27060954
34.71026895	27.42093792
105.4815763	93.38869056
135.6066726	140.75838
-64.69231905	-61.40213379
31.90060967	34.13447656
91.98832826	96.24165557
-93.2593931	-94.92811691
112.6085224	117.06012
122.5700208	124.7320214
-18.86159427	9.791173274
-118.5631236	-115.2401492
17.87793559	32.78689088
-91.0169026	-78.37872106
13.420386	21.76388612
41.89624364	44.18751492
54.08861099	64.24321809
-151.5335961	-167.7767233
-174.4886702	-174.6064085
-85.88534185	-67.83617153
142.4303506	166.9825508
-86.09758564	-84.81225339
-26.48698159	-35.01717358
-85.25553556	-79.37583957
60.46130095	81.37505892
164.2294915	168.2510237
-52.72224429	-36.39304224
-48.5935355	-17.05292221
-128.6229394	-104.407642
2.54615432	-0.478310328
12.90000355	29.89574504
32.12426588	52.18911011
-38.35446005	-28.57110206
49.13558625	45.7286054
20.79220045	21.55301354
66.4579079	75.45755535
-96.39544059	-82.27010393
35.93493407	40.38843655
32.98087277	-1.674749864
-18.03207779	-3.346838371
129.3763216	136.8173447
162.1497265	168.4728883
-49.07950234	-42.03088487
108.6711073	116.7792428
-70.69206752	-48.64939876
115.5059393	123.7381931
157.7535388	-167.9855728
3.895011441	12.97423609
-108.8893154	-108.4620725
37.56196024	46.68779821
-75.24979867	-55.84396613
20.1293987	37.82168678
45.89382202	55.7383182
69.77365148	72.78041015
-30.46776521	-24.14226676
-150.0124413	-148.8960347
-148.3155895	-167.2126892
45.94778821	36.16256056
-166.8923183	-177.2497604
-83.47829796	-78.40837399
-175.6611486	-112.3662037
129.3491047	136.2354112
-82.36790203	-87.88548764
-85.487817	-80.54444191
97.82462769	104.1256804
-1.961920748	1.82694831
101.3309523	87.8813395
157.3750204	156.3667435
-51.7744564	-52.4648076
-42.37346292	-40.83641484
15.03348545	19.77774349
31.50717954	40.89765047
-45.54923932	-44.17303676
47.93897348	46.60230435
146.6427641	144.3585095
23.19310195	20.03216819
58.61572123	52.81266944
8.150614125	-2.487558896
-95.16974604	-89.63363934
1.530351848	6.211110626
-161.1418577	-156.9775879
39.66848429	34.913846
34.48083993	-4.422298129
120.3467841	120.5727446
151.3109682	158.1941447
-63.38309525	-43.13231276
103.0670287	104.0919374
-71.10711968	-78.38594715
124.7317179	133.0181425
142.8754055	145.2411953
28.09115364	16.5686175
-101.9874794	-105.1966823
61.07656081	58.96530639
75.77398163	84.24388709
-70.24862326	-65.79764276
46.7805433	37.66718338
35.77851489	59.18805209
69.0111586	72.06220895
92.00198683	78.30218292
-34.39368005	-40.16810337
-150.9734088	-160.4541619
-132.8834924	-167.8969846
-145.5748512	173.8901795
-61.74319174	-72.99000104
-113.353747	-126.3027168
153.9005957	157.6135668
-3.728920157	-45.28792528
130.8529184	140.8136377
172.4611348	155.5604115
-33.98110886	-48.9361342
52.96971127	33.87990426
49.61159966	26.93402397
27.27485584	22.97425239
50.94138665	46.49899846
72.4206425	40.72309132
72.40254541	40.79340624
71.70501813	37.16963624
6.061792912	7.774220938
-78.18375886	-79.30311847
57.40385412	27.08310153
30.63828713	-33.78833524
154.983813	131.3387794
146.2432137	137.9571224
-67.93066432	-86.72034669
-53.45207204	-51.66968084
114.9654551	116.0231112
-72.10876922	-93.82420599
-52.40791564	-68.46142063
-73.2388316	-95.19886318
50.36568588	41.19530356
48.66867249	29.36559911
-57.89780615	-47.16126879
52.32026688	14.03313914
51.98795226	61.37486785
56.22657786	63.85113416
-150.3404646	-144.5594615
-73.62746495	-69.7864213
-168.0867065	-132.5495785
146.1946635	158.7506585
14.1472148	-4.078648797
135.130905	135.3480953
10.6962052	14.58931196
171.1239747	159.6873837
-40.00940788	-35.65013421
-88.20161247	-83.99969181
38.31652362	28.40705456
52.52568478	40.29905951
28.85305336	25.15633402
52.19935336	52.25997417
68.63922121	50.90818901
113.4027049	127.504153
68.74139632	50.89393354
75.79727334	47.02422351
-87.53396101	-78.78898831
-147.4421873	-169.9948833
18.83410232	-12.1372299
157.8041952	136.7080911
140.3133269	134.6701903
-42.11092554	-31.63241619
117.769354	117.5212107
-87.00805413	-81.34560352
-57.69215067	-56.49100866
-179.3859695	-160.549063
-96.26186782	-94.81558932
-62.69211768	-55.06515295
48.1924106	27.4558104
18.97098542	40.83956359
50.91789862	54.90676663
-144.2664804	-175.1910606
-149.2278278	-167.6484349
-60.73243512	-63.50977766
175.1743836	-11.84501406
154.8447324	141.5586805
90.6594372	103.8696258
175.7085406	163.1568155
-38.34668434	-40.27132926
-25.62817956	-28.34616393
43.82223625	40.52963273
18.17092575	23.24201521
21.12440738	53.19123881
53.04790984	44.73397801
89.59178176	94.1356572
52.94116914	45.17027712
10.36265972	7.15662902
-75.25520151	-89.21239378
-159.5394486	-168.7574403
-73.42850679	-75.0094976
55.55956661	45.21208181
49.20102479	-1.486457382
135.863567	113.0291496
110.6258186	109.667527
-89.79683552	-90.76363285
56.34667385	40.61189696
117.3546025	119.5604431
146.0653516	152.9602292
-170.6540104	-140.9627429
-58.04219958	-69.89144019
-58.03355146	-64.20664898
53.51633575	21.36741967
55.59148772	71.11132754
81.44918016	65.69079206
-102.7080974	-90.89430333
