# Supplementary material for: Dynamic range adaptation in primary motor cortical populations
Source: eLife. 2017 Apr 18;6:e21409. doi: 10.7554/eLife.21409 (PMC5395298; doi:10.7554/eLife.21409)
Supplement: Figure 2—source data 1. — DOI: http://dx.doi.org/10.7554/eLife.21409.006 [file elife-21409-fig2-data1.zip › Fig2c_top.txt]

PD_2D	PD_3D
20.40174494	31.28388348
21.11277265	43.50628512
143.0235928	152.1621037
93.41038649	104.1530595
-158.1606464	-136.2939052
-173.8081901	178.1868317
136.8997591	146.3819698
122.9839307	113.6681688
-146.6209164	-156.857755
-110.6376422	-119.343827
-89.17607663	-97.04967068
-53.40775771	-10.91301919
91.10109741	93.29706284
88.89633152	95.70629554
81.06217242	65.78571146
169.9797151	170.2779598
-91.07049193	-106.5693717
67.4158823	58.68330594
4.944383872	8.382989393
-151.3215889	-148.4052418
161.5198074	163.4087896
-39.78469033	-34.17757059
-106.3380187	-93.35250873
173.4106513	175.4712226
-166.3117167	164.1164263
25.53909962	28.66743699
-1.270447839	63.63166293
-132.9735205	-133.4000068
154.2720689	155.4019135
89.72003468	100.1233608
-165.8130247	-152.9577997
-60.46170027	-41.40113302
19.91899978	23.59910786
-160.4682326	-176.0423438
144.9028963	147.8046036
138.1660791	130.6206656
-104.2161638	-107.8035105
-81.94711877	-86.58968514
-54.89820465	-65.44370494
89.73689999	94.64617554
113.1897696	88.34875846
88.69592681	77.31869641
172.9007277	169.9925703
-88.58599119	-106.8255476
59.54429543	56.66568451
-2.994040917	-0.226681681
-162.4437495	-150.8845165
166.5770112	150.9023444
159.4339836	155.0623016
-42.19430463	-30.03078135
-97.033584	-89.44496946
178.2193637	178.8158219
-169.8994758	177.307105
33.42714322	22.80861404
-106.0010057	-96.66007685
168.684506	178.4361152
111.2299525	119.3831766
-155.9304129	-147.4549034
-40.88197925	-24.24868808
57.8498996	48.15749259
-139.0745803	-145.0164934
-137.733929	-141.5636884
156.4119384	164.2924636
132.0736341	126.9473843
-93.50546021	-93.52764869
-94.16130131	-95.60295147
-60.51653951	-76.59244304
97.59365595	103.0315146
116.7684941	98.36736898
-175.0487039	-173.3238181
-83.60765122	-93.16991521
81.18779948	75.37911483
21.56671272	27.52924781
-151.1514475	-163.9648269
168.1835942	155.3173805
-170.8291264	-174.8276207
175.9876038	167.0354088
-27.78357663	-29.57304088
-97.57666659	-89.25564719
-165.9281469	-170.7417984
-153.3193463	-168.0267422
16.57078076	17.62860467
-118.1268932	-123.0836228
151.4195913	155.2658161
100.9399684	113.7620277
-173.6584207	-159.2669742
-56.81016346	-33.06079637
18.46176561	46.71168158
-172.2640797	-178.8603043
-154.086099	-163.5157493
135.0626329	134.3536555
128.5503944	123.111756
-96.09165347	-102.474932
-96.86322738	-109.6160003
123.6571137	124.3600705
-67.68308256	-102.5870607
90.53007755	84.33375745
143.6706177	123.8536839
75.57194236	114.3537565
-97.57542596	-107.5139371
160.4313027	165.5785925
-87.94160351	-108.0377138
66.57513968	60.18180398
1.793591073	2.893161953
-167.6569849	-160.4023424
137.9231625	141.4361288
-37.48407651	-44.59044822
-101.455345	-108.905325
172.6416331	162.277985
-162.9161434	-171.6232518
33.41057635	20.70167891
50.40352452	103.901922
164.8598357	171.4554885
31.88227305	33.42609718
107.6056767	131.2653122
-155.5082529	-146.4811142
-41.90237055	-22.91849182
-165.4974759	-168.5590122
-123.1056009	-136.5020827
144.6550617	147.2561273
138.7541711	141.7481858
-99.76774645	-105.9371115
-101.5475069	-103.7670273
116.5530566	132.1224928
-88.92037748	-105.3266653
107.452366	102.2733486
163.072349	159.5044451
62.00223133	34.27181447
127.2570366	148.755811
-93.19341165	-114.3327633
92.73579329	81.95629642
164.4145201	-153.5636812
155.6746155	147.006344
-87.24117797	-96.38887136
83.30381444	75.63647723
22.82189278	23.64114104
-160.4239988	-160.9429101
120.1365248	127.0651721
-24.33481827	-19.83009034
-79.50256235	-53.6090695
-171.3018748	-171.7354885
-148.8125431	-156.2278339
-3.549844101	-4.984380733
-159.0476896	-168.9844205
88.60947617	66.14825902
125.5843679	142.5081097
114.0721293	135.262286
34.63485215	15.92496838
138.6117876	130.3115287
171.0540807	157.0312835
-103.1586841	-108.1487911
-123.1471431	-116.3121107
92.34061434	92.73328001
-98.2679573	-110.8867019
165.3185442	171.8410691
82.93937477	86.76839233
-38.60307778	-13.35853863
-164.277554	-156.9580227
74.6758916	70.93983812
136.7412847	141.7519011
114.6988709	133.5271339
52.8961277	42.83164458
43.5730675	25.26084997
157.5059501	146.406049
127.7290186	126.2385753
110.5631479	118.8839673
-176.7784518	-167.0699813
103.8695932	133.9007633
-119.5176886	-114.2465596
80.23809612	97.96425477
74.11355005	98.34117779
-165.2608592	171.2988652
-102.9576714	-94.20052276
117.477293	155.124463
168.6748714	-175.7322186
-44.28322344	-2.024205949
-154.4574231	-143.5727126
87.90687792	97.33016679
137.7451248	149.6715501
65.29180164	80.12611438
112.8839002	128.1257957
38.94823249	69.91536078
53.80489473	29.0173462
-161.1799754	-158.3775922
127.030611	137.9782279
104.3255982	113.4222163
-175.7907578	-175.5170955
112.0791001	126.276822
70.98800783	61.92019607
-92.85370342	-80.59210221
113.7784079	124.9671381
177.9701095	-162.2760882
176.6494771	-135.1165169
-40.93299994	-29.53841
-153.7482273	-160.7253827
97.26616725	75.7764754
135.9641711	133.2429637
124.8996453	111.3292557
47.02929103	27.39796482
50.64810619	-6.653537673
-161.0147006	168.2163825
-163.4912022	130.7815131
119.3997036	115.8163814
114.1881121	99.5220366
-160.5788368	-179.9482948
109.0542909	79.95088921
88.76869025	44.54536529
146.4101548	103.8865467
-74.55302562	-102.2469073
-162.3766566	165.8334658
120.2498097	126.8411044
134.0321749	123.0686301
-166.5364822	160.2032662
-158.7084293	171.5822633
174.3882783	173.8362522
-78.34445393	-87.30718063
73.03592603	70.43707854
47.5403828	76.15606588
138.1457528	126.3743338
111.9786796	105.6651411
35.80328022	15.49296922
-179.2918422	171.4460573
163.4195961	129.4592215
106.7100095	99.13423021
103.8178931	98.62671982
175.5450737	-153.8892022
-142.4601762	-144.9357492
120.5326067	132.7991498
-40.41523456	-25.66022597
88.39170635	82.29740738
57.74401163	71.07857886
-122.8983389	-155.5164509
-105.331988	-118.7071733
60.31114985	56.60819565
-11.49539886	-16.91594869
-170.0980514	-140.9792536
-55.766666	-45.9895819
-133.8783448	-112.9032449
159.3561252	158.787946
-172.9679472	173.4176632
0.47815293	29.99959379
75.8592435	74.34356039
53.11915541	62.5727631
149.9940257	141.6982196
138.4327633	142.7561477
39.67309863	39.07627915
49.0846068	35.30552473
-150.8348124	-160.8523708
148.8266771	135.2029888
120.5460595	126.1254289
107.1274083	108.6922052
179.00407	179.1920866
-115.5013164	-109.501916
-175.235041	151.8858188
87.08950005	88.18258834
85.75900274	80.05110776
94.24620585	67.41773083
179.1971535	-179.379867
-87.98219095	-93.30218175
64.3690387	62.73429505
-6.878616594	-3.733699375
-58.25605645	-54.28247102
174.5513248	122.8229075
-56.10707196	-49.7617212
-61.57273362	-45.34217444
-118.8751635	-121.914588
173.5859644	173.316107
179.6688108	163.1793931
-13.46547457	-25.8473059
-53.49724559	-71.63191801
95.08070307	80.40406017
143.5503163	145.7207719
-132.485052	-133.9133542
93.80723813	78.25901561
60.96142162	65.59382117
61.72687858	37.94275133
-153.4433014	-164.836802
132.917675	132.6231875
117.8780651	112.0251385
-99.55416982	-114.1256239
125.4283713	130.9401688
-70.26165465	-94.29806591
-36.49794998	-31.82187435
100.670517	91.88950181
76.87051723	58.29840406
-179.2821631	178.6124436
-76.19899037	-86.57333068
87.92010434	66.72614524
-4.792166283	-3.190795475
178.7021243	-170.4155984
-44.47929788	-47.81095333
150.4858717	124.7201581
-41.94065027	-59.17070126
-34.64279696	-18.15080888
-101.1323881	-124.9373407
-178.704093	-176.2075222
176.3973555	-179.2009292
-25.87890638	23.64480705
-54.29808155	-73.07089114
93.34356823	81.65722724
154.6091763	149.3859152
-117.9587438	-121.5070805
107.9160538	92.52686978
60.02050669	56.87952863
38.65592455	28.81942842
-151.7406073	-153.5712569
-22.37058971	89.31590352
136.0239694	136.3497474
118.5603099	115.4609
-96.49646169	-104.3031879
-93.07133137	-91.61462903
126.3123854	133.8366882
-36.26832496	-30.9154676
92.03888084	95.00757335
34.94705274	58.61101596
-107.4323994	-108.429427
-78.08986498	-85.17838049
76.74202355	68.33214738
2.750018189	9.380042935
-177.504276	-160.0391774
159.0554147	158.5122645
-109.2579628	-139.7477981
161.193102	147.9088592
-44.87643593	-54.21972212
-110.8659551	-110.0527692
178.0801466	175.5683257
-172.60498	-178.9289638
66.18289402	70.15608464
2.218740047	22.65832758
-61.22950518	-62.31627948
92.16937071	99.90727573
45.4505615	63.65338898
152.235662	174.2115362
-114.2535246	-106.5893285
35.83786718	28.05494787
94.09274169	78.65674559
-157.074582	-159.4327637
-159.354192	94.42213421
128.1629272	121.5693292
117.7837046	108.0961175
-38.7206852	-29.01288795
-95.76836258	-142.3466144
98.17402579	95.41469344
9.306626559	0.40968695
122.2035253	105.6748472
-154.9956162	-172.1780516
154.7052726	169.5854402
-85.82382548	-94.55371679
84.17983086	86.09001551
-17.25873231	-11.05217979
-160.5696483	-138.6792078
26.63622525	34.71039218
132.908668	87.56424719
135.9298328	144.0397336
-47.30134094	-50.64712169
-111.4716589	-118.1976327
160.4711285	-176.4054302
-171.8389712	-174.2967337
147.5584838	174.0726452
4.244362597	24.54210835
-55.97153671	-53.36369962
104.8533642	102.3799054
55.24650627	66.66281609
168.6932698	-167.6540708
72.7325654	45.58065337
59.46346588	37.78918116
87.18370545	81.81172822
-138.7052434	-152.4811699
136.2253167	139.4222505
123.3646757	112.7988452
-29.75238841	-23.20986325
-61.15431867	-103.3320891
105.0618482	98.16887561
118.9451997	102.5163702
17.68676636	-1.127054071
174.7468443	161.7836124
-76.13451794	-88.02423525
90.44337835	86.02261098
-41.92861652	-56.2589727
-145.6624544	-155.9204452
42.60520605	31.21896889
-170.7954306	-157.4262146
161.2650586	153.575128
-39.79833614	-44.59953306
175.0761747	173.5303169
-170.9245237	167.4742721
-2.121879977	-2.680499047
56.53812448	59.87529189
148.1942519	153.6354223
98.50871162	97.80151125
-155.2921622	-137.6223809
-58.02287933	-53.35415792
37.49546982	19.98210023
-163.0192977	-171.4358034
146.8299155	139.4769367
125.3244428	112.5023356
-86.53412753	-79.95832192
111.3988033	98.93242323
117.4675522	86.51795477
121.3937713	128.2900113
73.23098933	64.64325317
-83.22482058	-91.66780752
80.14521633	83.23419326
5.687783134	-10.42765365
-154.3091181	-165.7669926
-87.53450616	-98.18710308
140.8147154	133.0029418
-39.19492578	-52.69743219
-174.2621428	-179.2999322
-159.4758009	-174.0315266
-1.780288675	14.69123887
149.2637644	149.5230634
99.74088676	88.90450771
-152.8493348	-128.7423783
-56.76650339	-58.47434695
40.41335867	28.91722117
-157.5557216	-168.7948458
142.3827314	67.02573888
138.3806522	133.7188595
125.1217239	108.3923284
-80.75678324	-98.25957795
-54.50752695	-107.6198448
102.0817161	88.87222721
114.8810771	84.00819398
22.31141303	23.75370371
123.684576	125.4553797
90.28891559	87.24257121
-40.42789616	-13.35844006
-78.34841978	-99.02962458
77.21083329	68.90506618
-4.052214301	-4.616187282
-149.5179729	-148.1528623
34.35519259	15.16368637
177.1746563	-163.9510512
-79.40933902	-85.51056209
145.0222911	124.5259872
169.0543119	162.9346698
-37.17730725	-43.29586742
-93.7059055	-78.80180227
175.3397872	177.2318141
-165.8637301	175.6407221
12.00273326	-1.426178048
60.90161012	90.99866479
-105.1904603	-114.0719613
142.9268046	148.9369821
49.5070137	85.65915757
99.71918718	106.2823919
-148.1509531	-132.0165938
-164.0731214	-136.0373354
-57.98306585	-54.14659897
-146.7715013	-159.6296422
141.0729589	139.440417
133.5174309	117.2679618
-81.20535661	-95.32187651
-54.4096861	-77.98844403
105.9355434	110.5522369
91.94494826	79.34351207
106.503601	110.0291298
84.68804234	76.73571972
-179.2784126	-179.969139
-83.6736838	-98.84456197
77.51406128	77.66253994
-4.046787731	4.263699421
-151.8752906	-144.3398221
22.58702535	13.80766266
-172.0654989	-178.3977469
161.6928857	156.2754884
-37.83183527	-40.55131123
-107.5201405	-121.9216787
176.7890932	-173.4129578
-161.7056301	-178.3527995
