# Supplementary material for: Dynamic range adaptation in primary motor cortical populations
Source: eLife. 2017 Apr 18;6:e21409. doi: 10.7554/eLife.21409 (PMC5395298; doi:10.7554/eLife.21409)
Supplement: Figure 2—source data 1. — DOI: http://dx.doi.org/10.7554/eLife.21409.006 [file elife-21409-fig2-data1.zip › Fig2d_bottom.txt]

Rng_2D	Rng_3D
13.35371582	23.98995693
9.96004736	12.55899962
32.25166234	34.66111786
16.04924847	10.09514927
19.14203004	18.83582028
34.3268639	36.43888848
43.82097812	34.39449863
61.87167483	61.18341685
28.57025356	28.40420047
40.73127357	46.29499055
47.72706292	47.33350209
15.33324222	14.75872683
20.62998296	26.40827875
38.55279518	22.20728693
23.57365212	16.25034791
16.55944199	16.44756665
15.84524813	18.22229775
27.29686168	25.38848914
36.42412195	32.66685731
25.5883398	22.07214105
22.68960368	23.16680259
69.56363558	74.1172169
14.49342915	14.26725017
15.01895669	10.610576
17.79260761	15.43262373
6.339110951	12.45678955
24.12271102	18.14725514
15.14168478	18.55202469
5.877540017	10.22883415
28.25939234	26.50583631
27.54965345	24.76895228
19.27062299	13.14621316
49.08439872	56.50177962
4.899003964	6.131057814
17.07296721	17.04500455
14.4015714	14.54226252
23.11971952	22.87191133
22.4711815	23.74498647
12.35346958	15.20637694
9.051017192	11.12774664
10.85080703	8.828914186
14.91872131	17.60007328
13.04489345	13.2513058
36.68424112	33.2556822
68.7811912	63.12406565
28.23680116	28.23698178
23.91489527	17.80914017
53.29653008	51.67303103
61.84709959	61.15602362
27.09723342	25.05700975
28.60421403	34.53722729
33.14166925	30.01839149
25.73640919	16.4816906
14.56128138	14.46380733
16.82712296	11.7060083
20.45055962	23.53362078
9.362113267	8.331516006
26.33323082	25.56351455
39.77332993	31.69265904
10.19683167	8.799219939
36.65003394	29.19809632
15.10856298	16.63558418
15.98317266	16.933671
58.7561096	53.28448819
14.17851205	11.91318612
21.26465054	20.46378414
6.68668639	6.439653186
8.479758526	7.620481137
24.85267646	22.19587254
12.81350515	12.65541294
17.0604024	15.3697652
34.02477806	25.4466951
21.05556111	16.62156995
9.342103143	4.426409441
31.57674127	26.19580292
9.794043123	4.536749232
26.18114003	23.43309909
19.70518325	20.50834674
21.8503647	20.27663686
31.81094528	30.06122222
28.45488529	14.20691649
29.13292382	18.56541032
17.33360525	13.12389221
12.97518511	12.74086041
32.74853226	36.69687823
40.97510286	43.46600178
46.90659683	49.20559263
21.61210629	20.42943734
30.49187209	22.99288262
54.3085024	42.56427346
28.36994604	22.68136167
40.91700759	44.71529867
16.71521135	17.37277581
40.6361571	44.62513994
17.28195383	19.92629298
16.63367829	14.74188114
21.64689307	16.83630128
34.05725958	28.31386156
28.94018069	42.31495059
23.29171553	21.75778097
20.71279454	16.61363425
46.99775815	45.33149405
16.58479746	17.4413192
12.50627977	14.92821335
18.33186435	22.42718505
15.55962376	15.53179593
29.51500193	25.67044522
19.91766255	22.83266453
26.59203752	23.93913615
28.88575576	22.15613952
15.95771213	10.9324597
29.98992499	31.32547968
9.225068636	8.785492014
12.33589901	13.11604105
14.83725036	23.55987555
24.01743172	26.28481767
10.17882082	6.28830884
19.41328253	22.6402153
14.81952678	18.59661732
32.75677425	31.2558716
35.30986774	37.2314597
25.83300614	24.19883893
11.2915333	11.20521887
9.067763379	10.07117322
8.409482826	7.425441311
19.46086101	19.78483486
19.60872666	27.38321816
44.76751581	42.98954661
7.923823035	11.38604214
51.70463744	58.61081617
13.60410163	21.73590981
63.26385339	59.7953952
24.54104554	21.76689763
55.81452905	52.17285791
27.20767438	25.45286749
49.52911794	52.68786973
55.33235637	51.42262067
36.84291962	29.6776539
19.50224017	19.25672238
12.08042045	9.517161061
21.97944744	17.07159228
22.18803917	17.33950632
17.56337139	21.69317375
16.1398059	10.76196674
58.03198667	46.8958677
29.13431053	28.55028804
19.3097933	18.75303455
67.86422157	54.23181332
19.5827346	16.57571941
13.08190523	19.24012983
14.52921928	15.46526255
28.44124691	29.33762104
14.59399707	15.87409854
32.82386533	32.80354594
28.52741298	24.97369413
24.30673063	31.14557849
24.86343589	23.14068232
18.99799888	24.92617124
12.13344682	17.11470312
18.64559317	16.43674482
22.30708317	17.88681144
30.19623582	33.21229926
16.70781182	12.60006518
24.15804368	27.27276702
38.98148829	50.29308404
35.39160666	45.20435953
22.25468414	24.74926128
53.28059199	46.72633976
24.90097962	25.38893574
45.15112519	41.42556866
19.71969391	14.41933652
14.57363415	10.76083602
30.68212632	19.70210645
19.76882785	21.64812842
16.69262825	29.43214731
22.73679617	21.77353118
21.43325139	27.21392701
56.93482941	64.41058822
17.86993631	13.07815728
16.6278356	20.77788192
11.36064057	15.97702939
10.05450672	11.14952146
9.903980778	14.90477538
22.19755881	15.49113348
21.57777391	25.41563206
19.72899591	22.95738861
24.76977736	34.34500531
25.90082536	21.70823845
13.86222809	12.45504524
19.86558582	19.05236034
30.76549814	24.81357302
21.49001895	25.47810322
20.91108673	18.4598267
15.75076813	27.2610753
19.17582644	17.145777
38.47655963	37.0754413
33.60361735	39.06314325
16.30456838	16.72517928
25.57570403	23.46631007
62.3640336	48.15000706
24.13856891	19.59646432
17.04973503	21.99379027
54.90007908	47.34274331
26.14889204	23.85545969
24.37731034	23.00114108
37.86965661	30.20104409
16.97456073	11.92453426
26.85896927	21.90916357
33.87909105	38.90286972
25.04711949	24.67700703
23.09818411	20.74803706
21.54632205	19.54295555
13.98175603	16.12456394
57.03502505	60.42211635
15.50816097	16.20827996
25.35803787	19.01978624
9.883722289	8.522518295
10.19926424	13.18104892
15.99704217	16.67850783
28.02217321	21.76566223
29.33828191	24.64805713
20.36088288	19.07653024
9.398605331	8.23501381
34.62610864	40.78955258
24.14125025	22.70029515
21.52393392	18.11280069
37.34574527	30.41878504
31.44252454	28.9285556
18.0096948	18.45584902
26.19050034	31.73389583
18.0446901	23.13943423
22.36470729	21.29917941
36.50260647	33.10712358
53.28839883	53.29412403
25.77410208	16.07784056
15.94820188	16.04530353
19.34067754	16.76849448
76.75245643	59.77595078
27.78917044	28.75426598
27.05382692	27.18194147
58.10433562	45.65892156
63.77693601	63.34442708
23.8729478	15.72956519
32.22500147	23.81541073
23.78864683	17.7748579
38.35404565	37.98019277
20.30410673	18.64747898
20.72158954	17.46530254
12.32498629	17.22231359
23.44477979	14.62471544
60.54433031	53.54848131
15.33300403	13.089708
26.91865351	32.04726327
25.4874869	25.93987955
8.337007814	9.696697163
15.81714729	14.71911067
33.49876653	26.60493075
28.92540487	22.82113392
26.27637788	15.11263419
12.38499426	11.25242559
36.06628968	30.42127789
52.9954832	59.45916099
29.82882495	30.01970082
15.67154576	16.46085506
12.62669473	11.8297737
20.4696312	21.00005276
32.14788427	36.57570344
6.360187112	20.61153396
30.69645803	34.53956879
25.00028571	27.20851874
19.82322133	21.41319835
23.08339478	22.39204207
11.88506327	12.08215848
11.55490717	19.40614485
48.36301303	46.56043436
53.59788136	60.74699115
28.78732494	31.81716218
75.46772307	66.08143517
34.47829375	31.70672254
33.00734716	27.22690333
68.88495676	67.96568254
17.63363533	14.04287993
67.92427653	62.99199385
31.94701399	25.28157389
32.72940749	35.61684507
47.01060612	38.03594528
21.92340571	16.29491531
20.33161355	22.12076861
31.71078119	24.21452328
34.65110342	37.39803448
26.58534634	22.35534433
16.63807168	17.85573882
14.28842013	16.23529393
63.77876144	71.99629832
22.68328424	21.4573503
36.33622942	42.98478474
33.69756448	25.12274149
13.86931509	12.8074407
17.18875453	19.67520008
30.15165065	31.5934447
16.05408508	18.09095591
33.85570085	32.24419504
21.97212264	19.72111892
9.915366568	11.9433475
26.66326521	32.19216668
24.80319344	22.66022009
56.44238037	62.29117697
33.64588965	31.12319727
25.34422176	27.9987476
17.84580037	21.41349185
35.3838346	34.90683089
16.76032679	19.46554896
27.14104933	23.08638504
19.65600034	29.93117046
15.58154634	20.68562959
46.34787901	46.22558897
49.69089605	47.23040475
35.90218259	33.89954447
11.79679476	15.65234161
74.52453426	76.28699534
26.38151431	31.22706443
57.93100824	62.69242342
57.80280217	62.00211525
20.00739054	12.85744822
29.14563901	23.73328904
40.44787311	22.38225801
11.30015428	12.94382221
25.91899611	31.57873744
21.67024391	22.00476374
15.64749727	13.20464345
12.10992947	14.9719365
17.11436905	17.48754814
51.83208384	56.39260656
28.59526119	26.51279936
18.75427815	11.99134411
12.69376946	15.38415516
17.90680891	21.23484417
11.93836871	19.93982182
23.48450519	19.64007011
22.2369095	15.35263095
10.36288978	13.66146856
25.79973087	28.12100735
20.36248429	14.29706193
34.00560859	37.21081864
24.31673068	16.66717516
29.34357111	23.79104609
19.63872103	25.27462948
18.40746375	20.24495045
14.24907415	15.0163749
47.29225996	52.82711527
53.90587799	54.73673007
16.65761009	15.73927979
17.20368175	17.99876969
39.33219108	35.19119991
79.44360799	78.28215889
31.76874796	35.05917473
60.62253578	66.42854134
15.71319392	13.32129321
59.566622	64.35224041
26.2199709	24.76631904
49.02376547	37.54240774
13.51498095	12.08993759
31.56734111	33.05265834
20.51125508	23.52330026
33.30816793	26.03033014
20.4568361	21.82156355
63.23997634	64.76868244
35.35761534	31.09531988
21.34222731	18.60897657
21.54251731	25.34500826
15.65907299	18.14872195
33.85338492	27.86418167
24.56551308	24.57775415
13.2505703	6.724973389
35.04765054	42.4699508
15.12518577	15.61809699
23.5083414	22.65795742
19.61585836	24.16937466
20.73011596	12.55168862
23.81621531	16.24875153
19.73965884	12.97488934
43.90345629	46.49183024
46.91801224	44.12784716
33.61192013	20.374748
29.71936421	25.18534279
57.87922222	46.74711815
27.4257883	21.21083537
53.08918358	45.96401871
15.7080607	15.7289951
50.34353006	43.91574474
22.89541559	25.27699622
19.29284621	16.41915405
16.21342313	12.90967719
10.62538438	11.79433963
19.54312983	16.33069857
34.26275085	42.11146226
24.91403344	14.28521816
42.7520723	44.02309165
28.12647928	25.17016009
19.97709477	20.75443518
23.59887873	31.88411448
16.20259274	18.52206178
21.44215235	15.44315982
24.52092333	25.36556087
22.29301512	24.09550326
25.39910141	23.41123515
9.289692763	8.870705688
27.86263495	31.82807107
9.844204942	8.557910139
