# Supplementary material for: Dynamic range adaptation in primary motor cortical populations
Source: eLife. 2017 Apr 18;6:e21409. doi: 10.7554/eLife.21409 (PMC5395298; doi:10.7554/eLife.21409)
Supplement: Figure 2—source data 1. — DOI: http://dx.doi.org/10.7554/eLife.21409.006 [file elife-21409-fig2-data1.zip › Fig2e_bottom.txt]

Rng_full_2D	Rng_full_3D
16.11402621	25.75696416
9.96004736	17.14560392
36.11108159	40.28854694
18.42674634	45.89980359
19.14203004	26.81364599
35.81078119	36.43888848
44.07318371	41.70383308
63.64588427	61.18341685
29.37636558	28.40420047
50.85994644	53.42753319
51.85121111	47.57263722
18.00337071	26.58319857
20.66278766	26.60300131
38.55279518	29.92451748
24.18039847	16.7371178
16.83849999	16.44756665
21.64726148	18.22229775
27.5443482	25.38848914
36.42412195	47.53075178
26.64699372	36.35706248
23.42290596	24.49208133
69.56363558	76.12687746
15.8519474	14.72501319
15.01895669	13.53074775
20.53364473	24.35722631
6.904860118	21.92876705
25.22614553	28.44878688
16.85502438	18.55202469
6.411235652	12.87810677
28.25939234	26.50583631
27.63502459	28.18697382
19.27062299	23.04777468
49.08439872	61.88386848
5.004275156	7.224796153
20.96084331	20.54941371
15.87958211	14.54226252
26.6532744	23.00222977
22.4711815	28.00910289
13.31752193	52.68304008
10.00156721	31.66299666
15.13362604	23.11960991
16.43675237	21.7457494
13.04489345	13.84134923
41.81082585	47.36267413
70.51412073	63.12406565
30.68905583	30.12661369
24.84013276	23.80600629
60.79248657	59.53436241
61.84709959	68.20542127
29.19560766	33.62944094
28.60421403	37.70601121
39.88223005	31.81862484
26.01556188	17.40934989
15.29014336	14.46924706
17.28833328	11.97067602
24.18713685	23.53362078
9.37224594	12.17701668
27.29210857	28.95168248
40.30869798	69.87733454
11.10075205	9.896080163
39.73383764	48.71637797
17.93027999	22.36400638
16.00945249	16.933671
58.7561096	57.14126213
14.9458766	12.43696449
24.3554435	36.36306162
7.947960492	21.43114666
8.479758526	9.288262766
25.6454391	28.49782857
13.23554103	12.65541294
20.46733087	17.78777307
35.62136628	31.20136547
22.76192235	20.94047009
9.469263817	10.36654781
34.40012424	26.19580292
9.794043123	10.73766896
28.16003554	24.36077506
20.77631728	21.2750466
23.07742582	25.21001488
31.81094528	30.06122222
28.82968843	34.60186427
31.65034318	32.25016445
17.55455282	13.12389221
12.97518511	13.96976352
33.02151957	40.54097659
41.46642601	43.46600178
46.90659683	49.20559263
23.38727992	23.0435521
30.49187209	23.35338803
54.3085024	49.57040922
29.40005163	25.995713
52.26570333	44.71529867
17.66532753	17.37277581
51.99159794	44.62513994
20.07815429	24.63592168
17.99472162	16.39811819
23.23370543	33.46136449
38.55556767	31.956737
34.20169684	47.61322815
24.34919383	26.6756399
20.71279454	20.2465555
49.56424037	45.80059095
17.34270564	17.4413192
14.96127405	16.13080167
23.5973434	23.96115341
16.58382533	19.05711995
31.69854337	40.67051795
21.21308944	22.83266453
26.59203752	23.93913615
28.88575576	22.15613952
17.8600314	14.71914321
36.96678367	31.32547968
9.225068636	8.785492014
14.35157892	13.91413938
18.9842958	23.55987555
25.64989816	26.28481767
11.13146444	11.6775538
19.41328253	24.1267644
16.6171311	18.59661732
33.4538587	43.81485988
40.04660957	42.50174291
27.38442854	24.19883893
11.79550678	18.47329144
11.4780685	12.09269275
10.09051124	9.030613806
19.46086101	20.87188783
20.43445322	28.51786813
47.85888812	42.98954661
8.670315836	25.38263095
52.13030186	62.91127486
14.94406026	22.50485942
70.72093954	60.49672378
30.44951257	26.20737378
62.59653103	52.17285791
28.45807388	25.45286749
53.37550774	52.68786973
61.39574955	51.42262067
36.84291962	34.61701753
25.2504445	23.75922804
15.50202604	28.13393418
22.83248964	21.00420908
24.6000088	19.89921078
22.34005626	45.89291599
16.88700135	12.66655245
58.8624642	59.96854609
33.57950963	40.17273591
20.84172661	29.44340492
67.86422157	54.23181332
19.89442609	16.57571941
16.29932513	19.71027134
16.60275452	17.13473884
33.8890592	51.22762444
16.96121246	16.05188238
33.23564182	32.80354594
31.71779397	27.97870096
25.26847457	31.14557849
27.70237871	23.99598766
18.99799888	26.14438115
12.13344682	17.11470312
22.86821212	20.85069305
24.97760907	25.10386353
31.19341035	33.21229926
16.70781182	32.55476013
25.28126844	30.88430843
41.73178383	50.29308404
35.39160666	45.87228223
26.57740618	25.11145688
53.93969506	47.13009713
27.43812107	29.56681571
45.17028179	45.87438572
21.05725592	16.65234265
16.28278081	30.07210851
36.61392756	34.36641089
22.57788399	22.6484673
16.69262825	56.72815762
25.13951808	40.68981739
24.80177462	27.42162206
57.51234998	64.41058822
17.86993631	16.13365954
19.37246367	32.37094691
13.14032859	30.60938041
10.05450672	22.20692382
12.89762808	15.37135812
22.19755881	17.88902207
22.22195931	25.41563206
21.27185252	24.33877827
25.29679327	34.34500531
25.9098694	22.36086248
13.86222809	13.96457234
19.86558582	24.56412933
30.76549814	38.00759543
22.57741411	27.78362258
23.75612282	18.4598267
16.34481824	46.17701494
19.17582644	26.82230086
40.3103768	37.0754413
34.88865126	42.97101382
16.30456838	16.72517928
27.00094822	24.88997527
63.0540332	48.15000706
24.48705166	23.18061245
19.9838417	21.99379027
54.90007908	47.34274331
26.14889204	30.42170943
25.30339041	24.02048924
43.05625265	39.54507917
16.97456073	13.05536504
28.49874351	21.90916357
36.10064665	60.24734455
26.66539517	30.40065744
23.09818411	22.64413859
24.13563007	20.82533752
13.98175603	16.35667262
57.03502505	60.42211635
15.86300971	16.93966947
25.35803787	25.47040795
12.51685796	11.3944584
12.0662462	20.78253197
15.99704217	16.67850783
28.02217321	25.15727345
29.33828191	24.64805713
20.36088288	20.40494576
10.67120138	13.13325363
35.38390273	40.78955258
26.05724711	23.33478014
21.72846832	23.44568186
42.00376246	31.86149744
31.44252454	34.31121754
20.79577804	19.26711492
28.63400671	57.30467177
23.39595027	25.37031563
22.36470729	22.82537176
37.65885092	33.10712358
55.71688639	53.29412403
28.4817031	17.25316516
16.52145404	21.51138727
20.38140425	22.8499391
76.75245643	64.28160937
27.78917044	29.17768266
28.45681324	27.18194147
59.04077873	54.28728585
63.77693601	65.85853567
30.59640921	28.53603513
32.39831585	39.20622078
23.78864683	23.72099392
43.1022299	54.97079059
20.30410673	18.64747898
23.30635191	32.0897921
15.57301262	29.68421654
23.44477979	18.8687974
60.70913308	53.85084319
18.07826564	18.01085546
29.19008675	32.04726327
28.13846499	41.50749347
9.581220242	16.18456922
16.96587019	17.21600222
33.49876653	27.94336088
31.56625908	23.2684027
26.27637788	15.56720048
14.20833142	11.94755835
43.24475359	31.15704864
58.55186049	59.45916099
29.82882495	30.14615838
18.72578432	18.78549766
12.62669473	12.08254397
20.4696312	27.09736418
33.53758722	44.22557061
9.629182006	33.45726412
34.59381615	36.49331227
25.81654268	27.20851874
19.82322133	31.59231907
23.08339478	28.30795519
12.38469023	13.14350696
11.55490717	24.22515369
50.73976068	46.56043436
53.7502529	77.12271655
28.78732494	32.77551134
81.28164559	66.08143517
34.47829375	33.12050602
33.19833975	27.22690333
69.55452472	67.96568254
17.9012175	20.66843308
68.9552413	68.54951137
35.32939595	37.55430585
35.24973193	37.11533395
52.44962194	40.36239104
22.36450411	16.31403662
23.16682123	22.12076861
32.21453836	24.21452328
40.43950773	80.51480896
29.28175694	28.87118744
18.76220379	33.38737129
14.83725068	17.1231956
63.84838525	72.57143874
22.92672608	21.98813815
37.38323238	42.98478474
34.65884534	42.3268556
13.86931509	23.8469947
17.18875453	19.79005767
30.47172784	31.5934447
18.29499868	18.56598273
35.76285136	33.85936349
21.97212264	20.69217023
11.18589107	13.78916424
26.66326521	34.31458663
26.5709793	28.16027614
59.40697336	69.31347262
34.24252645	31.12319727
27.94015246	32.36771433
17.84580037	36.1281541
39.14688662	38.69321976
17.23901485	28.88767787
28.79565074	33.16758645
20.80019755	57.4813947
16.62780741	22.57513763
46.34787901	48.50890119
49.69089605	50.91432511
40.36862771	33.89954447
11.79679476	15.65234161
74.52453426	76.28699534
26.80867588	31.22706443
59.14995721	64.36838955
58.9297245	62.00211525
20.56168251	22.75483328
29.36627023	25.69837593
41.76261465	32.64511283
13.57994099	14.7660568
27.07358358	73.66525539
22.72176344	27.45887584
15.64749727	28.92451057
14.33051409	22.09667705
18.23461019	17.48754814
52.40844171	59.30427372
28.59526119	26.51279936
22.45628844	13.41232195
12.69376946	16.32391226
18.69615715	21.23484417
13.57723035	19.93982182
24.1328835	23.30096288
22.34769112	17.18736713
12.69738438	13.66146856
27.92114685	28.12100735
21.40500795	26.72573377
34.89252016	37.21081864
24.31673068	41.68683105
33.68989699	36.67748572
23.3656291	61.91212189
21.34875897	23.53232052
14.95796132	15.7385126
52.13559896	54.58073351
54.14726391	54.73673007
16.65761009	19.80047428
19.660469	21.9136086
40.88490832	35.19119991
83.66009117	78.28215889
36.17518386	35.05917473
64.1593056	66.42854134
19.68819041	14.46825966
63.55635163	64.35224041
26.2199709	24.91830397
50.48203905	37.54240774
14.47299715	14.27533558
35.4518978	57.02471453
25.47464718	23.61084037
35.04208793	31.78267868
22.77043442	21.82156355
69.89008695	64.76868244
36.08217767	34.04884609
22.20729921	18.69069093
22.01861578	39.34772715
15.93216317	18.14872195
33.85338492	27.86418167
25.87881695	24.57775415
14.75730576	10.44147757
35.04765054	42.4699508
17.27171881	17.22502931
30.08782032	24.0090527
19.61585836	24.16937466
25.20380588	47.32020252
24.3389893	35.72004938
19.73965884	21.02874213
46.23989282	46.49183024
48.0103411	44.12784716
35.66531059	30.97551612
30.23220127	26.90783939
62.28762747	64.55751433
28.78796003	25.05704999
53.08918358	46.65462467
16.64135187	15.7289951
50.34353006	44.96527595
23.15768295	26.83880053
23.14393286	16.41915405
16.21342313	14.7791967
10.62538438	12.84350428
19.54312983	16.33069857
35.51400982	54.37457002
24.91403344	29.97672824
44.67557815	44.87706449
28.42730297	27.27074929
20.65560568	20.75443518
24.33066051	31.88411448
17.01315204	21.32310626
25.07082944	48.7214033
25.02718243	25.97506902
22.84169799	24.12926527
26.37333276	23.41123515
9.289692763	13.23405094
29.73704504	31.82807107
10.51729849	10.23625168
