# Supplementary material for: Dynamic range adaptation in primary motor cortical populations
Source: eLife. 2017 Apr 18;6:e21409. doi: 10.7554/eLife.21409 (PMC5395298; doi:10.7554/eLife.21409)
Supplement: Figure 2—source data 1. — DOI: http://dx.doi.org/10.7554/eLife.21409.006 [file elife-21409-fig2-data1.zip › Fig2e_top.txt]

Rng_full_2D	Rng_full_3D
19.52528771	18.56883324
13.37129108	13.89794746
70.39220013	50.85928422
67.08029059	51.92935786
77.02606294	72.85633128
34.02335406	32.06498232
54.22594358	49.51317028
31.00667892	29.41786347
17.27334837	17.48957945
41.44821197	31.26141377
12.62436405	10.72090844
21.54460171	31.3489118
38.16099521	33.2611326
36.33242291	41.54462961
28.19280958	30.0559808
42.09561572	34.77336295
57.28722336	46.22320291
36.83296944	32.8443668
44.50494534	39.63271042
32.79755701	31.00458898
22.96264737	25.37625505
21.31090271	21.90651074
21.1985606	18.08254224
29.74711963	30.17488081
31.13239444	31.28203799
19.05572668	27.20407558
14.13182145	14.76541558
12.00444087	12.05280649
80.24034701	70.64651416
58.24954081	50.04270328
87.87810519	83.01990297
24.26709302	26.06356068
12.62515495	11.85451763
28.02383144	34.62535508
47.38398687	49.94324595
31.07071993	32.0470183
38.96855681	29.68039063
13.89093143	12.44698486
18.37726394	27.13321355
38.33814527	36.56593503
23.4991237	43.72047295
31.79450008	31.83719547
32.84418116	35.27295542
54.79248496	45.06816384
38.41755288	32.84528485
40.89569502	35.06444255
22.50952442	26.81470446
13.13382322	19.33402928
12.92870529	15.85845351
19.30598416	18.29463267
26.65809205	24.46454593
23.2574387	22.11125821
28.41266893	33.59825889
13.91111761	17.80523596
23.77898334	18.21392831
66.49502269	53.83421668
61.02601543	42.67555045
82.24973355	63.10195213
25.53649125	26.54354258
9.311783155	12.22146925
25.29535992	30.3458418
48.67360797	54.77609721
52.18042052	46.16730723
70.51607041	63.77660715
36.15821723	34.33325501
32.86649629	26.78443282
35.06316755	33.25196287
42.3125529	38.19815861
33.10293461	40.10778799
43.7547575	47.09573235
50.61152704	34.61680929
37.43997859	27.91458036
60.4698878	56.48693942
31.19327578	31.33459923
15.63467925	10.33496426
14.21576673	19.56814433
14.33047318	13.19546237
14.08847642	12.3560762
32.47065345	41.73609193
36.67244688	29.02499296
53.7119493	52.77720439
21.54152026	23.21447156
26.2722231	24.90973409
59.27364125	53.85021078
64.96815922	48.62205547
81.26210707	68.79425475
37.13870229	39.42995435
5.389697656	4.338445189
12.48902695	14.30196712
47.87570742	47.34004818
43.32356522	43.43748428
69.2739705	61.74336819
41.86106221	33.48481255
28.47185476	21.6756507
19.68325092	18.66117648
23.49515141	29.85948671
50.88859437	48.45897398
24.06905867	37.48489008
13.15578233	14.56905533
22.49949184	25.75118264
45.05361204	44.81055014
55.85600686	38.54917921
40.83726831	31.86993633
54.93340329	51.77391089
21.59989659	23.87024997
22.63325553	29.45244882
24.52104173	13.90978096
26.34424018	26.22072567
21.62748702	20.20920116
52.85152702	66.49500635
18.03565028	25.10111586
10.00453097	8.983885859
56.8324356	43.87061912
9.502960099	9.10932052
55.36118609	43.33219542
45.5060191	49.66722551
43.92958349	43.19649075
35.7971331	38.50555921
17.52764039	18.34979755
47.94057659	38.16628023
71.59385508	52.89488498
30.72513223	28.98602373
36.87257756	27.60223762
37.81694124	33.85660698
34.01170356	35.3249857
36.17731872	31.19109524
23.56053519	39.25157715
17.16872799	13.4980306
15.51348687	10.78438217
28.40719236	22.9435007
12.77688996	13.84819097
10.10704971	10.99557504
40.64600882	40.74323317
53.15005414	44.23510118
32.53053632	27.35798616
55.66980331	53.96086207
25.19248097	25.12088029
22.57777868	31.20821605
26.66790493	25.1829748
11.24138487	10.41519152
26.8024257	24.30617015
57.96652103	59.98046091
12.29481234	22.12472469
57.47688146	70.21373856
38.24109258	40.66529259
11.40633804	17.05652096
31.92087313	29.15804631
25.39690725	41.14424261
27.01260396	26.37482675
70.02333028	72.61517279
65.31774402	55.91275356
42.78259949	51.10455074
27.56282389	35.94062639
50.06860507	44.24272637
48.35740577	33.00166948
20.41137876	17.36698694
31.30901332	43.15878607
46.52223063	47.69882614
40.6399755	33.43254482
30.65401127	25.14785034
40.00687601	36.9879832
13.33879676	11.95731034
35.04625081	53.29678831
16.45125781	14.13228288
12.37914489	15.03809705
64.65413235	61.82288907
19.48297065	15.13762723
23.22974504	32.67467423
41.10767302	40.45751116
44.2381565	42.86724706
12.35921258	16.05621028
31.5470973	27.60425042
40.20327015	44.917017
39.25949637	29.78092545
39.95700744	32.00489221
23.62351524	43.94987915
35.77851827	37.61771127
73.9657976	60.86266042
45.00027983	38.14625926
9.140291607	9.371668935
41.03588793	44.20866394
16.09237011	19.51822641
48.65608681	55.97728176
29.55761637	33.78784179
34.47526451	34.44487975
48.07395745	58.34316832
25.58679764	18.38344485
77.23966077	73.69604912
13.87207964	18.89744672
46.11272192	59.44921816
41.30940864	28.17104521
33.8899516	39.31676146
15.56987066	31.3248957
29.92819902	25.81851846
38.93901863	39.67136598
65.6129501	52.00026695
53.42831177	43.93839959
48.92201689	37.92870806
17.76041792	23.87710679
50.56094875	56.1942075
36.04169468	35.71320995
15.50932722	26.11143084
38.60321934	35.58586299
63.2773051	51.5814115
26.22390435	19.86722912
51.36239545	50.49169788
19.54093235	25.04800573
6.874747375	9.193465057
59.39507481	56.64234533
8.195026689	7.986283656
38.12656187	25.04075667
11.69831867	19.42049071
32.17126722	34.62864398
23.94613353	34.18920855
10.49832121	12.14031576
17.13205934	16.3511396
51.15553768	45.00808297
9.322198707	16.39075428
44.29204663	36.94362245
41.00873071	34.02757067
71.3218481	72.81428967
27.06192982	28.33379896
15.78983663	17.09420652
43.90331412	43.84024593
51.9772816	57.7457685
14.19432733	9.88627177
29.1406202	41.78416012
76.49890509	58.98004219
10.34181089	11.65449155
48.20482299	59.52135403
30.90566856	28.16027153
19.47900798	24.38658521
54.26064082	48.08964821
23.39775529	21.23684968
55.43788053	47.85442891
14.46322017	15.31502088
12.58763368	12.27154941
30.32728406	40.99179864
37.41808411	26.34148094
36.90278422	37.75935221
21.79790972	26.99912149
53.55724003	44.94853157
13.48931841	15.12294729
72.86756981	58.58378558
31.77599069	24.55937463
14.62094538	16.61138617
66.12022962	63.38353679
41.3121942	36.92592685
14.46711423	13.18123269
43.74542791	42.13184168
62.96788246	57.5459434
5.580369672	4.948009037
35.52698175	42.76117912
7.756680118	12.18474071
50.87831746	44.69649157
26.83970454	28.26232322
7.132293687	10.21878732
22.07111106	22.6929545
60.41477116	54.20109112
34.64580078	25.46226588
45.71838924	44.36399213
12.78041441	14.08879201
18.92308077	21.32660907
11.35704625	11.18575326
8.599769906	8.963184949
38.51833306	37.36939951
37.10989539	24.02777128
36.47385982	31.19365711
8.067110903	6.998327055
14.78285439	17.05114352
42.99970893	42.88656261
80.92636427	69.08901287
13.26770854	18.29049725
11.64697518	10.95469131
18.03613593	15.18975165
62.00098277	54.12226433
39.65937879	41.02574341
51.14747953	48.2471998
62.16633065	69.11721595
41.82661868	43.25150097
30.12631786	45.22937161
20.77091626	21.55920098
8.731057653	11.4553353
49.57203927	52.52027156
28.7899958	36.60175051
28.00065109	33.24087265
65.4844483	53.91074798
40.34183367	37.57836038
61.96890094	53.13742273
18.11690936	15.25646934
8.393779203	10.75889098
15.72223041	19.81280537
13.30117632	14.48831864
6.705686071	7.09712874
29.90535177	36.05285699
47.10007001	37.45757489
24.05732791	41.78742468
21.483241	21.19682628
39.25738233	33.95626507
40.82085746	41.98164711
27.80380156	28.7156072
14.42406335	18.84517678
16.67425501	13.49942652
14.39150618	11.93455974
66.0673611	72.11585092
40.82293797	37.92385888
10.8906483	22.1239298
39.16335281	46.53836864
61.48908993	66.44320684
47.88013841	50.59279397
21.2004425	20.24890803
32.06633225	32.33311235
12.4610354	12.44158281
44.98450402	43.07863698
24.20409903	30.80002052
41.72860313	46.89216158
68.96404424	62.15251142
42.75713011	41.14145296
52.10571315	51.87882669
12.04061668	10.71554297
16.70973286	18.04786215
7.858080001	20.41264278
23.36079762	33.05600494
16.51452465	18.26652937
33.79085686	42.55087981
42.48847441	30.73246824
33.71873965	42.68346286
14.63247794	14.26418709
24.67329392	21.00955831
24.63392853	30.41591034
32.57666088	31.43959787
16.22734799	18.91938912
61.86972993	53.88270213
6.391882758	7.317377381
67.26346706	79.06461445
29.61561936	32.46002791
47.42875331	48.63516215
10.16115326	19.96590928
60.22081547	54.13284496
77.36512189	67.41605551
19.08709538	16.85308196
28.42451471	42.11085233
45.96587962	49.39544052
29.91980661	31.8572561
23.6477004	25.01863584
27.38674429	21.23643279
33.69969726	26.88950558
56.31296001	57.97660183
51.67238608	45.34272162
37.53915121	26.07349545
22.78087889	32.46731882
14.97444158	13.67845751
21.99245613	16.94074574
14.0454984	11.23009829
16.26714293	19.35034761
22.40410579	28.5308817
38.43336642	33.97303899
43.06126069	47.06842399
9.287377816	7.106728608
14.12871927	12.36924833
27.81342861	26.22322291
25.79775459	22.11007169
16.52776857	20.1177868
30.31835624	35.97993568
12.20468341	15.43631566
67.77174434	74.6089736
19.73536738	22.28445183
53.70851148	53.69244293
46.55354631	46.17760594
63.12896138	68.18760231
15.65811732	16.02452939
23.68675694	27.45446322
44.00345235	48.9138515
15.32241516	20.29227915
18.74891741	25.51453416
32.28651729	32.18042037
69.27337637	64.69687212
44.81832952	38.93376807
16.22388355	15.57946299
22.17471461	29.91214876
11.88217673	12.14008331
7.000946319	8.291881082
27.63343616	19.89624937
15.09435252	15.16222502
41.97883053	36.43151198
33.98009321	38.50896474
21.82472345	16.45038075
12.63944856	10.08188232
68.74645088	57.65924237
54.9324751	41.51410869
58.00919366	57.48001195
48.16284139	47.68610989
25.96865618	30.64707805
52.76884843	54.61802455
44.34300548	45.98267919
39.17648875	47.52068104
24.12741217	21.25997389
26.35923496	31.71865035
22.74926019	30.48613203
19.38059955	17.07777267
26.73600741	26.29121718
61.48579318	48.64144772
37.81498127	33.15058687
32.39883628	25.99784161
21.44714409	22.27822417
10.72720937	13.01088196
25.8303986	25.64121702
15.6299915	16.10078874
36.312507	29.42533735
21.78668656	23.75025161
15.45607628	16.72508403
72.82465179	57.37024765
29.70707223	24.05592669
47.75845526	39.4986588
53.69597277	45.50382887
32.16118523	33.40904575
44.54976752	39.00621152
11.3603323	19.02007775
49.74855732	54.94089529
51.47452017	49.98232274
14.82444637	12.80268261
17.24392517	28.50819447
45.75915443	42.82007683
17.95605965	21.17770585
18.25127584	19.82274077
33.37885121	33.68564577
27.38388718	25.88757495
8.230786067	10.90488169
65.15854925	55.6144983
32.71435477	26.88087212
34.26300951	27.12971042
32.99634999	35.57386409
14.48399633	20.62091172
21.69111307	13.90434614
14.730207	21.0189891
19.7842921	21.10347727
8.025730573	8.484343635
23.07991283	20.10621781
25.92169763	25.17023751
33.3053775	22.79733425
23.23885041	24.43407639
20.56916509	23.93805516
13.56557203	12.98422347
19.44881092	15.50626541
63.64578228	43.61450508
30.9334817	18.42979454
39.96967724	32.19686429
47.7337818	45.99504051
14.32625945	13.83228154
46.29983487	41.56339251
50.23260804	38.59565421
48.89517016	41.49584268
57.87326706	44.34108404
33.24638832	36.02574397
12.29710093	13.04987928
38.00831588	28.78463565
31.68867553	38.08469329
45.7472471	39.50711303
32.90080438	37.08989775
13.0247788	6.307253886
65.67455711	46.00005136
40.09588117	32.00751572
40.17209572	31.1889142
32.44896821	29.15380738
23.67072818	24.85804326
28.06080926	10.25166269
12.79137721	11.86889081
16.71268757	15.16503072
28.77981162	22.2065063
53.33725724	41.99988482
33.10393033	32.23981877
