# Supplementary material for: Dynamic range adaptation in primary motor cortical populations
Source: eLife. 2017 Apr 18;6:e21409. doi: 10.7554/eLife.21409 (PMC5395298; doi:10.7554/eLife.21409)
Supplement: Figure 2—figure supplement 1—source data 1. — DOI: http://dx.doi.org/10.7554/eLife.21409.008 [file elife-21409-fig2-figsupp1-data1.zip]

Archive with 37 entries (36 files):
- Fig2S1a_Block1.txt
- __MACOSX/
- __MACOSX/._Fig2S1a_Block1.txt
- Fig2S1a_Block2.txt
- __MACOSX/._Fig2S1a_Block2.txt
- Fig2S1a_Block3.txt
- __MACOSX/._Fig2S1a_Block3.txt
- Fig2S1b_Block1.txt
- __MACOSX/._Fig2S1b_Block1.txt
- Fig2S1b_Block2.txt
- __MACOSX/._Fig2S1b_Block2.txt
- Fig2S1b_Block3.txt
- __MACOSX/._Fig2S1b_Block3.txt
- Fig2S1c_Block1.txt
- __MACOSX/._Fig2S1c_Block1.txt
- Fig2S1c_Block2.txt
- __MACOSX/._Fig2S1c_Block2.txt
- Fig2S1c_Block3.txt
- __MACOSX/._Fig2S1c_Block3.txt
- Fig2S1d_Block1.txt
- __MACOSX/._Fig2S1d_Block1.txt
- Fig2S1d_Block2.txt
- __MACOSX/._Fig2S1d_Block2.txt
- Fig2S1d_Block3.txt
- __MACOSX/._Fig2S1d_Block3.txt
- Fig2S1e_Block1.txt
- __MACOSX/._Fig2S1e_Block1.txt
- Fig2S1e_Block2.txt
- __MACOSX/._Fig2S1e_Block2.txt
- Fig2S1e_Block3.txt
- __MACOSX/._Fig2S1e_Block3.txt
- Fig2S1f_Block1.txt
- __MACOSX/._Fig2S1f_Block1.txt
- Fig2S1f_Block2.txt
- __MACOSX/._Fig2S1f_Block2.txt
- Fig2S1f_Block3.txt
- __MACOSX/._Fig2S1f_Block3.txt
