# Supplementary material for: Dynamic range adaptation in primary motor cortical populations
Source: eLife. 2017 Apr 18;6:e21409. doi: 10.7554/eLife.21409 (PMC5395298; doi:10.7554/eLife.21409)
Supplement: Figure 2—figure supplement 1—source data 1. — DOI: http://dx.doi.org/10.7554/eLife.21409.008 [file elife-21409-fig2-figsupp1-data1.zip › Fig2S1a_Block1.txt]

Tgt_ID_2D	Rate
1	8.699972235
1	18.64961977
1	17.09952227
1	11.98897625
1	15.21745517
1	6.116883906
1	19.02886825
1	7.785717363
1	9.207503116
1	13.67587112
1	13.65218091
1	8.997447694
1	10.08852642
1	15.02807868
1	14.13829895
2	10.11774174
2	17.45423228
2	0
2	14.67152197
2	20.22511516
2	8.934981291
2	19.43643122
2	14.54807751
2	19.39551366
2	22.40436366
2	18.59652802
2	14.36114235
2	18.20246752
2	24.69029912
3	5.051005912
3	6.533536159
3	8.441574289
3	4.166818618
3	4.148972172
3	5.52799943
3	6.81317641
3	5.202720109
3	2.065423194
3	4.98139126
3	2.758319296
3	7.234320453
3	4.51298786
3	5.036262182
3	5.676651835
4	31.10168293
4	19.74385482
4	18.65338389
4	15.66255398
4	22.53870871
4	16.86346384
4	21.12984677
4	20.68141144
4	17.27189465
4	24.93569007
4	18.96592914
4	26.03037544
4	21.886182
4	12.47112585
4	33.43439583
4	26.92126441
5	6.190836068
5	6.664920326
5	8.06398752
5	3.565820633
5	6.037659129
5	4.003748443
5	6.843174391
5	7.257005245
5	2.591552196
5	5.032480883
5	3.961182196
5	2.684335523
5	3.643529382
5	4.035980606
5	0.786386526
6	19.3584095
6	22.46855988
6	23.78232072
6	23.72825549
6	21.22683395
6	19.40705004
6	19.94411258
6	25.73893961
6	13.80310635
6	25.45128772
6	27.44674186
6	30.24644461
6	18.14607305
6	24.85078151
6	27.00496557
7	4.597739539
7	3.429313427
7	3.163807154
7	2.96422193
7	1.527798813
7	4.433338115
7	4.204167112
7	4.982754831
7	0.990953437
7	4.467740519
7	1.299350705
7	2.101107342
7	5.408915068
7	6.515180586
7	3.817129807
8	23.66913007
8	28.36718767
8	18.48098701
8	26.58694178
8	27.04274859
8	17.51510959
8	20.36437797
8	18.12555313
8	21.63043221
8	33.30447329
8	31.69852833
8	26.82144012
8	19.09663186
8	22.32117865
8	34.27803915
9	5.024608969
9	3.188956221
9	2.823148586
9	5.749838075
9	3.580584635
9	2.529351523
9	5.915801319
9	4.009078152
9	3.250499709
9	2.711115336
9	1.312197792
9	3.846677236
9	2.296776898
9	2.642800215
9	3.494098438
10	31.28713509
10	25.07973273
10	20.12985887
10	27.35302406
10	30.20046172
10	25.58654282
10	22.86754594
10	18.08691957
10	26.52090977
10	27.29420971
10	27.79813448
10	12.86477654
10	23.03502025
10	19.7669517
11	3.893110541
11	0
11	0
11	0.810324352
11	1.593002833
11	0
11	3.467694616
11	2.917306688
11	4.173542219
11	1.569554667
11	2.609955436
11	0.684582442
11	3.158868413
11	2.900385611
11	1.746706757
12	26.99759256
12	21.47252739
12	16.45210073
12	17.7646723
12	18.90742055
12	12.7881672
12	24.19948353
12	21.69483759
12	20.60743696
12	24.9241781
12	23.72717448
12	17.56888204
12	31.18087196
12	19.55168554
12	21.57060669
13	0.934725339
13	0
13	3.289633886
13	1.122881853
13	2.227361818
13	5.163861868
13	1.878298981
13	2.073286386
13	1.057267195
13	0
13	3.766160238
13	0
13	1.949551813
13	3.08308495
13	0.901118496
13	6.174862228
14	12.58402939
14	18.32518745
14	13.20581353
14	12.26083661
14	24.71800661
14	7.356272705
14	18.60125285
14	13.8462187
14	9.819181003
14	21.54053909
14	14.18355354
14	7.281222462
14	13.63895109
14	12.25183151
14	13.81332476
15	2.585176234
15	1.086566365
15	2.123263293
15	3.503861603
15	3.498099802
15	0
15	2.664315145
15	6.138856214
15	1.017230077
15	1.756252877
15	2.139465034
15	0
15	0.820156459
15	1.032270662
15	6.948292667
16	6.105625493
16	5.215384702
16	9.845372507
16	11.3735256
16	1.998443573
16	6.416294758
16	3.623251787
16	2.307621708
16	2.1011803
16	5.947894008
16	3.530532657
16	3.538892418
16	8.01836384
16	2.131728569
16	7.666795868
