# Supplementary material for: Dynamic range adaptation in primary motor cortical populations
Source: eLife. 2017 Apr 18;6:e21409. doi: 10.7554/eLife.21409 (PMC5395298; doi:10.7554/eLife.21409)
Supplement: Figure 2—figure supplement 1—source data 1. — DOI: http://dx.doi.org/10.7554/eLife.21409.008 [file elife-21409-fig2-figsupp1-data1.zip › Fig2S1a_Block2.txt]

Tgt_ID_3D	Rate
1	15.61301109
1	15.81652818
1	10.33548999
1	11.88201326
1	11.42578326
1	7.947480024
1	12.95286322
1	13.67811413
1	8.641061902
1	11.14554864
1	13.46921522
1	7.523079589
1	7.607428094
1	13.35641003
1	5.990237138
1	12.21461572
2	26.22314374
2	23.93818878
2	25.09892059
2	23.16418902
2	24.3484017
2	27.22494516
2	25.01343859
2	22.68661848
2	15.94948365
2	16.43628629
2	13.94171889
2	13.9247318
2	18.67888093
2	21.11040957
2	19.82834681
2	14.72730394
3	9.803057108
3	10.15148829
3	7.890917094
3	10.70268279
3	6.512640765
3	8.460180453
3	12.28278427
3	8.112697941
3	5.413364513
3	9.112007765
3	7.262118864
3	7.470720699
3	10.88395415
3	9.558954653
3	5.571099458
3	7.902496939
4	15.09873735
4	17.85695424
4	15.29179942
4	13.69783816
4	14.62243661
4	14.96570212
4	12.86716833
4	23.51710362
4	8.025445431
4	15.26382831
4	14.794062
4	10.34449193
4	13.25737507
4	9.923496675
4	12.22426718
4	14.66329367
5	5.013373488
5	3.406934225
5	2.820213572
5	1.690640897
5	1.238628478
5	5.20807875
5	2.946245767
5	3.542489265
5	0
5	3.236593809
5	3.976404836
5	3.917434469
5	2.112083269
5	3.767567987
5	2.365567113
5	6.411892737
6	15.97723977
6	30.16338769
6	17.22460383
6	18.60599606
6	30.4794934
6	14.41924414
6	16.0794064
6	21.20713247
6	16.46963252
6	17.3173178
6	15.76873419
6	19.82387482
6	17.9171204
6	12.40981652
6	8.815820888
6	17.67085913
6	13.10800633
7	32.62899661
7	23.73396489
7	19.13003638
7	24.06366262
7	19.19294263
7	23.6230703
7	24.07677161
7	17.28039783
7	24.96611588
7	17.65397369
7	21.28160337
7	18.38180607
7	16.85968875
7	16.11243955
7	19.91474988
7	19.2328732
7	15.63867651
8	4.264226744
8	2.448209268
8	1.309620245
8	3.382904377
8	5.161468744
8	5.877473593
8	1.512215797
8	2.720173726
8	3.539668732
8	2.933731661
8	3.12034883
8	1.762233367
8	5.856014732
8	0.848192277
8	1.142929103
8	4.521519251
8	2.694835354
9	2.817305211
9	3.294368836
9	5.220103624
9	2.063674836
9	3.788652526
9	3.970415122
9	2.930769197
9	1.137236344
9	1.345982723
9	2.901618754
9	4.808589079
9	4.508517537
9	5.911089213
9	4.73405588
9	5.25696561
9	0
10	27.7949914
10	28.50640091
10	22.51920699
10	26.21198306
10	29.45819734
10	22.76757465
10	23.65054608
10	21.71357227
10	31.63905734
10	23.98981757
10	22.92108131
10	21.43093043
10	17.20980994
10	15.02455296
10	28.92646384
10	20.97092944
11	19.32962729
11	20.36223083
11	25.93603258
11	20.61372049
11	25.10644293
11	17.1399205
11	18.35302729
11	16.7349974
11	25.89954003
11	23.48439999
11	28.88820411
11	25.58164278
11	15.75577635
11	16.55702185
11	26.22045832
11	21.38393115
12	25.92521052
12	35.31812482
12	30.42908828
12	34.27687843
12	18.41165133
12	31.82348703
12	23.98280637
12	24.18296313
12	22.54381119
12	18.23677382
12	20.80408598
12	20.05761631
12	17.48849132
12	18.2147912
12	19.53378107
12	20.54127493
13	5.467694517
13	1.302460821
13	4.581982924
13	0
13	2.326098892
13	6.477846633
13	9.82817956
13	1.522303334
13	0
13	2.894932718
13	5.899626537
13	0
13	4.768795892
13	0
13	5.077505729
13	7.460597598
14	10.66809409
14	9.143628508
14	6.677128197
14	4.649527995
14	8.673655649
14	4.549506175
14	7.700642246
14	7.963935694
14	15.25538394
14	9.909166362
14	20.68624534
14	8.789612258
14	3.999831514
14	9.542436121
14	12.0576881
15	3.325776801
15	5.61364707
15	0
15	6.351073508
15	3.919472277
15	8.060312121
15	2.930510289
15	5.134952369
15	4.299761838
15	4.706132875
15	4.488410321
15	5.208746935
15	4.604701816
15	0
15	4.23376181
15	2.315850762
16	3.410116957
16	0.82653995
16	5.770429889
16	3.876645762
16	1.6586318
16	3.538854445
16	0.80398229
16	3.318301805
16	0
16	2.24543791
16	2.898197966
16	0.637101892
16	0
16	1.772235959
16	1.740978303
16	1.699565895
17	3.566266876
17	4.151199483
17	1.58087553
17	1.175348353
17	4.361559858
17	1.396043752
17	0.679179921
17	2.151370972
17	2.152135728
17	1.183700696
17	0.609531912
17	0.727089444
17	4.093404288
17	3.248131874
17	1.836960989
17	0.765167561
18	18.49107609
18	13.06801224
18	17.66526634
18	24.19377086
18	16.96404968
18	18.21705247
18	19.87721999
18	14.98048458
18	11.08937714
18	22.75853997
18	13.34622847
18	10.81958093
18	17.47773172
18	21.42119417
18	12.80840416
18	5.927087225
18	20.97229908
19	18.64672426
19	24.353296
19	19.99505019
19	23.75733308
19	30.6505075
19	20.54096269
19	22.63873731
19	20.03569878
19	21.21973974
19	16.38060126
19	15.81306716
19	17.44404953
19	17.67914721
19	20.10180083
19	25.27819893
19	20.25451323
20	6.771390021
20	3.32637626
20	4.962204953
20	2.130502034
20	1.842641422
20	1.150124459
20	0
20	3.125121672
20	0.941188435
20	0
20	2.372967357
20	1.80862539
20	1.220572964
20	3.881791753
20	3.072421315
20	0
20	0.884925391
21	0.72797332
21	1.218346962
21	0.828871883
21	3.640753149
21	1.247313223
21	2.155182822
21	1.046048885
21	2.07578783
21	0.711664649
21	3.050116964
21	5.400129001
21	1.242915381
21	1.64160347
21	0
21	1.542981438
21	3.213058968
22	21.51986472
22	15.04100525
22	25.27861115
22	34.60668694
22	20.11189345
22	28.09922975
22	20.39417237
22	17.40564183
22	22.90082218
22	25.49745299
22	20.84620402
22	19.5191849
22	20.04187132
22	13.87054472
22	11.02447993
22	7.154386661
23	1.358777948
23	4.412802584
23	1.312057483
23	0.975322476
23	3.440265406
23	1.687044108
23	0.961133743
23	0
23	2.665568655
23	1.219788404
23	1.231557432
23	2.392695566
23	2.904431804
23	1.3063823
23	1.439330432
23	4.184218813
24	8.868989609
24	9.782111791
24	8.510471623
24	9.918879094
24	11.04588885
24	2.095637445
24	11.26571664
24	8.047622226
24	10.6261865
24	8.057023119
24	11.96520387
24	10.73249606
24	8.4575521
24	10.89569392
24	8.516756249
24	0.714677701
25	0.725121694
25	1.541834789
25	2.889575414
25	3.982212399
25	0.656644651
25	3.045455318
25	1.531442247
25	0
25	0
25	0.758998402
25	3.730975947
25	1.901539699
25	1.765839491
25	2.396677161
25	0.547640077
25	0
26	8.193189513
26	3.154658354
26	6.298164775
26	3.750677317
26	4.356307389
26	6.519843407
26	7.914263128
26	2.199013737
26	4.598353384
26	9.304967639
26	4.614481208
26	6.547045896
26	1.348910897
26	2.47583735
26	2.022294521
26	4.386593736
