# Supplementary material for: Dynamic range adaptation in primary motor cortical populations
Source: eLife. 2017 Apr 18;6:e21409. doi: 10.7554/eLife.21409 (PMC5395298; doi:10.7554/eLife.21409)
Supplement: Figure 2—figure supplement 1—source data 1. — DOI: http://dx.doi.org/10.7554/eLife.21409.008 [file elife-21409-fig2-figsupp1-data1.zip › Fig2S1a_Block3.txt]

Tgt_ID_2D	Rate
1	6.08722234
1	5.817934589
1	8.957195867
1	6.473903687
1	10.16405545
1	5.768602312
1	9.384393748
1	4.064377939
1	6.915433638
1	4.678308121
1	4.617028927
1	4.663497443
1	9.697859402
1	8.294055319
1	8.845091191
1	7.486379969
1	6.675277465
1	4.571201242
1	7.072346238
1	4.446199103
1	2.612552271
2	12.89333442
2	8.990861197
2	11.15339185
2	7.191120287
2	11.26427794
2	5.736214251
2	10.22624068
2	8.716672334
2	7.007712194
2	10.12381091
2	7.669782235
2	9.664421968
2	14.0657828
2	5.170537329
2	13.8070959
2	8.927605254
2	8.137142619
2	14.29285303
2	7.151599539
2	6.268654171
2	9.020626505
3	0.926894564
3	5.022835677
3	1.92950165
3	1.537438447
3	3.182683823
3	2.283099104
3	0.901782242
3	2.646911723
3	1.989243209
3	6.325712899
3	5.586450434
3	2.216656394
3	5.829806352
3	3.966748756
3	1.719227944
3	2.431996692
3	1.931287278
3	2.690577038
3	1.487861678
3	0.78854031
3	3.324668922
4	12.40087155
4	15.93597919
4	18.16911526
4	9.751223639
4	14.94568827
4	16.06134359
4	10.89313509
4	12.17900403
4	10.48840738
4	8.823143466
4	7.059188509
4	10.38325431
4	9.95241792
4	10.23912316
4	13.89766287
4	10.04777269
4	8.06996046
4	10.53199735
4	14.88262449
4	9.318290063
4	11.4567499
5	5.439743812
5	3.229882939
5	3.167064076
5	5.033612238
5	1.683564172
5	1.958618034
5	2.866492463
5	0.622312155
5	0.720324379
5	4.571836218
5	0.927436105
5	2.496973165
5	3.405951755
5	1.601579047
5	2.111250627
5	2.616007165
5	4.061001489
5	1.326484558
5	2.982022718
5	2.688456659
5	3.903635794
5	1.064837017
6	12.57737675
6	9.915492925
6	13.92135803
6	11.87535589
6	6.960126249
6	11.8800465
6	12.95293636
6	9.410350893
6	7.19219512
6	5.730367699
6	10.5015865
6	8.839255015
6	16.4984215
6	12.03936643
6	15.56067861
6	15.47088301
6	6.481325449
6	13.35923364
6	12.51957754
6	11.34682409
6	13.29404029
7	3.613122799
7	1.580264309
7	0
7	3.268288356
7	1.580419803
7	1.533804782
7	3.602051725
7	1.420644767
7	3.66274391
7	2.158869175
7	2.710678195
7	1.369239059
7	1.370051542
7	1.948506324
7	1.971679401
7	3.700015101
7	2.070719849
7	2.748802629
7	0
7	2.613104107
7	2.21772468
8	20.69802597
8	12.3871965
8	19.99172669
8	10.79525052
8	7.647720782
8	10.81946557
8	13.86570897
8	14.64255751
8	10.42181275
8	15.97391066
8	8.227749083
8	13.51135343
8	9.30398732
8	15.84349806
8	12.81844811
8	14.47074352
8	10.23135323
8	12.19841317
8	8.522980026
8	8.005714927
8	13.36830588
9	2.88768298
9	1.592110436
9	1.26552325
9	1.535482538
9	2.793863579
9	1.505541219
9	2.693894975
9	3.723620769
9	2.378342626
9	4.348519366
9	1.99537114
9	2.913998383
9	2.475083013
9	1.585514155
9	0.567585017
9	0.76058305
9	2.664632389
9	1.890056556
9	2.686381189
9	3.689997402
9	5.042070784
10	13.3300513
10	15.97123488
10	9.771712106
10	18.77189277
10	14.15768467
10	11.26578876
10	10.31169323
10	13.18138526
10	10.68225778
10	11.31910235
10	6.412260775
10	12.13464414
10	10.08102067
10	8.253962382
10	18.38895083
10	19.31006636
10	11.85691425
10	8.977234767
10	10.26836506
10	18.46557935
10	19.1155521
11	0
11	2.53962602
11	0
11	0.981764732
11	0.974339941
11	2.663137494
11	0.792287678
11	0.85092818
11	2.39743752
11	0
11	0.887712729
11	1.518841034
11	3.030507056
11	0
11	2.395301418
11	1.081401713
11	3.02369277
11	0.589463756
11	2.440102614
11	5.082209044
11	3.579672197
12	9.821301838
12	17.69493018
12	12.01269845
12	13.95145362
12	9.866276694
12	8.249290305
12	7.202175347
12	16.72108876
12	15.48618105
12	13.47058069
12	10.43875835
12	9.25637278
12	8.704112905
12	16.77547667
12	11.7887205
12	10.11507072
12	16.11118319
12	11.48124978
12	11.86944352
12	11.8396206
12	14.25666165
13	0
13	0
13	0.981057164
13	1.265073693
13	2.630525859
13	0
13	0
13	0.866024841
13	0.871070366
13	0
13	0.973893868
13	1.178768939
13	0.847104855
13	4.143802539
13	1.008013616
13	3.289155446
13	3.413253196
13	1.074371996
13	0
13	0.913485187
13	0
13	0.922511287
14	8.6991584
14	5.545728345
14	7.775391639
14	9.43964986
14	15.75819218
14	8.456907117
14	9.044386849
14	9.269536793
14	11.07078687
14	6.498504921
14	6.210550456
14	10.77790317
14	6.017924445
14	8.482249094
14	11.52922597
14	17.99640581
14	7.633738267
14	8.149411659
14	2.124129803
14	9.335986895
14	6.792837148
15	1.066473399
15	0.934312275
15	1.026756576
15	0.793817852
15	1.014485356
15	2.877569368
15	1.077755386
15	5.544270493
15	2.563768202
15	1.033040571
15	0
15	1.841497663
15	5.293070833
15	0.828582793
15	0.676624681
15	0.955012714
15	0
15	1.768470298
15	0.965932083
15	1.219809115
15	0.960229803
16	4.265448965
16	5.783778417
16	1.084997357
16	4.876631133
16	7.510811865
16	1.013641477
16	5.155335955
16	1.873936366
16	1.593026653
16	2.048284767
16	3.20757658
16	4.1601624
16	2.919805787
16	1.137732132
16	6.185064818
16	3.263344243
16	2.272858259
16	2.327881409
16	5.826045879
16	6.463500717
16	3.353030609
16	3.89910275
