# Supplementary material for: Dynamic range adaptation in primary motor cortical populations
Source: eLife. 2017 Apr 18;6:e21409. doi: 10.7554/eLife.21409 (PMC5395298; doi:10.7554/eLife.21409)
Supplement: Figure 2—figure supplement 1—source data 1. — DOI: http://dx.doi.org/10.7554/eLife.21409.008 [file elife-21409-fig2-figsupp1-data1.zip › Fig2S1b_Block1.txt]

Tgt_ID_2D	Rate
1	13.04995835
1	17.02791371
1	17.09952227
1	11.98897625
1	12.36418232
1	15.29220977
1	12.91244631
1	10.90000431
1	11.04900374
1	19.98781164
1	14.45525037
1	14.29006398
1	11.6406074
1	15.91208331
1	12.11854195
2	6.070645044
2	9.696795709
2	0
2	14.67152197
2	14.44651083
2	18.76346071
2	9.295684498
2	17.45769302
2	16.29223147
2	20.00389612
2	21.97771493
2	15.01392155
2	14.00189809
2	10.35399641
3	8.081609459
3	9.800304239
3	11.818204
3	14.1671833
3	10.78732765
3	7.739199202
3	10.70642007
3	10.40544022
3	6.196269581
3	21.79358676
3	10.34369736
3	11.18031343
3	14.44156115
3	16.36785209
3	17.6606946
4	10.36722764
4	15.28556502
4	11.99146107
4	23.15334067
4	13.14758008
4	25.29519576
4	16.75815433
4	14.77243674
4	8.316097425
4	29.73101508
4	15.31863508
4	23.76686454
4	12.00209981
4	19.95380136
4	25.88469354
4	20.63963605
5	12.38167214
5	11.84874725
5	9.07198596
5	8.914551582
5	13.886616
5	4.67103985
5	15.05498366
5	5.644337413
5	7.774656588
5	10.06496177
5	8.582561426
5	8.053006569
5	9.473176393
5	11.43527838
5	9.436638312
6	12.1886282
6	12.58239353
6	15.60714797
6	19.77354624
6	13.06266705
6	18.73784142
6	15.78908913
6	10.29557585
6	20.2986858
6	19.08846579
6	22.71454499
6	23.52501247
6	14.39171311
6	23.96325359
6	23.62934488
7	11.16593888
7	7.715955211
7	11.07332504
7	11.85688772
7	11.4584911
7	10.76667828
7	5.405357716
7	12.45688708
7	9.909534367
7	7.658983747
7	6.496753527
7	14.18247456
7	14.06317918
7	7.517516061
7	4.453318108
8	12.91043459
8	9.455729224
8	10.01053463
8	20.38332203
8	18.92992402
8	18.18876765
8	13.57625198
8	13.39714797
8	13.69927373
8	13.94140742
8	15.84926416
8	12.13350863
8	14.64075109
8	15.62482506
8	17.53760143
9	7.178012813
9	12.75582489
9	7.76365861
9	8.944192561
9	8.593403124
9	9.485068211
9	9.46528211
9	13.36359384
9	7.15109936
9	7.048899874
9	9.185384545
9	4.945727875
9	8.038719143
9	5.946300484
9	6.405847136
10	7.631008559
10	7.52391982
10	12.22170003
10	12.50423957
10	11.21731435
10	7.462741655
10	7.096824601
10	11.1966645
10	14.08923332
10	11.37258738
10	5.559626895
10	13.6215281
10	11.91466565
10	18.8684539
11	7.786221083
11	9.015264693
11	8.223903055
11	7.292919172
11	11.15101983
11	8.013169712
11	5.201541923
11	13.1278801
11	12.52062666
11	8.894143114
11	5.219910872
11	10.26873663
11	11.37192629
11	10.87644604
11	7.860180406
12	6.299438264
12	14.31501826
12	12.79607834
12	9.26852468
12	8.508339248
12	11.1896463
12	8.962771679
12	3.615806264
12	6.27182864
12	4.615588537
12	9.886322702
12	8.784441022
12	12.2833738
12	8.887129793
12	7.19020223
13	6.543077375
13	6.387237903
13	8.553048104
13	2.245763705
13	5.568404544
13	4.131089495
13	11.26979388
13	9.329788738
13	8.458137556
13	13.07004688
13	13.18156083
13	5.597720834
13	6.823431344
13	8.221559868
13	14.41789593
13	7.056985403
14	9.438022042
14	4.581296862
14	6.094990861
14	1.886282555
14	6.179501652
14	7.356272705
14	2.188382688
14	3.461554675
14	7.63714078
14	3.401137751
14	3.545888384
14	6.067685385
14	2.098300168
14	10.02422578
14	5.023027186
15	6.032077879
15	9.779097285
15	5.308158233
15	3.503861603
15	3.498099802
15	5.246907663
15	2.664315145
15	4.911084971
15	5.086150384
15	6.146885069
15	6.418395101
15	6.607576961
15	8.201564587
15	1.032270662
15	13.02804875
16	5.088021244
16	4.172307762
16	2.685101593
16	3.101870619
16	8.99299608
16	5.133035806
16	3.623251787
16	4.615243415
16	5.252950749
16	5.947894008
16	7.061065314
16	11.79630806
16	7.01606836
16	6.395185708
16	8.944595179
