# Supplementary material for: Dynamic range adaptation in primary motor cortical populations
Source: eLife. 2017 Apr 18;6:e21409. doi: 10.7554/eLife.21409 (PMC5395298; doi:10.7554/eLife.21409)
Supplement: Figure 2—figure supplement 1—source data 1. — DOI: http://dx.doi.org/10.7554/eLife.21409.008 [file elife-21409-fig2-figsupp1-data1.zip › Fig2S1b_Block2.txt]

Tgt_ID_3D	Rate
1	21.85821553
1	16.80506119
1	12.55023785
1	8.226009179
1	17.1386749
1	13.7274655
1	12.95286322
1	10.9424913
1	11.29985018
1	10.34943803
1	9.727766545
1	11.70256825
1	10.65039933
1	9.428054141
1	9.215749443
1	17.91476972
2	11.53818325
2	11.44869898
2	21.0830933
2	20.49139798
2	11.30461507
2	13.61247258
2	14.82277842
2	15.94194812
2	13.49571694
2	12.78377822
2	16.2653387
2	24.75507876
2	17.34467515
2	14.07360638
2	17.70388108
2	13.95218268
3	14.70458566
3	10.15148829
3	6.575764245
3	21.40536558
3	8.683521021
3	6.580140352
3	12.28278427
3	13.90748218
3	9.744056124
3	7.973006794
3	9.985413438
3	9.605212327
3	8.70716332
3	7.647163722
3	7.799539242
3	7.902496939
4	12.07898988
4	14.61023529
4	23.30178959
4	13.69783816
4	7.79863286
4	14.96570212
4	20.01559517
4	16.6579484
4	16.8534354
4	11.74140639
4	12.45815747
4	16.37877889
4	15.35064481
4	15.71220307
4	10.69623378
4	9.261027581
5	8.146731917
5	5.678223709
5	13.16099667
5	11.83448628
5	10.52834206
5	10.4161575
5	8.249488146
5	13.57954218
5	7.614145663
5	8.630916824
5	5.964607254
5	6.855510321
5	14.78458288
5	6.593243978
5	11.82783556
5	10.68648789
6	13.9800848
6	9.361051353
6	8.612301917
6	13.02419725
6	21.02034028
6	19.96510727
6	15.23312185
6	12.53148737
6	12.35222439
6	11.84869113
6	7.008326307
6	9.390256496
6	10.45165356
6	14.47811927
6	6.856749579
6	10.30800116
6	2.621601267
7	30.1190738
7	15.51836166
7	13.3078514
7	16.04244175
7	10.16096963
7	15.55665605
7	23.11370074
7	6.761894803
7	7.021720092
7	4.576956142
7	14.47149029
7	13.23490037
7	11.2397925
7	8.056219774
7	16.96441656
7	9.948037861
7	11.72900739
8	14.92479361
8	13.46515098
8	10.47696196
8	12.85503663
8	6.193762493
8	8.081526191
8	9.829402683
8	5.440347452
8	10.6190062
8	9.779105537
8	15.60174415
8	6.167816786
8	8.784022099
8	13.57107644
8	12.57222013
8	7.234430801
8	5.389670707
9	7.043263028
9	14.82465976
9	12.7602533
9	5.503132896
9	17.68037846
9	13.49941142
9	10.55076911
9	7.960654409
9	13.01116632
9	10.15566564
9	8.243295564
9	9.017035073
9	11.82217843
9	11.36173411
9	12.26625309
9	11.2764606
10	9.765807788
10	14.25320046
10	15.01280466
10	12.04334357
10	10.04256727
10	11.38378733
10	11.82527304
10	11.25888933
10	9.039730669
10	13.32767643
10	9.932468568
10	9.066932105
10	14.34150828
10	13.2569585
10	16.6546307
10	9.117795407
11	16.56825196
11	13.57482055
11	17.29068839
11	8.245488195
11	13.51885389
11	15.23548489
11	11.36139784
11	5.578332465
11	8.324852154
11	9.132822219
11	1.375628767
11	12.18173466
11	9.695862371
11	7.243697061
11	9.711280861
11	6.752820365
12	11.96548178
12	16.22724654
12	13.04103784
12	7.910048868
12	16.5704862
12	7.273939893
12	11.99140319
12	13.54245935
12	12.77482634
12	12.47779261
12	10.97993427
12	6.976562193
12	5.10080997
12	14.57183296
12	15.19294084
12	10.68146296
13	10.93538903
13	3.907382462
13	4.581982924
13	5.423281003
13	3.489148337
13	5.182277306
13	5.896907736
13	3.044606668
13	6.419559313
13	4.342399076
13	5.899626537
13	8.52689455
13	2.384397946
13	5.673861966
13	5.077505729
13	3.730298799
14	13.63145356
14	16.76331893
14	11.35111794
14	15.69215698
14	11.5648742
14	12.51114198
14	11.20093418
14	11.02698788
14	7.179004205
14	14.41333289
14	8.559825659
14	13.18441839
14	12.57089904
14	20.81986063
14	8.884612287
15	8.314442003
15	8.981835312
15	2.917040263
15	7.258369723
15	9.798680692
15	8.060312121
15	2.930510289
15	11.29689521
15	4.299761838
15	4.706132875
15	7.181456514
15	13.02186734
15	16.57692654
15	6.975822184
15	6.774018896
15	6.175602032
16	11.69182957
16	9.091939451
16	11.54085978
16	14.73125389
16	6.634527199
16	15.16651905
16	8.039822902
16	7.963924331
16	5.939884552
16	10.1044706
16	18.83828678
16	9.556528381
16	5.450460268
16	8.861179793
16	6.963913213
16	10.76391734
17	8.02410047
17	8.302398965
17	12.64700424
17	11.75348353
17	5.815413144
17	11.16835001
17	5.433439365
17	10.75685486
17	8.60854291
17	13.02070765
17	9.142978682
17	5.816715549
17	7.504574528
17	4.547384623
17	6.123203298
17	9.947178297
18	7.111952343
18	5.600576676
18	6.624474878
18	7.115814959
18	11.74434209
18	8.457917218
18	11.35841142
18	3.457034903
18	0
18	6.127299222
18	7.414571372
18	9.016317441
18	8.738865861
18	7.140398058
18	5.336835067
18	7.902782966
18	9.321021814
19	7.458689704
19	11.28567375
19	7.998020077
19	8.752701661
19	10.46602695
19	5.868846482
19	11.58260979
19	8.014279512
19	4.715497721
19	6.340877908
19	7.906533578
19	5.814683177
19	5.893049069
19	5.412023301
19	5.833430523
19	10.72297759
20	10.64075575
20	4.98956439
20	13.89417387
20	8.522008134
20	7.370565689
20	5.750622293
20	2.60730086
20	4.166828896
20	8.941290131
20	5.881206927
20	9.491869428
20	5.425876169
20	9.764583713
20	13.58627113
20	3.072421315
20	4.475766215
20	2.654776172
21	5.095813242
21	6.700908292
21	3.315487533
21	8.64678873
21	6.236566113
21	3.591971371
21	5.230244426
21	10.37893915
21	13.52162834
21	8.641998063
21	8.100193501
21	5.593119215
21	8.208017349
21	6.734157056
21	10.80087007
21	9.639176904
22	7.651507456
22	6.768452362
22	7.899565983
22	2.80594759
22	6.351124246
22	10.99535077
22	7.416062679
22	7.140776135
22	8.961191289
22	4.249575499
22	5.03184235
22	7.952260514
22	12.61895602
22	8.501301602
22	10.17644301
22	8.255061532
23	6.114500766
23	5.51600323
23	6.560287413
23	10.72854724
23	1.146755135
23	4.217610271
23	3.844534974
23	1.4111411
23	5.33113731
23	7.318730424
23	3.694672295
23	6.38052151
23	5.808863609
23	2.612764599
23	2.878660865
23	7.671067824
24	4.09337982
24	4.514820827
24	14.89332534
24	5.195603335
24	9.467904726
24	8.382549778
24	9.388097202
24	7.376987041
24	6.493780639
24	7.519888244
24	9.401231615
24	8.943746719
24	9.397280111
24	5.02878181
24	1.8926125
24	14.29355401
25	8.701460327
25	8.480091341
25	6.934980994
25	7.466648248
25	9.849669769
25	3.045455318
25	6.89149011
25	3.966074795
25	4.605063839
25	4.553990411
25	6.529207906
25	6.97231223
25	5.297518473
25	4.793354322
25	4.38112062
25	2.051675252
26	5.120743445
26	5.783540315
26	4.898572602
26	3.214866272
26	1.244659254
26	4.563890385
26	6.430338791
26	7.33004579
26	8.047118421
26	9.304967639
26	4.614481208
26	5.728665159
26	6.070099034
26	4.332715362
26	6.066883564
26	5.263912483
