# Supplementary material for: Dynamic range adaptation in primary motor cortical populations
Source: eLife. 2017 Apr 18;6:e21409. doi: 10.7554/eLife.21409 (PMC5395298; doi:10.7554/eLife.21409)
Supplement: Figure 2—figure supplement 1—source data 1. — DOI: http://dx.doi.org/10.7554/eLife.21409.008 [file elife-21409-fig2-figsupp1-data1.zip › Fig2S1b_Block3.txt]

Tgt_ID_2D	Rate
1	8.369930718
1	8.726901884
1	7.165756694
1	8.092379609
1	8.712047526
1	9.614337187
1	10.10627019
1	9.144850363
1	10.37315046
1	13.09926274
1	12.69682955
1	8.394295397
1	4.848929701
1	12.81808549
1	6.432793593
1	8.422177465
1	11.68173556
1	7.313921988
1	7.616372872
1	7.410331838
1	3.483403028
2	19.34000163
2	10.78903344
2	9.437485413
2	12.94401652
2	12.13076086
2	9.014050966
2	17.04373446
2	12.45238905
2	11.46716541
2	5.061905455
2	8.259765484
2	7.248316476
2	10.94005329
2	6.463171661
2	9.2047306
2	12.49864735
2	8.137142619
2	10.32261607
2	11.91933256
2	12.53730834
2	7.517188754
3	12.04962934
3	7.255207088
3	10.61225908
3	6.918473011
3	7.00190441
3	10.65446248
3	6.312475696
3	6.176127353
3	13.92470247
3	6.325712899
3	7.681369347
3	2.955541859
3	8.015983734
3	6.941810322
3	7.73652575
3	9.727986766
3	7.725149113
3	14.34974421
3	9.67110091
3	7.09686279
3	8.311672306
4	8.060566507
4	10.35838647
4	9.479538397
4	15.00188252
4	11.95655062
4	12.04600769
4	13.61641886
4	17.39857718
4	8.280321616
4	6.617357599
4	14.11837702
4	7.614386491
4	7.857172042
4	8.532602636
4	13.12557049
4	12.55971586
4	5.37997364
4	9.292938834
4	10.63044606
4	9.318290063
4	4.091696392
5	9.972863655
5	7.267236613
5	3.167064076
5	4.314524775
5	10.10138503
5	7.181599458
5	7.882854275
5	7.467745859
5	7.923568173
5	5.333808921
5	4.637180526
5	6.866676203
5	4.087142106
5	8.808684756
5	3.518751045
5	7.194019703
5	8.934203276
5	4.642695953
5	4.771236349
5	7.527678644
5	5.855453692
5	5.856603591
6	13.72077464
6	10.67822315
6	10.44101852
6	11.21561389
6	12.52822725
6	13.70774596
6	10.36234909
6	8.782994166
6	8.49986696
6	12.89332732
6	13.78333228
6	10.01782235
6	9.427669427
6	9.363951667
6	10.14826866
6	8.43866346
6	6.481325449
6	8.349521024
6	9.836810923
6	10.15242156
6	13.29404029
7	5.780996479
7	7.901321545
7	5.505596814
7	2.451216267
7	8.692308918
7	9.969731083
7	5.403077587
7	5.682579068
7	9.767317092
7	5.756984466
7	8.132034586
7	8.215434353
7	8.220309252
7	7.144523189
7	5.257811737
7	3.083345917
7	4.141439698
7	4.947844732
7	5.430113216
7	12.02027889
7	8.131657159
8	7.451289351
8	9.290397378
8	13.3278178
8	13.28646217
8	4.118003498
8	13.91074145
8	10.60318921
8	10.06675829
8	9.620134849
8	10.33605984
8	5.235840326
8	10.33221145
8	7.310275751
8	10.84028814
8	13.73405155
8	9.044214701
8	12.78919153
8	9.58446749
8	6.973347294
8	6.158242251
8	6.290967474
9	6.737926952
9	7.960552179
9	7.593139497
9	6.141930152
9	3.492329474
9	9.033247315
9	5.387789949
9	2.65972912
9	5.549466128
9	4.348519366
9	9.311731987
9	7.284995959
9	6.187707532
9	9.513084933
9	7.946190239
9	4.563498301
9	9.992371459
9	10.71032048
9	4.029571783
9	6.149995669
9	3.781553088
10	13.3300513
10	10.08709571
10	6.013361296
10	9.385946387
10	5.309131752
10	12.20460449
10	11.89810758
10	10.54510821
10	3.286848549
10	9.904214553
10	13.62605415
10	12.13464414
10	4.032408268
10	6.603169906
10	10.5079719
10	11.9538506
10	8.892685685
10	11.42557152
10	11.97975924
10	8.463390537
10	9.557776051
11	9.483776292
11	4.232710033
11	1.963572224
11	6.872353124
11	5.846039648
11	6.213987487
11	7.130589105
11	5.105569083
11	6.393166721
11	3.426165469
11	6.213989105
11	4.556523103
11	4.040676075
11	6.923496568
11	5.589036641
11	5.407008566
11	5.039487951
11	7.663028829
11	8.133675379
11	7.623313567
11	10.73901659
12	5.729092739
12	5.20439123
12	3.753968266
12	7.972259211
12	4.553666166
12	3.666351247
12	4.501359592
12	7.86874765
12	9.291708632
12	7.697474681
12	8.540802283
12	8.414884346
12	7.833701614
12	6.180438773
12	8.573614909
12	2.167515155
12	3.580262931
12	4.17499992
12	5.192881541
12	8.196660412
12	7.128330823
13	2.354443958
13	6.804253707
13	2.943171491
13	6.325368465
13	7.891577578
13	14.21465276
13	9.630073615
13	4.330124204
13	8.710703655
13	3.258696297
13	1.947787737
13	3.536306817
13	5.082629127
13	10.35950635
13	9.07212254
13	2.192770298
13	3.413253196
13	2.148743992
13	4.682539588
13	7.307881499
13	3.282533847
13	6.457579009
14	6.326660655
14	4.753481439
14	5.183594426
14	7.261269123
14	2.954661034
14	3.624388764
14	1.80887737
14	4.213425815
14	6.64247212
14	2.436939345
14	6.210550456
14	5.987723982
14	8.02389926
14	7.421967957
14	3.843075323
14	1.894358506
14	3.392772563
14	6.667700449
14	4.248259606
14	5.941082569
14	3.396418574
15	3.199420196
15	3.737249101
15	5.133782882
15	7.144360666
15	6.086912137
15	4.795948947
15	3.233266157
15	3.168154567
15	0
15	4.132162286
15	3.297387419
15	1.841497663
15	3.969803125
15	9.114410723
15	4.736372764
15	5.730076283
15	5.041986303
15	2.652705446
15	2.89779625
15	3.659427345
15	4.801149015
16	9.241806091
16	5.783778417
16	2.169994714
16	7.3149467
16	6.437838741
16	4.054565909
16	7.217470337
16	6.55877728
16	2.389539979
16	2.048284767
16	7.484345354
16	16.6406496
16	0.973268596
16	2.275464263
16	6.185064818
16	7.342524546
16	6.818574778
16	6.983644226
16	5.826045879
16	5.540143472
16	4.694242852
16	6.2385644
