# Supplementary material for: Dynamic range adaptation in primary motor cortical populations
Source: eLife. 2017 Apr 18;6:e21409. doi: 10.7554/eLife.21409 (PMC5395298; doi:10.7554/eLife.21409)
Supplement: Figure 2—figure supplement 1—source data 1. — DOI: http://dx.doi.org/10.7554/eLife.21409.008 [file elife-21409-fig2-figsupp1-data1.zip › Fig2S1c_Block1.txt]

Tgt_ID_2D	Rate
1	12.32496067
1	8.91938337
1	13.38223482
1	17.98346437
1	8.559818531
1	20.64448318
1	12.23284388
1	15.57143473
1	18.41500623
1	18.93582155
1	15.25831984
1	13.23154073
1	10.08852642
1	7.956041655
1	10.09878496
2	27.3179027
2	23.2723097
2	0
2	24.00794505
2	26.72604503
2	30.37893639
2	16.90124454
2	17.45769302
2	18.61969311
2	16.80327274
2	10.98885746
2	21.54171353
2	29.403986
2	14.33630272
3	13.13261537
3	4.083460099
3	4.220787144
3	13.33381958
3	11.61712208
3	6.633599316
3	11.67973099
3	8.175703028
3	8.261692775
3	8.094760797
3	6.895798239
3	7.234320453
3	7.220780577
3	6.9248605
3	5.676651835
4	37.76632927
4	29.29733296
4	23.31672986
4	21.11039885
4	32.8689502
4	35.60064588
4	22.58707758
4	31.760739
4	38.38198812
4	23.97662507
4	21.8837644
4	44.13846271
4	24.00419962
4	22.44802653
4	31.27733803
4	35.89501921
5	3.095418034
5	2.962186812
5	5.0399922
5	2.674365475
5	4.22636139
5	10.00937111
5	3.421587195
5	7.257005245
5	6.046955124
5	1.887180331
5	1.980591098
5	7.158228061
5	5.100941135
5	3.363317172
5	4.718319156
6	46.60357842
6	42.24089257
6	40.87586373
6	26.10108104
6	41.63725122
6	34.79884834
6	46.53626269
6	47.80088786
6	30.85400242
6	44.53975352
6	37.85757498
6	37.80805576
6	30.66060619
6	34.61358853
6	32.06839662
7	4.597739539
7	3.429313427
7	3.163807154
7	2.371377544
7	6.875094658
7	6.966674181
7	4.204167112
7	3.114221769
7	6.936674057
7	5.105989164
7	4.547727469
7	6.303322025
7	3.245349041
7	5.011677374
7	2.544753205
8	41.60028922
8	34.67100716
8	43.12230303
8	39.88041266
8	40.56412289
8	34.35656112
8	34.69486618
8	39.40337637
8	36.77173476
8	42.5987449
8	36.98161638
8	35.76192016
8	31.19116536
8	34.96984655
8	43.04683987
9	2.153403844
9	5.580673388
9	11.29259434
9	3.833225383
9	6.445052343
9	8.220392449
9	3.549480791
9	5.345437536
9	7.801199302
9	2.168892269
9	5.904890064
9	7.693354472
9	6.316136469
9	7.267700591
9	10.48229531
10	49.60155563
10	28.4236971
10	43.13541187
10	31.26059892
10	43.14351674
10	46.90866183
10	39.42680334
10	39.61896669
10	18.23312547
10	35.82365025
10	27.00390206
10	38.59432961
10	34.9496859
10	24.25944073
11	3.114488433
11	8.013568616
11	9.251890937
11	1.620648705
11	3.982507082
11	4.006584856
11	5.201541923
11	6.563940048
11	3.577321902
11	7.847773336
11	4.567422013
11	7.530406865
11	3.158868413
11	3.625482014
11	2.620060135
12	37.79662958
12	31.31410244
12	19.19411752
12	30.89508227
12	37.8148411
12	24.77707396
12	17.92554336
12	35.25411108
12	25.98329008
12	27.69353122
12	31.63623265
12	27.32937207
12	17.95262325
12	26.66138938
12	13.18203742
13	9.347253393
13	4.258158602
13	1.973780332
13	6.737291116
13	11.13680909
13	7.229406616
13	1.878298981
13	3.109929579
13	12.68720633
13	5.026941108
13	8.473860535
13	4.478176667
13	3.899103625
13	6.166169901
13	8.110066463
13	2.646369526
14	8.389352926
14	13.74389059
14	13.20581353
14	5.658847665
14	11.12310297
14	10.50896101
14	21.88382688
14	16.4423847
14	12.00122123
14	23.80796425
14	5.909813973
14	12.13537077
14	12.58980101
14	17.82084583
14	10.04605437
15	6.032077879
15	4.34626546
15	12.73957976
15	2.335907735
15	13.99239921
15	3.148144598
15	6.660787863
15	3.683313728
15	9.155070691
15	2.634379315
15	7.488127618
15	3.964546177
15	9.021721046
15	5.161353308
15	5.211219501
16	4.070416995
16	5.215384702
16	4.475169321
16	2.067913746
16	9.992217867
16	5.133035806
16	7.246503574
16	14.9995411
16	7.354131049
16	22.60199723
16	10.59159797
16	11.79630806
16	6.01377288
16	13.8562357
16	11.5001938
