# Supplementary material for: Dynamic range adaptation in primary motor cortical populations
Source: eLife. 2017 Apr 18;6:e21409. doi: 10.7554/eLife.21409 (PMC5395298; doi:10.7554/eLife.21409)
Supplement: Figure 2—figure supplement 1—source data 1. — DOI: http://dx.doi.org/10.7554/eLife.21409.008 [file elife-21409-fig2-figsupp1-data1.zip › Fig2S1c_Block2.txt]

Tgt_ID_3D	Rate
1	14.83236054
1	26.69039131
1	15.50323499
1	14.62401632
1	25.29994866
1	14.44996368
1	20.5087001
1	10.03061703
1	18.61151794
1	21.49498667
1	11.22434601
1	25.91282969
1	15.975599
1	17.28476592
1	20.27464878
1	19.54338515
2	46.15273298
2	46.83558675
2	46.18201389
2	37.41907457
2	41.74011719
2	30.80717478
2	47.24760622
2	34.33650365
2	27.60487555
2	32.87257257
2	34.85429721
2	37.90621436
2	38.69196764
2	34.48033564
2	33.28329643
2	34.10533543
3	4.901528554
3	13.77701983
3	3.945458547
3	21.40536558
3	11.9398414
3	12.22026065
3	21.83606093
3	17.38435273
3	18.40543935
3	25.05802135
3	9.985413438
3	16.00868721
3	24.67029607
3	11.47074558
3	14.48485859
3	9.031425073
4	31.70734843
4	9.74015686
4	29.85541791
4	29.50303605
4	19.49658215
4	25.94055035
4	22.16012323
4	31.35613816
4	25.68142538
4	23.48281278
4	32.70266336
4	11.20653292
4	18.83942773
4	14.88524501
4	18.33640077
4	10.03277988
5	10.02674698
5	8.517335563
5	10.3407831
5	20.28769076
5	7.431770867
5	9.114137813
5	15.90972714
5	7.08497853
5	8.701880757
5	6.473187618
5	8.946910881
5	5.876151703
5	8.448333076
5	5.651351981
5	5.519656596
5	4.274595158
6	25.96301463
6	35.36397178
6	39.23381984
6	26.04839449
6	46.24474861
6	36.60269667
6	29.61995915
6	36.63050153
6	37.05667316
6	34.63463561
6	32.41350917
6	37.56102598
6	35.83424079
6	36.19529817
6	26.44746266
6	20.61600231
6	28.83761394
7	50.19845633
7	41.07801616
7	34.1013692
7	36.09549393
7	47.41785826
7	43.78910591
7	37.55976371
7	33.05815237
7	35.10860046
7	32.03869299
7	28.94298058
7	31.61670644
7	35.82683858
7	31.15071646
7	34.66641646
7	29.84411358
7	37.14185672
8	26.65141715
8	7.344627805
8	11.7865822
8	11.50187488
8	7.226056242
8	8.081526191
8	10.58551058
8	13.60086863
8	8.259227042
8	3.911642215
8	15.60174415
8	14.09786694
8	11.71202946
8	9.33011505
8	10.28636192
8	8.138734651
8	15.27073367
9	14.08652606
9	9.883106507
9	13.92027633
9	6.191024508
9	13.26028384
9	10.32307932
9	7.033846073
9	7.960654409
9	15.25447086
9	12.57368127
9	10.99106075
9	9.017035073
9	4.728871371
9	10.41492293
9	16.35500412
9	9.226195034
10	41.3168791
10	34.84115667
10	45.03841399
10	34.00473478
10	31.46671079
10	37.31352512
10	50.25741041
10	44.23135093
10	40.67878801
10	36.25127988
10	35.90969406
10	44.51039397
10	44.17184552
10	41.53846996
10	35.93893992
10	41.94185887
11	42.34108834
11	29.08890118
11	63.97554703
11	45.35018507
11	25.10644293
11	31.42318759
11	24.47070305
11	32.67309015
11	33.29940862
11	33.9219111
11	45.39574932
11	42.6360713
11	25.45163872
11	31.04441598
11	35.93173919
11	36.01504194
12	32.5727004
12	36.27266873
12	21.73506306
12	32.51908979
12	36.82330266
12	41.82515439
12	34.64183143
12	42.56201511
12	45.83908275
12	36.95346274
12	32.36191152
12	20.05761631
12	23.31798843
12	28.53650621
12	21.70420119
12	35.33099288
13	32.8061671
13	27.35167724
13	22.90991462
13	25.30864468
13	20.93489002
13	14.25126259
13	49.1408978
13	21.31224667
13	22.4684576
13	26.05439446
13	25.95835676
13	31.26528002
13	22.65178049
13	17.0215859
13	18.61752101
13	24.24694219
14	28.44825091
14	18.28725702
14	20.03138459
14	24.99121297
14	15.90170202
14	27.29703705
14	26.60221867
14	20.21614445
14	25.12651472
14	11.71083297
14	22.11288295
14	28.81039573
14	26.85601159
14	20.81986063
14	12.69230327
15	10.8087746
15	11.22729414
15	9.723467544
15	11.7948508
15	11.75841683
15	9.851492592
15	6.837857341
15	3.080971421
15	8.599523676
15	4.706132875
15	1.795364128
15	9.54936938
15	7.367522905
15	4.650548123
15	3.387009448
15	3.087801016
16	10.71751044
16	12.39809925
16	11.01627524
16	13.95592474
16	6.634527199
16	4.04440508
16	10.45176977
16	9.291245053
16	7.636994424
16	6.174954253
16	5.796395932
16	4.459713244
16	4.239246875
16	10.04267043
16	8.124565415
16	7.364785547
17	13.81928414
17	11.62335855
17	2.371313294
17	7.052090119
17	7.996193073
17	5.584175006
17	8.829338968
17	10.0397312
17	5.021650031
17	7.102204175
17	3.047659561
17	7.99798388
17	4.093404288
17	3.897758249
17	3.061601649
17	13.00784854
18	19.20227133
18	26.13602449
18	23.18566207
18	27.75167834
18	19.57390348
18	22.12070657
18	34.78513498
18	21.89455438
18	22.17875428
18	25.38452535
18	19.27788557
18	24.34405709
18	30.10053797
18	24.9913932
18	19.21260624
18	23.7083489
18	16.31178817
19	14.91737941
19	18.4134677
19	21.59465421
19	17.50540332
19	21.67962726
19	11.73769296
19	25.79763089
19	20.03569878
19	24.36340489
19	10.56812985
19	11.20092257
19	16.71721413
19	16.83728305
19	8.504608045
19	13.61133789
19	13.70158248
20	11.60809718
20	6.65275252
20	15.87905585
20	10.65251017
20	11.05584853
20	4.600497834
20	3.91095129
20	1.041707224
20	9.411884349
20	11.76241385
20	5.932418393
20	4.521563475
20	10.98515668
20	9.704479382
20	5.120702191
20	4.475766215
20	5.309552344
21	13.83149308
21	12.7926431
21	7.45984695
21	10.4671653
21	5.612909501
21	8.62073129
21	10.98351329
21	4.843504938
21	9.963305092
21	12.70882068
21	7.200172001
21	8.700407668
21	4.924810409
21	5.892387424
21	3.857453595
21	1.285223587
22	25.34561845
22	14.28895499
22	20.53887156
22	7.482526906
22	17.99485203
22	13.43876205
22	28.73724288
22	33.02608962
22	27.87926179
22	11.0488963
22	14.37669243
22	9.398126062
22	31.9185358
22	18.79235091
22	17.80877527
22	42.37598253
23	25.81678101
23	25.37361486
23	6.560287413
23	18.53112705
23	11.46755135
23	8.435220541
23	11.53360492
23	4.233423301
23	3.998352983
23	6.09894202
23	7.389344591
23	9.570782265
23	8.713295413
23	15.6765876
23	8.635982594
23	9.065807428
24	4.77560979
24	10.53458193
24	6.914758193
24	6.612586062
24	13.41286503
24	9.779641408
24	15.49036038
24	14.0833389
24	5.903436945
24	5.371348746
24	3.418629678
24	7.154997375
24	15.03564818
24	8.381303017
24	3.785225
24	10.72016551
25	5.800973552
25	10.79284353
25	6.357065911
25	7.466648248
25	5.25315721
25	5.075758864
25	6.125768987
25	2.644049863
25	6.907595759
25	7.589984019
25	6.529207906
25	6.338465664
25	3.531678982
25	7.789200774
25	3.285840465
25	6.155025755
26	7.681115168
26	9.989751454
26	7.697756947
26	4.286488363
26	8.090285152
26	7.823812089
26	10.38747036
26	5.864036632
26	6.897530076
26	11.07734243
26	10.38258272
26	9.820568844
26	5.395643586
26	15.47398344
26	4.718687216
26	5.263912483
