# Supplementary material for: Dynamic range adaptation in primary motor cortical populations
Source: eLife. 2017 Apr 18;6:e21409. doi: 10.7554/eLife.21409 (PMC5395298; doi:10.7554/eLife.21409)
Supplement: Figure 2—figure supplement 1—source data 1. — DOI: http://dx.doi.org/10.7554/eLife.21409.008 [file elife-21409-fig2-figsupp1-data1.zip › Fig2S1c_Block3.txt]

Tgt_ID_2D	Rate
1	6.08722234
1	4.848278824
1	0.895719587
1	10.52009349
1	5.082027723
1	1.922867437
1	6.49688798
1	16.25751176
1	6.051004433
1	4.678308121
1	4.617028927
1	3.730797954
1	4.310159734
1	2.262015087
1	7.236892792
1	6.550582473
1	4.172048416
1	7.313921988
1	4.896239703
1	2.964132735
1	4.354253784
2	9.670000815
2	11.68811956
2	17.15906439
2	15.1013526
2	8.664829185
2	12.29188768
2	12.27148881
2	7.471433429
2	15.92661862
2	12.65476364
2	14.15959797
2	3.624158238
2	14.0657828
2	4.524220163
2	11.04567672
2	6.249323677
2	6.509714095
2	11.91071085
2	4.767733026
2	10.74626429
2	6.013751003
3	11.12273477
3	2.790464265
3	1.92950165
3	6.918473011
3	5.092294116
3	5.327231242
3	6.312475696
3	7.940735169
3	3.315405349
3	3.614693085
3	6.983063043
3	0.738885465
3	3.64362897
3	6.941810322
3	0.859613972
3	4.053327819
3	5.793861835
3	3.587436051
3	1.487861678
3	7.8854031
3	2.216445948
4	19.84139448
4	23.90396878
4	21.32896139
4	17.2521649
4	21.9203428
4	20.07667949
4	19.0629864
4	11.30907517
4	13.24851459
4	24.99890649
4	11.29470161
4	13.15212212
4	13.09528674
4	12.79890395
4	12.35347811
4	16.74628781
4	16.81241762
4	13.62964362
4	14.88262449
4	10.09481423
4	8.183392784
5	8.159615718
5	3.229882939
5	5.542362132
5	2.157262388
5	2.525346259
5	1.958618034
5	5.732984927
5	2.48924862
5	3.601621897
5	4.571836218
5	2.782308316
5	3.121216456
5	4.087142106
5	4.003947616
5	2.111250627
5	3.270008956
5	5.685402084
5	2.652969116
5	2.982022718
5	1.613073995
5	1.951817897
5	2.662092541
6	41.16232393
6	21.3564463
6	30.62698766
6	15.17406586
6	15.31227775
6	22.84624327
6	21.58822726
6	18.82070179
6	24.19192904
6	18.62369502
6	14.43968144
6	18.2677937
6	20.42661709
6	14.71478119
6	18.26688359
6	16.17410496
6	19.44397635
6	22.54370676
6	16.99085523
6	13.73562916
6	12.62933827
7	1.44524912
7	5.530925081
7	2.359541492
7	4.902432535
7	4.74125941
7	3.834511955
7	6.603761495
7	7.813546219
7	4.273201228
7	4.317738349
7	0.677669549
7	9.584673411
7	2.055077313
7	1.948506324
7	1.971679401
7	2.466676734
7	2.070719849
7	1.099521052
7	3.878652297
7	2.090483286
7	2.21772468
8	23.18178909
8	22.45179366
8	35.22351846
8	18.26888549
8	21.76658992
8	21.63893115
8	16.31259879
8	25.62447565
8	25.65369293
8	20.67211968
8	14.95954379
8	18.28006641
8	13.29141046
8	18.34510301
8	15.56525842
8	17.18400793
8	16.19964261
8	20.04025021
8	16.27114369
8	14.7797814
8	19.65927336
9	0.962560993
9	2.388165654
9	0.632761625
9	2.303223807
9	4.889261264
9	5.269394267
9	8.755158668
9	7.979187361
9	2.378342626
9	4.348519366
9	4.655865994
9	6.556496363
9	3.093853766
9	6.342056622
9	2.270340068
9	3.042332201
9	1.998474292
9	1.890056556
9	4.029571783
9	2.459998268
9	1.890776544
10	25.70795608
10	30.26128713
10	19.54342421
10	13.65228565
10	14.15768467
10	17.83749887
10	30.14187253
10	25.4840115
10	18.07766702
10	19.10098521
10	10.41992376
10	14.27605193
10	12.0972248
10	9.904754858
10	12.25930055
10	20.22959333
10	14.82114281
10	19.58669404
10	23.95951847
10	13.07978538
10	17.52258943
11	1.724322962
11	4.232710033
11	9.817861119
11	3.927058928
11	3.897359765
11	5.326274989
11	6.338301427
11	1.701856361
11	0.79914584
11	0.856541367
11	0.887712729
11	3.797102586
11	2.020338038
11	2.967212815
11	7.185904253
11	3.24420514
11	2.01579518
11	1.768391268
11	3.253470151
11	3.811656783
11	0
12	12.2766273
12	37.47161685
12	11.2619048
12	11.95838882
12	13.6609985
12	10.99905374
12	7.202175347
12	23.60624295
12	10.06601768
12	13.47058069
12	13.28569244
12	10.09786121
12	10.44493549
12	14.12671719
12	20.36233541
12	6.502545464
12	11.63585453
12	6.262499879
12	14.8368044
12	9.107400458
12	21.38499247
13	4.708887917
13	4.536169138
13	1.962114327
13	3.795221079
13	8.768419531
13	2.030664681
13	2.140016359
13	3.464099363
13	6.968562924
13	3.258696297
13	5.84336321
13	2.357537878
13	7.623943691
13	2.071901269
13	1.008013616
13	4.385540595
13	3.413253196
13	5.371859979
13	2.341269794
13	2.740455562
13	3.282533847
13	2.767533861
14	6.326660655
14	6.337975251
14	10.36718885
14	13.07028442
14	5.909322068
14	4.832518352
14	12.66214159
14	9.269536793
14	16.6061803
14	2.436939345
14	7.245642198
14	7.185268778
14	6.686582716
14	4.241124547
14	7.686150647
14	8.524613278
14	3.392772563
14	2.963422422
14	12.74477882
14	4.243630407
14	3.396418574
15	3.199420196
15	7.474498202
15	10.26756576
15	8.73199637
15	3.043456069
15	7.673518315
15	2.155510771
15	3.960193209
15	2.563768202
15	0
15	1.648693709
15	3.682995326
15	3.969803125
15	5.800079551
15	4.059748084
15	4.775063569
15	1.008397261
15	2.652705446
15	1.931864167
15	0
15	3.840919212
16	5.687265287
16	4.048644892
16	3.25499207
16	3.65747335
16	2.145946247
16	5.068207386
16	6.186403146
16	10.30665001
16	2.389539979
16	2.048284767
16	1.069192193
16	6.240243601
16	2.919805787
16	6.82639279
16	9.896103709
16	9.790032728
16	3.788097099
16	3.879802348
16	3.329169074
16	4.616786227
16	10.05909183
16	1.5596411
