# Supplementary material for: Dynamic range adaptation in primary motor cortical populations
Source: eLife. 2017 Apr 18;6:e21409. doi: 10.7554/eLife.21409 (PMC5395298; doi:10.7554/eLife.21409)
Supplement: Figure 2—figure supplement 1—source data 1. — DOI: http://dx.doi.org/10.7554/eLife.21409.008 [file elife-21409-fig2-figsupp1-data1.zip › Fig2S1d_Block1.txt]

Tgt_ID_2D	Rate
1	7.972282013
1	12.80148967
1	11.96935772
1	10.94857399
1	6.113823724
1	9.207392964
1	9.209261105
1	10.4341935
1	6.034674921
1	8.679154415
1	10.60589777
1	10.36079974
1	10.3051295
1	7.85160784
1	8.132851949
2	7.312048718
2	10.55720497
2	4.300433619
2	7.573634713
2	7.66413712
2	7.074036249
2	9.958630407
2	6.186833933
2	6.410359121
2	5.630840512
2	8.18536968
2	7.238677135
2	7.66951576
2	11.86005983
2	8.96069439
3	12.59086667
3	9.299345653
3	10.02610311
3	7.466015575
3	7.626965386
3	4.737950188
3	4.91304377
3	13.63989448
3	12.21761459
3	11.33038262
3	10.79664907
3	11.52141065
3	12.27826948
3	23.16773086
3	22.72823326
4	6.146219164
4	7.422415349
4	5.809389815
4	5.551626004
4	4.85007293
4	6.702479059
4	11.30877747
4	6.155288679
4	7.627571923
4	8.925008834
4	13.02968216
4	7.555497213
4	11.53335478
4	7.855934349
4	4.558337469
5	15.3353846
5	19.54248942
5	13.06732188
5	16.41130859
5	12.26119406
5	11.32109335
5	11.2769395
5	16.62289297
5	16.57564182
5	13.44945531
5	13.66271847
5	14.24809798
5	15.07836215
5	15.46116957
5	17.9656182
6	8.716911046
6	5.482896991
6	5.332000237
6	3.510437827
6	12.14069743
6	6.465697473
6	1.001700199
6	6.081898147
6	7.789676929
6	5.574575214
6	7.756787411
6	9.115605662
6	3.833749175
6	7.692773526
6	7.256613969
7	15.45541264
7	16.17447533
7	12.64151195
7	21.49309564
7	15.90526994
7	11.11523514
7	9.921060765
7	7.654379477
7	15.26208094
7	13.74947568
7	15.26462432
7	18.90466774
7	16.61038554
7	16.04201246
7	18.77610402
8	1.859480624
8	5.332037051
8	2.621382462
8	3.806532305
8	2.531630341
8	2.000709943
8	3.58389592
8	1.953274889
8	3.124683915
8	7.594953377
8	3.271789266
8	6.934957114
8	5.381017633
8	4.676202416
8	2.714603105
9	19.76625115
9	15.11337846
9	18.53561109
9	11.59490413
9	20.78963246
9	10.35114612
9	17.44146798
9	6.274796202
9	13.46536024
9	21.69468709
9	15.03399223
9	17.04887406
9	11.02559218
9	17.19285445
9	15.89155241
9	16.7094726
10	1.39165739
10	2.783884839
10	0
10	5.815964073
10	4.220046175
10	0.843366822
10	1.001050757
10	3.467033513
10	0
10	2.690608213
10	4.945134432
10	2.689498919
10	2.491675059
10	0.833634813
10	2.957288375
11	5.599088664
11	12.83191133
11	12.07007177
11	16.15153989
11	11.78097541
11	13.46886888
11	5.976516808
11	12.09022811
11	8.091910716
11	9.023932797
11	11.0704201
11	11.46988211
11	8.725664206
11	12.67880181
11	14.07514773
11	12.70694621
12	0.870094275
12	1.470526128
12	2.179613523
12	0.790648238
12	3.001140046
12	0.894681447
12	3.547625018
12	0
12	0
12	0
12	1.584552048
12	1.63621896
12	2.561337618
12	0.835968099
12	4.290957847
13	10.66572789
13	12.59241206
13	7.720729421
13	9.998861541
13	6.190551983
13	12.81337276
13	7.109728793
13	8.627769837
13	15.0971003
13	9.961369003
13	9.753398499
13	18.84123796
13	11.69949701
13	16.36240126
13	5.147116587
14	2.5530807
14	2.33919875
14	0
14	2.715957599
14	3.823177375
14	4.280376912
14	2.800372142
14	4.525441542
14	1.736990484
14	0.943292289
14	0.933542693
14	2.55140351
14	1.928371489
14	2.352197327
14	0.880235577
15	6.914951767
15	4.788336013
15	9.936176289
15	2.700501022
15	8.908327699
15	7.724206689
15	3.421003389
15	4.504688554
15	4.637746375
15	6.003777477
15	11.36171854
15	10.3954673
15	6.053839196
15	13.55464375
15	5.27756651
16	0
16	5.406249579
16	2.038410299
16	3.926760825
16	6.731035106
16	8.131103819
16	3.047289593
16	6.240409142
16	3.237770012
16	4.237428177
16	1.93897935
16	5.10648741
16	8.490119849
16	5.227901365
16	1.728941765
