# Supplementary material for: Dynamic range adaptation in primary motor cortical populations
Source: eLife. 2017 Apr 18;6:e21409. doi: 10.7554/eLife.21409 (PMC5395298; doi:10.7554/eLife.21409)
Supplement: Figure 2—figure supplement 1—source data 1. — DOI: http://dx.doi.org/10.7554/eLife.21409.008 [file elife-21409-fig2-figsupp1-data1.zip › Fig2S1d_Block2.txt]

Tgt_ID_3D	Rate
1	6.34860789
1	7.583393434
1	4.400353012
1	10.52258237
1	7.194500809
1	6.900267547
1	7.681661419
1	5.863279707
1	7.190960099
1	4.308979627
1	5.966948305
1	5.924612893
1	8.136427955
1	3.259539765
1	4.056712818
2	11.47202712
2	6.152807193
2	2.548366883
2	2.098458655
2	2.963087088
2	7.566337128
2	7.756962001
2	5.757016519
2	6.133183858
2	3.685803088
2	6.427608228
2	3.091353946
2	5.510598491
2	2.310930684
2	2.187885696
3	9.232364189
3	10.29854218
3	7.068967517
3	6.721584218
3	4.758867984
3	9.754654141
3	4.02383215
3	6.279521909
3	3.168429019
3	3.926147969
3	10.04144272
3	8.444067816
3	6.222249758
3	8.76247198
3	9.293143043
4	7.161953723
4	7.874543
4	4.557100817
4	3.754016498
4	6.399391664
4	5.007912794
4	4.592772548
4	4.587593738
4	8.791567094
4	4.96689403
4	5.847637849
4	4.474987242
4	4.537324027
4	6.505741378
4	5.755714705
5	11.65564414
5	10.27981157
5	7.921229865
5	9.864241727
5	4.509144067
5	8.730917782
5	15.019635
5	5.68042985
5	13.55700066
5	10.81751259
5	3.703222372
5	2.749866278
5	6.510804672
5	5.222264823
5	5.18557357
6	7.568150969
6	8.415569545
6	1.472008476
6	6.828144962
6	7.107066469
6	5.544703432
6	5.492710708
6	7.896715031
6	3.445486526
6	6.033050183
6	7.79411242
6	8.537484892
6	4.652169691
6	5.775860566
6	7.256197313
7	12.41455902
7	10.55232349
7	4.201130834
7	5.163604848
7	7.765536133
7	6.929563574
7	4.444453482
7	7.755288333
7	5.727411515
7	6.032032467
7	5.412837863
7	8.593472425
7	4.886341216
7	6.253640438
7	6.277173145
7	2.613502295
8	21.20390133
8	10.6484409
8	14.22172731
8	4.848754118
8	10.73556072
8	13.98901899
8	12.96552286
8	15.73947857
8	11.44394823
8	8.252858204
8	5.334302935
8	12.51298687
8	11.78567754
8	10.19871008
8	8.113913361
8	9.395245089
9	5.775159444
9	5.658847659
9	3.590221062
9	5.749467806
9	5.99043682
9	2.534037195
9	7.014237302
9	5.023571671
9	8.467453291
9	7.62615174
9	6.33380548
9	5.069208309
9	4.542939123
9	3.91584494
9	2.064181605
10	5.482009802
10	2.243160763
10	0
10	1.193547958
10	2.511126692
10	2.097799818
10	0.748984856
10	1.185224105
10	2.706816961
10	0.737018068
10	1.362459841
10	1.645872813
10	1.367822117
10	2.895512924
10	2.660351153
11	0
11	1.293453961
11	2.570864837
11	2.225677506
11	5.521819313
11	0
11	0
11	0
11	0.915336226
11	2.115024057
11	0
11	6.413233544
11	0.975775529
11	0
11	0.921016101
12	3.986836995
12	3.711576182
12	2.025552501
12	3.943327144
12	1.09990308
12	7.792242777
12	4.050111793
12	6.14596987
12	3.200046615
12	2.022949982
12	3.702536798
12	6.317067295
12	3.982009921
12	3.905118969
12	2.550193647
13	1.783922637
13	1.599789981
13	1.48533778
13	0
13	3.462716624
13	5.50424251
13	1.101175524
13	0
13	0
13	0
13	4.598276105
13	6.362592738
13	0
13	2.318961878
14	4.520267167
14	5.469900392
14	4.22381654
14	4.680695116
14	3.059776855
14	5.255164094
14	1.699871154
14	3.195657973
14	5.036404099
14	0.831351461
14	2.135182145
14	1.621419022
14	1.411867188
14	3.827236296
14	2.122307295
15	14.60453343
15	13.66787175
15	13.38262137
15	10.31471523
15	8.520738231
15	7.964244734
15	8.253173427
15	10.57704727
15	2.79946677
15	8.482186314
15	7.402548124
15	13.88786935
15	10.59870441
15	3.213554027
15	7.699428334
16	8.089264783
16	8.780043498
16	3.963276788
16	2.637966514
16	4.795547827
16	6.722570971
16	4.857337555
16	4.769081263
16	4.48146323
16	6.640558349
16	4.258376157
16	1.564747344
16	6.432011455
16	4.744549754
16	7.576404183
17	13.15704992
17	10.29530827
17	6.504132168
17	8.507490506
17	8.175244606
17	8.165284087
17	6.54882282
17	10.78332902
17	10.03196273
17	9.051554723
17	7.443518059
17	9.515541086
17	12.60107851
17	7.257277383
17	5.636900592
18	2.386369858
18	1.837138014
18	0
18	0.776449984
18	1.05469437
18	2.93916162
18	0
18	0.92921841
18	0.970971362
18	0
18	0
18	1.763530361
18	2.294896134
18	2.845420469
18	1.233662375
19	1.86178785
19	0
19	2.427196287
19	0.652522489
19	0.834376673
19	1.413799366
19	1.361396872
19	1.502016397
19	1.754539559
19	1.306019567
19	1.222192552
19	2.415555647
19	0
19	2.055376578
19	3.100318075
19	0.990656525
20	10.1802259
20	11.91478114
20	9.697893622
20	3.588634619
20	10.60888037
20	7.480700614
20	11.79555644
20	4.414562683
20	7.293784451
20	9.49290663
20	6.39535227
20	4.085179444
20	9.787866485
20	6.905509147
20	4.255623753
21	15.09497739
21	9.684249722
21	4.242692469
21	2.607042097
21	4.87917564
21	2.224724254
21	3.199523573
21	4.449275722
21	6.283953356
21	7.457663537
21	0.667547625
21	1.925913986
21	0
21	3.938211621
21	3.783191874
22	0
22	1.305523067
22	0.7527892
22	0
22	0
22	1.198588158
22	2.477303312
22	0
22	0
22	0
22	0.682904045
22	1.660064857
22	3.458967452
22	0.741589329
22	0.837952419
23	2.931407284
23	2.061993271
23	2.011947
23	5.087925144
23	2.531008373
23	2.235611987
23	4.826911064
23	0.744695557
23	1.806193783
23	3.55719745
23	6.494723447
23	2.778810526
23	0.969651647
23	1.268752852
23	7.729869616
24	2.68767075
24	1.593601775
24	0.684286124
24	2.032421221
24	3.942484493
24	3.540780223
24	2.366007726
24	0
24	1.853226671
24	1.745782474
24	2.861911402
24	1.735938348
24	0.866266975
24	2.825273117
24	1.036418666
25	10.51992804
25	6.658399054
25	5.539475056
25	5.401657252
25	4.851895008
25	3.153135637
25	6.17459102
25	7.127568831
25	7.966520834
25	5.757935239
25	2.309190702
25	6.631406718
25	8.118026879
25	5.420259131
25	5.732661419
26	0.651714232
26	1.947818386
26	1.339171494
26	4.726170194
26	2.383855936
26	0
26	0.71088389
26	2.857354066
26	1.664866593
26	3.615091535
26	2.062185864
26	0
26	1.431931099
26	1.312018845
26	2.47996456
