# Supplementary material for: Dynamic range adaptation in primary motor cortical populations
Source: eLife. 2017 Apr 18;6:e21409. doi: 10.7554/eLife.21409 (PMC5395298; doi:10.7554/eLife.21409)
Supplement: Figure 2—figure supplement 1—source data 1. — DOI: http://dx.doi.org/10.7554/eLife.21409.008 [file elife-21409-fig2-figsupp1-data1.zip › Fig2S1d_Block3.txt]

Tgt_ID_2D	Rate
1	5.329635464
1	2.676703749
1	4.499791906
1	3.464039314
1	5.058574184
1	2.925951801
1	2.74568511
1	2.053767892
1	1.856919289
1	2.125983812
1	1.663538891
1	2.078749419
1	1.841902583
1	1.140483621
1	1.622315686
1	0.903042645
1	3.293103895
1	1.751613411
1	0.609790316
1	0.805256883
1	3.048636235
1	3.857169128
1	2.853667622
1	2.522378848
1	2.015263771
1	3.559420356
1	1.721530268
1	0.572018839
1	1.52490489
1	0
2	2.092159542
2	3.885099295
2	1.586699089
2	0.650816271
2	1.650215783
2	3.923758912
2	1.371049427
2	4.022378897
2	1.361805615
2	2.008094253
2	0.549321242
2	1.354503031
2	2.69447201
2	1.498575091
2	1.834820749
2	0
2	2.187862533
2	1.373467905
2	1.341113308
2	1.753799609
2	1.571220193
2	2.886434396
2	2.247876607
2	2.671370337
2	1.20160774
2	1.538674434
2	2.221541785
2	1.248134738
2	2.313632471
3	2.92407918
3	1.902864056
3	0.69698502
3	2.641107276
3	2.728869332
3	1.175186502
3	2.202243543
3	2.893261992
3	4.607709229
3	3.255412273
3	3.119657373
3	2.219796679
3	6.151330584
3	1.581631829
3	3.045830857
3	5.160007593
3	0
3	2.640594617
3	2.086982137
3	6.933254416
3	3.013402843
3	3.504231172
3	1.499323263
3	4.16875047
3	0.740769128
3	2.361702633
3	2.707525862
3	3.772732412
3	1.655365322
4	1.583292591
4	0
4	2.815408836
4	2.441712723
4	1.895128696
4	1.629715699
4	1.522726629
4	3.145011524
4	0
4	1.368018389
4	0
4	1.044278541
4	2.961217216
4	1.77285965
4	0.811114648
4	1.330333686
4	1.520477894
4	2.503971566
4	0
4	0.928368576
4	1.58870954
4	2.671699468
4	0
4	1.778842916
4	0.741272478
4	0
4	1.326961028
4	0
4	0
5	5.297760773
5	3.022582237
5	4.027003903
5	6.710715814
5	2.479025029
5	5.391885944
5	4.194964257
5	3.850022662
5	3.750373919
5	0.706879809
5	2.349791811
5	3.786483759
5	1.665127331
5	2.907128676
5	0
5	1.342953268
5	5.19384794
5	4.124592522
5	2.121953981
5	3.307936269
5	1.336506482
5	4.092745982
5	0
5	3.403716531
5	2.864612025
5	2.941070986
5	1.113929601
5	0.625089637
5	0
5	1.857696985
6	0.867140092
6	1.35045502
6	1.614403835
6	1.857294126
6	0.753715717
6	1.627142799
6	0.723451442
6	2.541168194
6	3.030726029
6	1.314462766
6	0.891196087
6	3.548502641
6	0.601813891
6	0.760541169
6	0.850630088
6	0.743536965
6	1.559001632
6	1.588569086
6	0
6	0
6	1.571944903
6	0
6	1.836528469
6	0
6	0
6	0.710624784
6	0.563536591
6	0
6	3.026960545
7	5.318251519
7	8.301259112
7	5.349865705
7	8.384930967
7	4.354967557
7	1.470532156
7	4.722648068
7	6.592668531
7	0
7	6.948512239
7	2.235048531
7	3.748056792
7	2.020405859
7	2.394585816
7	3.467351946
7	6.314190233
7	4.041249244
7	4.321439613
7	4.675275717
7	4.268892744
7	2.287875542
7	4.944317336
7	6.792215882
7	1.464651346
7	3.547978912
7	4.808598451
7	2.826643708
7	4.934489219
7	2.0045964
7	1.332269528
8	1.42281054
8	0
8	0
8	1.452505129
8	0
8	3.430096823
8	2.29806205
8	2.757693006
8	3.223526044
8	0.695202425
8	2.326985541
8	1.776039519
8	0.713663491
8	1.727898825
8	1.102610294
8	2.331715276
8	0.800152225
8	1.716405379
8	1.349566955
8	2.002604637
8	1.39709265
8	0.679154583
8	1.183649957
8	0
8	1.003193333
8	0.65322903
8	0.834819121
9	7.556630672
9	0.720936236
9	5.787957365
9	6.989808357
9	4.742370971
9	13.41564707
9	4.281377396
9	3.879612328
9	3.258506507
9	2.557848448
9	2.379436081
9	5.435420399
9	4.547338821
9	5.994881517
9	2.856442195
9	3.158921517
9	1.923244204
9	3.591475611
9	3.160643886
9	2.431108987
9	4.410959155
9	3.533137277
9	2.58479599
9	2.428554317
9	0.709437435
9	3.90957926
9	3.778647568
9	0
9	1.351896549
9	2.364491099
9	1.805233088
10	1.915096036
10	0.666969937
10	1.190182125
10	1.166837052
10	0
10	0
10	0
10	2.1644999
10	0.608521519
10	1.561999063
10	0
10	1.188651895
10	0.716484147
10	0.742197726
10	0.736025979
10	0
10	0
10	1.811361421
10	0.604440169
10	0.887660709
10	0.735616931
10	0.797123112
10	0
10	0
10	0
10	0.514874034
10	1.19091287
10	0.60783892
10	0.607492195
10	0
11	4.178495247
11	4.971940202
11	4.327319697
11	4.27089571
11	5.423514888
11	3.581520432
11	4.599455957
11	3.420107148
11	3.790937915
11	0.847878983
11	2.502130904
11	4.796027536
11	3.927901853
11	2.40075916
11	3.591910047
11	3.178160201
11	3.163001903
11	1.477286826
11	2.456137865
11	2.20490631
11	2.344175708
11	3.792096319
11	3.781569917
11	2.79441266
11	3.21285431
11	2.189756714
11	2.647260347
11	4.746358062
11	3.894171316
11	4.615409804
11	0.709285081
12	0.607095588
12	0.793063018
12	0
12	0
12	0.679434281
12	0.646609203
12	0
12	0
12	1.105933242
12	0
12	0
12	0
12	0
12	1.182843654
12	2.411387264
12	0
12	0
12	0.735695464
12	0
12	0.790825768
12	1.886062539
12	0.684235156
12	0
12	0
12	0
12	0.546365222
12	0
12	0
12	0
12	0.757794899
13	4.508249738
13	3.076686737
13	2.351638741
13	6.069854332
13	2.426631289
13	4.730046478
13	2.741879731
13	0.995566676
13	1.826663494
13	0.828470648
13	0.97150682
13	0
13	1.009621633
13	2.232044303
13	4.127386341
13	5.118461332
13	2.510915335
13	2.134465807
13	0
13	2.006356772
13	3.172372642
13	3.309559014
13	2.516481666
13	3.104088602
13	1.78929655
13	1.936472505
13	3.666564025
13	0
13	5.296716684
13	1.792808949
13	0
14	0
14	0.891186733
14	0
14	0.713369595
14	0.718966373
14	0
14	0
14	1.06444786
14	0
14	0.638390987
14	0.899292688
14	0
14	0
14	0
14	0
14	1.326379129
14	0
14	0.84485589
14	0
14	0
14	0
14	0.832313589
14	0.757293742
14	0
14	0
14	0
14	0
14	0
14	0
14	0.848225724
15	4.401297851
15	4.085473762
15	3.636709816
15	4.732660796
15	0
15	1.933936632
15	4.115216016
15	2.900277596
15	4.604976822
15	3.929310706
15	2.739147277
15	3.929205077
15	2.914432096
15	2.209614257
15	4.11152456
15	3.327762229
15	4.507105708
15	3.306949347
15	2.555764815
15	0
15	3.881501163
15	2.71071089
15	2.806754051
15	0.930551566
15	0
15	3.839041617
15	0.735421059
15	0
15	2.062843921
15	3.02907297
16	0.896544856
16	0.835034206
16	2.756899697
16	0
16	1.800440464
16	0.920978197
16	1.429673547
16	0.993934207
16	0
16	0.947633163
16	0.819563702
16	0
16	0.73476149
16	1.640348108
16	1.05082338
16	0.929288141
16	0
16	0
16	0.947329845
16	0.904077625
16	2.139569504
16	0
16	0
16	1.772932047
16	0
16	0
16	0
16	0
16	0
16	0.859681435
16	0
