# Supplementary material for: Dynamic range adaptation in primary motor cortical populations
Source: eLife. 2017 Apr 18;6:e21409. doi: 10.7554/eLife.21409 (PMC5395298; doi:10.7554/eLife.21409)
Supplement: Figure 2—figure supplement 1—source data 1. — DOI: http://dx.doi.org/10.7554/eLife.21409.008 [file elife-21409-fig2-figsupp1-data1.zip › Fig2S1e_Block1.txt]

Tgt_ID_3D	Rate
1	5.390089655
1	11.01661325
1	4.231394251
1	2.619064615
1	4.939254204
1	4.492155662
1	2.109003659
1	2.1210505
1	1.113193647
1	4.244436444
2	12.59877495
2	7.117367163
2	13.98666115
2	10.57030383
2	6.434520102
2	3.946338923
2	9.609665068
2	4.451279015
2	11.16511444
2	5.782769977
3	6.665038624
3	13.33872283
3	5.93863396
3	4.327223734
3	2.38125074
3	6.84632573
3	4.020285111
3	4.303456305
3	3.983384531
3	4.045710195
3	4.424813757
4	3.492948919
4	0.811268819
4	7.785777671
4	2.186569658
4	3.251884667
4	2.642821994
4	4.766090591
4	2.921931979
4	0
4	8.07036788
5	4.803674562
5	5.724039929
5	8.14799467
5	0
5	1.399974448
5	5.264280083
5	2.013673186
5	0
5	4.080033051
5	2.812936824
6	8.719573986
6	17.13527313
6	7.617976421
6	9.178030792
6	12.85597535
6	8.197158773
6	7.904211335
6	10.29039868
6	5.666991651
6	4.313762814
7	10.76152234
7	13.32206164
7	7.656990144
7	5.037106917
7	5.499320828
7	8.285743238
7	3.05606488
7	2.802688328
7	2.889013295
7	4.245878161
8	3.375811427
8	9.443428386
8	5.441182896
8	1.369028796
8	2.738232656
8	0
8	1.240774378
8	2.941397037
8	4.321449878
8	1.380312598
9	1.619730985
9	5.412794654
9	5.760709402
9	6.069103496
9	2.229327281
9	10.16358934
9	4.944664792
9	2.596159027
9	5.039988037
9	4.064419628
9	4.965621291
10	25.95593411
10	23.7601049
10	7.255636587
10	29.34091005
10	23.03062431
10	14.3272594
10	10.95121906
10	12.93196346
10	20.17496443
10	9.269149338
11	15.28404836
11	17.94882729
11	6.02931443
11	12.41509432
11	12.30970279
11	5.668545348
11	6.355449308
11	7.812434018
11	14.74850679
11	13.97916644
12	9.14648818
12	15.37923064
12	8.007555163
12	9.810399669
12	7.006311154
12	9.831292521
12	4.146581215
12	9.61084919
12	6.432357597
12	5.014128795
13	8.593485741
13	12.3653994
13	11.37367519
13	12.62197712
13	4.27682055
13	9.197542537
13	7.252927328
13	6.252825848
13	4.239062161
13	10.97276359
14	8.728680185
14	6.58283873
14	5.342272856
14	5.826003147
14	4.425021455
14	5.97859709
14	4.060560458
14	2.360005272
14	2.039631306
14	4.860297967
15	1.333382368
15	1.452769433
15	2.289018015
15	4.143285588
15	6.318320233
15	0
15	3.871572164
15	4.446351395
15	4.872616826
15	6.108239268
16	9.245231662
16	6.404796333
16	14.85591062
16	4.968873902
16	10.80397017
16	1.530450259
16	2.9478023
16	11.43944489
16	2.628681221
16	2.301136232
17	7.107456375
17	9.148013683
17	4.380335556
17	5.637563266
17	8.055769613
17	6.195703158
17	1.814201954
17	2.688000877
17	3.911850504
17	2.193362526
18	29.10445609
18	16.02935222
18	15.1733587
18	24.9394043
18	15.0786172
18	12.65134582
18	12.47547349
18	9.574704785
18	16.46284881
18	18.33438163
19	20.5733203
19	14.84987687
19	14.24091097
19	30.69050833
19	14.14217421
19	16.07834457
19	12.30542272
19	15.86228618
19	10.38819446
19	7.597765971
20	12.82141746
20	6.407098425
20	3.05690495
20	6.533487746
20	5.594081431
20	1.402177331
20	9.332518294
20	5.565870129
20	6.847311064
20	0
21	15.79337888
21	24.70988971
21	13.06036654
21	16.23725349
21	9.169368864
21	13.30804329
21	6.926063466
21	6.515921057
21	15.74530992
21	4.416029898
21	7.641684431
22	50.47813358
22	28.17151051
22	18.31430299
22	21.40724266
22	18.62637843
22	25.49862914
22	19.50771372
22	13.62173366
22	17.68133339
22	21.60944208
23	18.68044037
23	28.89139909
23	10.53625358
23	21.66781306
23	18.01939984
23	13.08724162
23	5.19713815
23	11.11816366
23	12.91482615
23	5.568795543
24	26.58412859
24	18.20183311
24	24.22639706
24	12.0988592
24	11.60434523
24	9.554771151
24	12.89076224
24	6.510916307
24	9.201300062
24	7.79306011
25	17.33078668
25	10.44333927
25	14.52062259
25	10.08533969
25	12.85530861
25	13.62277816
25	10.73205635
25	11.13041655
25	17.1402161
25	15.87746955
26	28.45160827
26	21.98103224
26	12.58048025
26	22.77713268
26	7.628468545
26	18.6422294
26	19.92451198
26	12.1714831
26	13.27858659
26	13.51673841
