# Supplementary material for: Dynamic range adaptation in primary motor cortical populations
Source: eLife. 2017 Apr 18;6:e21409. doi: 10.7554/eLife.21409 (PMC5395298; doi:10.7554/eLife.21409)
Supplement: Figure 2—figure supplement 1—source data 1. — DOI: http://dx.doi.org/10.7554/eLife.21409.008 [file elife-21409-fig2-figsupp1-data1.zip › Fig2S1e_Block2.txt]

Tgt_ID_2D	Rate
1	3.53897073
1	2.022350386
1	5.314668495
1	2.656283993
1	2.623241782
1	0.982625299
1	0
1	0.852608823
1	2.429151838
1	3.555000015
1	0.853749033
1	3.659989076
1	0.820632537
1	0.811705672
1	2.104661294
1	1.168305523
1	0
1	0
1	1.14939112
1	0
1	0
1	0.858490425
1	0
1	0
1	1.114395882
1	1.009979685
1	0.993833602
2	9.234922742
2	0
2	3.356641038
2	1.823778244
2	0.910298057
2	4.689419502
2	3.1923483
2	3.19715646
2	3.603866793
2	3.902311519
2	2.369660489
2	1.754769944
2	3.052632538
2	1.563458308
2	2.670860062
2	0.973027597
2	1.54640926
2	1.712315079
2	1.037719702
2	1.09178781
2	0.858134751
2	0.881772709
2	0
2	0.993108463
2	1.024335193
2	2.026682764
2	0.838186096
3	1.177941416
3	6.48939508
3	0
3	0
3	1.045567515
3	1.138100354
3	0.982172473
3	1.083789125
3	1.230001744
3	0
3	0.970380172
3	1.884176853
3	0
3	0
3	0
3	1.946812948
3	1.261236775
3	1.021133849
3	0
3	2.183148627
3	0
3	0
3	1.092591708
3	0
3	0
3	0
3	0
4	4.54670749
4	6.530263575
4	6.807415682
4	5.316438012
4	4.73058902
4	2.776454912
4	1.34600754
4	2.780134175
4	2.95352144
4	2.062565934
4	1.600447299
4	1.942565001
4	0.915067363
4	2.599852646
4	2.710373331
4	1.688150141
4	0.773374661
4	3.061560881
4	0
4	1.091274204
4	1.981791093
4	0
4	3.523159517
4	1.008748151
4	0
4	1.060172907
4	1.01046277
5	0
5	3.131862404
5	0
5	1.249092462
5	0
5	1.046472499
5	0
5	1.229086508
5	0.969078442
5	0
5	1.084718681
5	0
5	0
5	0
5	0
5	0
5	0
5	0
5	1.370130812
5	0
5	0
5	1.239405899
5	0
5	0
5	0.993306656
5	1.134092252
5	0
6	6.110005341
6	9.239995725
6	1.847026664
6	3.600194551
6	4.170459257
6	4.329295012
6	4.372714036
6	1.359627063
6	3.03953044
6	1.163375963
6	1.362673742
6	0
6	2.173518615
6	1.812467933
6	2.798344719
6	1.257998899
6	1.128157302
6	2.676886996
6	1.149135507
6	2.880509514
6	2.044631816
6	0
6	2.393986851
6	2.319309708
6	0
6	2.271556524
6	1.323094143
7	2.171633435
7	0
7	1.118412622
7	0
7	1.771732329
7	2.2009439
7	0
7	2.180675382
7	0
7	0
7	0
7	0.956776431
7	0.781424469
7	0
7	0
7	0
7	1.148069722
7	0
7	0.857185289
7	0
7	0
7	0
7	0
7	0
7	0
7	0.908844536
7	1.177594572
8	8.184624237
8	6.118999732
8	5.785126768
8	2.766727758
8	3.544056062
8	3.039317545
8	9.370958007
8	4.081215676
8	2.556086622
8	3.880241318
8	4.659902626
8	1.033239823
8	0
8	1.395601261
8	3.667953174
8	1.916035994
8	6.848537877
8	2.429817514
8	1.402459273
8	2.183069224
8	0
8	5.751800179
8	1.174941433
8	1.024515388
8	4.050054165
8	1.742737232
8	1.155874694
9	3.470059175
9	0.950673588
9	0
9	0.923386996
9	0
9	2.658047095
9	0
9	2.858588832
9	0
9	1.827566303
9	0
9	1.086119303
9	1.001597035
9	0
9	1.06981636
9	0.90416872
9	0
9	0
9	0
9	0
9	0
9	0
9	1.008050448
9	0
9	0
9	0.99296153
9	0
10	12.38869905
10	10.59440296
10	6.261996255
10	7.506505196
10	10.94333741
10	4.07716645
10	10.51785232
10	8.449601296
10	7.233511514
10	5.823598425
10	4.155395088
10	1.391148952
10	2.494908657
10	3.686160055
10	4.872153289
10	4.212224539
10	3.777956453
10	4.149928122
10	1.054739245
10	4.174060683
10	2.608020161
10	2.444510338
10	0
10	1.95504033
10	0.896490906
10	0.964716491
10	0.897439981
11	2.08571201
11	0.982143779
11	0
11	3.447596252
11	0.923667919
11	1.749195501
11	0.968800659
11	4.191787732
11	1.617904009
11	1.001347211
11	3.049839951
11	0
11	1.729812774
11	0
11	2.005135253
11	0
11	2.039880508
11	0.989274379
11	0
11	0
11	0
11	0
11	0
11	0
11	0
11	0
11	2.158137061
12	12.72418348
12	6.969763912
12	12.01647967
12	2.814067523
12	4.985385955
12	7.770355384
12	5.599603011
12	6.984041511
12	2.952460807
12	9.441481211
12	3.09990683
12	5.57115021
12	2.915090667
12	4.071302192
12	4.581064981
12	3.323784907
12	3.836806161
12	0.783185742
12	5.642957307
12	2.242432523
12	2.386946069
12	1.444763333
12	2.802502108
12	1.480285899
12	3.737084119
12	2.653561994
12	3.029159383
13	2.767188658
13	3.082100005
13	0
13	2.601167327
13	7.569828561
13	1.047494281
13	3.931940199
13	0
13	2.060462697
13	0
13	1.142829561
13	2.209803756
13	0.889170275
13	0.771907482
13	0
13	2.467213325
13	1.087730982
13	0
13	0
13	0
13	1.588361385
13	1.112273212
13	0.858761922
13	1.174932557
13	0
13	0
13	0
14	6.853758054
14	15.44505114
14	9.234021168
14	4.086206457
14	6.175730429
14	7.279437252
14	6.640731934
14	5.452700228
14	7.102319327
14	4.922663124
14	9.84576451
14	1.864683203
14	3.375729042
14	4.163095126
14	4.005450483
14	2.34618805
14	5.136202753
14	1.759487761
14	0
14	1.950698498
14	0
14	0.857400863
14	1.338692464
14	1.696568426
14	1.430737991
14	0
14	1.959742929
15	8.268659269
15	3.23803966
15	5.971475478
15	1.903859815
15	2.85841345
15	3.188926058
15	4.72897609
15	2.243288012
15	1.013741423
15	1.01529991
15	1.561326769
15	2.368948371
15	5.740370923
15	0
15	1.144897841
15	1.916051669
15	2.178021973
15	2.009100106
15	3.572477508
15	0.868879772
15	1.109365083
15	1.763719918
15	0
15	1.00782708
15	0
15	0
15	1.010251575
16	8.29845913
16	6.656364717
16	7.079960936
16	2.124991533
16	5.309004927
16	2.945174962
16	3.755648666
16	1.93819724
16	5.410705746
16	3.8785461
16	3.651866012
16	0
16	2.002846339
16	5.974292978
16	5.734963411
16	2.833249547
16	2.180035017
16	1.761010816
16	2.142542046
16	0.917621218
16	3.479373485
16	0
16	2.891186473
16	1.494347929
16	0.949592488
16	1.894328347
16	0.89624654
