# Supplementary material for: Dynamic range adaptation in primary motor cortical populations
Source: eLife. 2017 Apr 18;6:e21409. doi: 10.7554/eLife.21409 (PMC5395298; doi:10.7554/eLife.21409)
Supplement: Figure 2—figure supplement 1—source data 1. — DOI: http://dx.doi.org/10.7554/eLife.21409.008 [file elife-21409-fig2-figsupp1-data1.zip › Fig2S1e_Block3.txt]

Tgt_ID_3D	Rate
1	0
1	0
1	0
1	0
1	1.165259728
1	1.211902181
1	0
1	0
1	0
1	0
1	0
1	0
1	0
1	1.723887411
1	0
1	0.760740106
1	0
1	0.969881934
1	0
1	0
1	0.635118709
1	0
1	0
1	0
1	0
1	0
1	1.098388099
1	0
2	0
2	1.162835639
2	0
2	0
2	0
2	0
2	0
2	0
2	0
2	0.56865746
2	1.058640743
2	0
2	0
2	0
2	1.386812338
2	2.504621906
2	0
2	0
2	0
2	0.7203924
2	0.930765107
2	0
2	1.130759545
2	2.640683484
2	0
2	1.200258054
2	1.098933349
2	0
3	0
3	1.141640102
3	0
3	1.188472892
3	0
3	0
3	1.313707996
3	1.2640881
3	0
3	2.224552707
3	0
3	0
3	0
3	0
3	0
3	0
3	1.85309449
3	0
3	0
3	1.146003669
3	0
3	1.466713534
3	0
3	0
3	0
3	0
3	0
3	0
4	0.710518541
4	0
4	0
4	0.696133277
4	0
4	0
4	0
4	0
4	0
4	0
4	0
4	0
4	0
4	0
4	0
4	0
4	1.06653284
4	1.331995244
4	0.71159329
4	1.016917261
4	0
4	0.661934052
4	2.838315363
4	0
4	0
4	0
4	0
4	0.797606687
5	0
5	0.726792953
5	1.639727996
5	0
5	1.105218658
5	0
5	0
5	0
5	0
5	0
5	1.92373251
5	0
5	0
5	0
5	0
5	0
5	0
5	0
5	0.877569238
5	0
5	0
5	0
5	0
5	0
5	1.440814785
5	0
5	0
5	0
6	1.299737112
6	0.647434435
6	1.99719263
6	0
6	1.561516607
6	0
6	0.956985003
6	0
6	0.648502739
6	0.918968773
6	1.292601094
6	0
6	0.909001819
6	0.55488298
6	0
6	2.427833244
6	0
6	1.640051185
6	0.853326481
6	0
6	0
6	0
6	1.215287093
6	1.172101477
6	0
6	1.35144864
6	0
6	0
6	0
7	0
7	0.983062433
7	0
7	0
7	1.640845473
7	0
7	0
7	0
7	0
7	0
7	0
7	0
7	0
7	0
7	0.725073265
7	0
7	0
7	0
7	0
7	0.704134111
7	0
7	0
7	0
7	0.94728972
7	0.691986315
7	0.978068853
7	0.860883238
7	1.029971309
7	0.536982137
8	1.519825714
8	0
8	1.390928469
8	0
8	0
8	0
8	0
8	0.932023149
8	0
8	0
8	0
8	0
8	0
8	0
8	3.545085765
8	0
8	0
8	0
8	0
8	0
8	0
8	0
8	0
8	0
8	0
8	1.200370988
8	0
8	0
9	0
9	0
9	0
9	0
9	0
9	0
9	0
9	0
9	0
9	0
9	0.502051879
9	0
9	0
9	0.910855096
9	0
9	0.709848212
9	0
9	0
9	0
9	0.754132339
9	1.781844653
9	0
9	0.497520508
9	0.5180553
9	0
9	0.621035279
9	0
9	0
10	4.082883942
10	0.913797047
10	0
10	0
10	0
10	0
10	0
10	0
10	0
10	0
10	0
10	1.667011375
10	1.57380814
10	0
10	0
10	2.718243015
10	1.520859517
10	0
10	1.1247191
10	0.660998359
10	1.070694434
10	2.257722332
10	1.658720747
10	1.377363337
10	2.882883519
10	0
10	1.814238583
10	0
11	0
11	0
11	1.600022145
11	2.633011944
11	0.745298194
11	0.782164293
11	0
11	0.648559501
11	0
11	0
11	1.287293797
11	2.085079307
11	0
11	1.699920943
11	0
11	1.030785411
11	1.065978339
11	0
11	1.831531121
11	0
11	0
11	0
11	0.774625279
11	0.977598754
11	0
11	0.849990106
11	0.911493884
11	2.393787816
12	0
12	1.205103476
12	0
12	0
12	0.889537197
12	0
12	0
12	1.837588243
12	2.682320938
12	0
12	0.612618777
12	0
12	1.455145382
12	0.787359227
12	0.672279557
12	0
12	0
12	0
12	0.928827185
12	0.516822483
12	0.958375182
12	0.607298534
12	0
12	0
12	0
12	0
12	0.828393163
12	0
13	0
13	0
13	1.017168317
13	0
13	0
13	0.929886366
13	0
13	0
13	0
13	0.920028817
13	0
13	2.120356816
13	1.044083881
13	0
13	0
13	0
13	0.900974794
13	1.698211162
13	0
13	0
13	0
13	1.070658397
13	0
13	0
13	0
13	0
13	0.742025191
13	0
14	0
14	0
14	0.770853278
14	0
14	0
14	0
14	0.867545547
14	0.729043431
14	0
14	0.814604051
14	0
14	2.144057658
14	0
14	0.759976169
14	0
14	0.863501327
14	0.646253614
14	1.392207631
14	0.736301169
14	1.001886603
14	0.611140228
14	0
14	0
14	0
14	0
14	1.57241727
14	0
14	0
15	1.047509612
15	1.907464668
15	0.571302435
15	0.529304598
15	0
15	0
15	0
15	0.642105777
15	0
15	1.057372189
15	1.094126587
15	0
15	0
15	0
15	0
15	0
15	0
15	0
15	0
15	0
15	0
15	1.07201938
15	0.600245191
15	0
15	0.758189244
15	0
15	0.818153663
15	0
16	0
16	0
16	0
16	0
16	0
16	0
16	0.654333245
16	0.617195397
16	0.573461429
16	1.895523454
16	0
16	0.657201989
16	0.950810682
16	0
16	0
16	0
16	0
16	0.902098127
16	0.736157522
16	0
16	0.791486554
16	0.689841464
16	0
16	0
16	0
16	1.11632769
16	0.657046376
16	0.686563023
17	2.024382356
17	0
17	0
17	0.971171324
17	0
17	0
17	0
17	0
17	0
17	0.858549811
17	2.350163368
17	0
17	0
17	0
17	0
17	0
17	4.020840943
17	0
17	0
17	0
17	0
17	1.03749713
17	0
17	0
17	0
17	0
17	0
17	0
18	1.653026466
18	1.540146201
18	1.704287297
18	0
18	0
18	0
18	1.797754266
18	0.802675669
18	1.668774588
18	0
18	1.568330184
18	0
18	1.114831644
18	0.643702422
18	1.343777966
18	0.808589039
18	0
18	0
18	0.761719286
18	0.956212518
18	0
18	1.003104276
18	1.002908015
18	0
18	1.696179311
18	1.040532852
18	0.883165854
18	0
18	0.952915837
19	2.324343604
19	0
19	0
19	3.607299027
19	0.877834671
19	1.460403421
19	0.683019251
19	0
19	1.537062908
19	2.074146021
19	1.445023999
19	1.32423392
19	0
19	1.156965031
19	0
19	0.953230273
19	0
19	0
19	1.257931052
19	1.188426843
19	1.425474138
19	0.891347982
19	0
19	1.414182476
19	0
19	0.65741653
19	0
19	0
20	1.229798415
20	0
20	1.067083903
20	0
20	0.757594283
20	1.463122284
20	0
20	0
20	0
20	2.049694403
20	1.263012385
20	0
20	0.717062249
20	0
20	1.387901388
20	0
20	0
20	0
20	0
20	0
20	1.49997635
20	0
20	0
20	0
20	0.951332576
20	0
20	0
21	0
21	1.704791834
21	0
21	3.201490425
21	0
21	0
21	2.921451527
21	0
21	4.0700485
21	0
21	0.96290262
21	0.97923917
21	0
21	1.773319978
21	0
21	0
21	1.065555597
21	2.665090542
21	1.489084959
21	0.821386728
21	1.39411806
21	0.834654916
21	0
21	0
21	0
21	1.53601316
21	0
21	2.89773306
22	3.992375807
22	1.331624315
22	2.286950634
22	2.418928543
22	1.309368454
22	2.423743
22	0
22	0
22	0
22	2.391291501
22	1.869404401
22	3.809738666
22	2.123120498
22	5.293798945
22	2.657068976
22	2.722181325
22	1.065239759
22	0
22	1.337223878
22	1.105738941
22	0.987998559
22	0
22	0
22	0
22	3.517228731
22	0
22	0
22	0
23	2.502893414
23	0
23	0
23	0.753528319
23	0
23	0
23	1.286655453
23	0.765104481
23	0
23	2.679905247
23	2.309125837
23	2.444282565
23	1.271858473
23	1.063128698
23	1.172260089
23	1.047673141
23	0.652030091
23	0
23	0
23	0
23	0
23	0
23	0
23	0
23	1.077003168
23	0.965400605
23	0.937698852
23	2.664115898
24	0
24	0.913721394
24	1.753895152
24	0
24	1.124007905
24	0
24	3.938002805
24	1.511952368
24	0
24	1.627227361
24	0.896124405
24	0.678007826
24	0.664364429
24	0.777848281
24	0
24	0
24	1.219054518
24	1.049431964
24	0
24	0
24	0
24	0
24	0
24	2.759296099
24	0
24	0
24	2.055522453
24	0
25	0
25	1.014954945
25	0
25	1.000733738
25	1.565864285
25	0
25	0
25	0
25	0
25	2.486385198
25	0
25	0
25	1.382186172
25	0.679383353
25	0
25	0
25	0
25	0
25	0
25	2.333925828
25	1.166277417
25	0
25	0
25	1.242709739
25	0
25	0
25	0
25	0
26	3.19251007
26	0
26	5.331366978
26	0.865972959
26	3.103529464
26	0
26	1.261001302
26	1.213559887
26	3.870187122
26	0
26	0
26	0
26	2.644249597
26	2.362982955
26	1.181980644
26	0.912867545
26	0
26	1.163470311
26	1.525426483
26	4.501711937
26	0
26	2.180170632
26	1.022336374
26	3.078082915
26	1.35051015
26	0
26	0.82852381
26	0
