# Supplementary material for: Dynamic range adaptation in primary motor cortical populations
Source: eLife. 2017 Apr 18;6:e21409. doi: 10.7554/eLife.21409 (PMC5395298; doi:10.7554/eLife.21409)
Supplement: Figure 2—figure supplement 1—source data 1. — DOI: http://dx.doi.org/10.7554/eLife.21409.008 [file elife-21409-fig2-figsupp1-data1.zip › Fig2S1f_Block1.txt]

Tgt_ID_3D	Rate
1	27.46897696
1	23.38009901
1	15.66101851
1	26.42816288
1	22.49087042
1	20.38568353
1	30.17607279
1	22.48900612
1	32.44556443
1	21.3529969
2	36.25541206
2	37.34253926
2	36.07258866
2	34.20868341
2	32.82966135
2	50.99046795
2	20.36432903
2	36.84728047
2	29.78758784
2	25.64138745
3	36.26235103
3	42.82712278
3	41.01055521
3	30.63404747
3	49.15928852
3	41.90037418
3	53.04895355
3	41.85659078
3	39.80193015
3	34.22444493
4	14.9059869
4	14.31180762
4	13.86861864
4	12.7536753
4	11.20223522
4	9.246475559
4	22.43584069
4	22.87090334
4	24.27211855
4	8.675312591
5	20.17281247
5	19.54249773
5	18.38771703
5	22.30888536
5	19.24800773
5	16.62676823
5	19.19332849
5	14.47195688
5	21.3562228
5	24.02641099
6	50.71360135
6	44.13011283
6	58.07740328
6	55.41322131
6	32.99099874
6	46.04598701
6	42.01368674
6	36.42299282
6	45.97689816
6	36.66287385
7	16.88710424
7	22.31015405
7	28.48812403
7	17.50818345
7	17.70530472
7	18.71441232
7	19.17512938
7	19.01639074
7	18.86188685
7	21.87086278
8	43.90778052
8	31.35180259
8	48.0760213
8	36.49060101
8	34.8730786
8	36.11464171
8	29.51399242
8	32.00583834
8	27.34108957
8	43.66769311
9	11.12897137
9	13.53089143
9	19.3408525
9	7.592437483
9	12.45420877
9	11.77250704
9	9.462151351
9	14.6381237
9	10.4714627
9	23.64759798
10	41.11194275
10	35.91212591
10	36.78794349
10	52.43746952
10	42.58376333
10	41.27028748
10	33.17639005
10	31.302937
10	32.49794814
10	34.73675106
11	51.42761606
11	53.28955092
11	53.04307702
11	45.37264676
11	51.9866775
11	55.67589226
11	44.86061664
11	50.50849781
11	51.72472217
11	45.54876621
11	56.96055861
12	23.73730239
12	21.76885365
12	18.19885561
12	22.6889187
12	21.25074701
12	25.56735491
12	18.04899304
12	13.1279002
12	28.52136608
12	29.99242143
13	59.26231784
13	70.53741958
13	58.87698488
13	43.28837118
13	50.35709267
13	48.73294031
13	61.16898799
13	45.98966468
13	62.70986612
13	47.46826462
14	17.12018416
14	16.35318966
14	17.01151791
14	25.04473266
14	14.31782676
14	22.4196959
14	18.76132536
14	8.148901549
14	17.82735519
14	13.90002493
15	38.55741267
15	37.12611088
15	40.22039856
15	48.10803583
15	48.22956345
15	45.13038041
15	32.71461893
15	43.15236904
15	43.40736608
15	42.77628197
16	18.07551534
16	14.46565828
16	24.97061239
16	13.17857327
16	21.65667725
16	9.54642313
16	15.51664095
16	14.38818085
16	16.84664755
16	17.09373103
17	32.36590813
17	27.24901918
17	20.99338603
17	31.23374094
17	22.90984366
17	31.1752216
17	25.58938545
17	18.07277532
17	24.71893928
17	18.97319753
18	51.61349278
18	67.94087077
18	69.23526202
18	58.32000323
18	41.91121109
18	62.59850091
18	53.59776214
18	49.24074719
18	61.75421909
18	53.03547662
19	33.61411567
19	33.49704565
19	35.36153035
19	22.18561755
19	21.77698232
19	27.00309945
19	37.56038182
19	24.99858623
19	20.17102818
19	24.65981838
20	41.64509349
20	55.77657938
20	52.39997599
20	49.57290728
20	58.63226744
20	41.74757077
20	41.81366271
20	46.23787392
20	42.31995745
20	47.15323464
21	23.12744791
21	16.80983165
21	21.30235055
21	19.34957538
21	26.06088336
21	16.64134782
21	15.798572
21	18.30198729
21	14.46894901
21	12.35756274
22	54.06360741
22	43.97455263
22	47.36654926
22	58.08641773
22	51.3598869
22	43.29807292
22	38.12356829
22	59.45663492
22	51.18522018
22	49.91156328
23	67.81906871
23	65.21988082
23	62.27905959
23	62.45962825
23	49.50092455
23	52.55256602
23	60.0022328
23	45.65270237
23	59.99618776
23	62.73475661
24	23.27522446
24	25.72837797
24	24.92256346
24	32.74627802
24	15.09556749
24	26.65584097
24	28.95913152
24	21.08843319
24	25.62916958
24	18.42538948
25	20.44607605
25	31.28491634
25	38.48021229
25	34.58689055
25	20.79371491
25	22.10574132
25	26.76304434
25	21.77373434
25	31.21414069
25	30.21192173
26	27.82575414
26	45.98403662
26	38.88793094
26	56.97434738
26	47.21726375
26	42.0497706
26	34.17073582
26	45.30920281
26	52.21333963
26	47.36819089
