# Supplementary material for: Dynamic range adaptation in primary motor cortical populations
Source: eLife. 2017 Apr 18;6:e21409. doi: 10.7554/eLife.21409 (PMC5395298; doi:10.7554/eLife.21409)
Supplement: Figure 2—figure supplement 1—source data 1. — DOI: http://dx.doi.org/10.7554/eLife.21409.008 [file elife-21409-fig2-figsupp1-data1.zip › Fig2S1f_Block2.txt]

Tgt_ID_2D	Rate
1	8.096984013
1	12.69371028
1	17.02167096
1	13.03838443
1	12.93085866
1	16.95165214
1	3.726929401
1	10.2096623
1	6.248153283
1	5.416089566
1	19.35730884
1	11.73701403
1	13.46647285
1	11.78847546
1	18.62699692
2	20.18005918
2	21.48307674
2	29.5116928
2	17.61857183
2	11.40777192
2	12.93512173
2	11.41024246
2	18.03687528
2	13.47463714
2	15.68340372
2	24.36731882
2	20.72739197
2	15.68812116
2	10.17989002
2	24.49175809
3	19.72573758
3	14.08193106
3	18.16686168
3	7.594094298
3	18.31942924
3	19.45694995
3	10.59025034
3	15.12069399
3	14.53125154
3	5.659903425
3	18.36693919
3	8.807209038
3	9.948544417
3	8.943844474
3	15.81355441
4	18.67387663
4	17.83742153
4	25.89046855
4	22.24240293
4	16.40298977
4	18.67957419
4	25.41357539
4	20.94421308
4	17.65779104
4	25.02818356
4	22.29757715
4	20.34001354
4	21.27927638
4	24.83705814
4	19.82146255
5	13.35034015
5	14.15534635
5	23.46066344
5	13.21040952
5	15.77652539
5	20.37028624
5	13.3071747
5	13.03392399
5	8.117724367
5	15.09731493
5	12.77792933
5	15.78217076
5	15.98928435
5	11.13869435
5	13.05032278
6	16.86022029
6	16.13961644
6	20.55856269
6	21.05220303
6	26.46130525
6	28.16307454
6	25.26206253
6	19.90273567
6	11.86561736
6	25.78577289
6	21.26378139
6	27.74450126
6	20.17021242
6	21.33062324
6	30.70007944
7	18.23642421
7	9.56670862
7	16.13131121
7	10.20185796
7	19.58301087
7	14.43276326
7	12.96920194
7	17.59029185
7	15.13198003
7	12.33812163
7	23.38145468
7	18.64428907
7	10.66066972
7	13.36819629
7	16.25377937
8	25.31639183
8	22.64801024
8	27.96397629
8	29.95613766
8	37.88371898
8	26.37024289
8	25.04573892
8	25.43617198
8	17.24641822
8	17.70403739
8	24.62914019
8	14.95212637
8	23.0862378
8	18.58148638
8	30.52478309
9	9.055457287
9	20.48332048
9	16.14970333
9	18.85106488
9	13.66086814
9	13.15770135
9	16.91855956
9	11.2975335
9	17.48487113
9	12.14479413
9	12.38341522
9	19.27067703
9	14.28012409
9	6.784340062
9	15.80224992
10	23.92528295
10	25.20760741
10	25.57578857
10	23.96075484
10	26.55504468
10	38.21975135
10	20.62377666
10	30.71438858
10	32.35820837
10	24.34297545
10	17.48205174
10	23.92105038
10	31.23240299
10	40.53462776
10	21.82429941
10	16.33622023
11	10.59954311
11	16.72386431
11	7.510888661
11	13.87029124
11	9.10674349
11	15.54666566
11	6.707334657
11	8.701995749
11	17.31514758
11	18.23171977
11	13.12699757
11	19.46863516
11	11.46350992
11	13.04954395
11	15.1948804
12	30.99087907
12	26.04651574
12	27.54833935
12	35.21094421
12	39.36749477
12	23.74396719
12	27.05506889
12	22.92542766
12	26.83188474
12	31.83989368
12	17.74117651
12	18.75933856
12	29.25249014
12	22.66699157
12	30.82924206
13	14.94652464
13	18.55862879
13	18.51704863
13	17.35552443
13	18.30981401
13	11.90098384
13	13.45979244
13	19.58385624
13	21.27333225
13	13.73072754
13	24.84481918
13	15.43795879
13	10.98591147
13	17.47097861
13	9.447984449
14	33.87538891
14	35.15786199
14	28.40384154
14	23.29323671
14	21.76754102
14	22.18265703
14	15.09000542
14	22.67079824
14	15.01163446
14	11.53744961
14	21.29696779
14	30.4765072
14	22.29288722
14	18.9210684
14	20.96214556
15	17.37588381
15	19.38461479
15	18.29232956
15	24.53393647
15	22.62237785
15	23.38304306
15	24.00396599
15	18.19205797
15	13.93291304
15	13.90771769
15	10.80202593
15	26.58157079
15	13.1289268
15	22.39580294
15	9.845584338
16	33.11769053
16	24.57389874
16	23.00922023
16	33.82626093
16	31.76112625
16	23.05287885
16	23.6199569
16	28.51185477
16	14.14997416
16	17.76860972
16	22.35308851
16	30.23584637
16	22.2421459
16	32.6885962
16	21.60111017
16	19.95099665
