# Supplementary material for: Dynamic range adaptation in primary motor cortical populations
Source: eLife. 2017 Apr 18;6:e21409. doi: 10.7554/eLife.21409 (PMC5395298; doi:10.7554/eLife.21409)
Supplement: Figure 2—figure supplement 1—source data 1. — DOI: http://dx.doi.org/10.7554/eLife.21409.008 [file elife-21409-fig2-figsupp1-data1.zip › Fig2S1f_Block3.txt]

Tgt_ID_3D	Rate
1	17.93485899
1	21.19601591
1	18.55795915
1	19.19155071
1	25.13390099
1	16.25198206
1	31.04216354
1	21.81908856
1	20.69768159
1	15.46985759
1	21.30731135
1	8.00471149
1	13.1913872
1	11.31392544
1	18.81454407
1	18.7060407
1	15.80550213
1	15.49530347
1	15.8416098
1	15.31177524
1	17.80229759
1	20.13791702
1	17.67681351
1	16.31899778
2	25.60116858
2	27.9526949
2	14.23598001
2	16.35342261
2	21.27116643
2	17.44438214
2	20.19557842
2	20.6233734
2	16.80077147
2	23.96856501
2	13.77778054
2	17.83935845
2	20.86485527
2	25.15195323
2	23.1512804
2	13.46488101
2	18.84199615
2	27.06484166
2	14.20262182
2	17.33308321
2	21.08025613
2	32.35257896
2	15.19514252
2	20.40159035
3	21.85691746
3	26.8253641
3	38.36041863
3	23.89085309
3	23.38217586
3	28.62918903
3	17.48966773
3	22.68998903
3	32.9831304
3	16.23322735
3	28.32157853
3	28.94125898
3	21.89333064
3	25.47252354
3	25.97983981
3	15.78085937
3	28.09445807
3	29.93777442
3	22.66779544
3	19.99237061
3	25.99549191
3	20.82684521
3	20.12841029
3	34.25930508
4	12.18512878
4	9.282832047
4	11.8985209
4	6.111265882
4	19.33197355
4	6.004397855
4	17.40932085
4	16.31444944
4	10.85985515
4	12.78632145
4	9.653640109
4	26.76137045
4	15.60106683
4	18.74438249
4	18.22665555
4	8.445531403
4	10.72369573
4	15.88722283
4	10.26589032
4	12.32013855
4	17.33543559
4	11.35351976
4	10.18632562
4	5.908468948
5	21.11569305
5	16.23659754
5	24.0737639
5	12.27191713
5	28.18194916
5	18.35276197
5	17.32267273
5	21.26754139
5	17.55060458
5	17.62931091
5	25.58147493
5	17.91613682
5	21.36452501
5	22.35848974
5	24.83933591
5	22.95460243
5	18.37624102
5	16.61503916
5	20.05798679
5	25.81949433
5	22.07302212
5	19.98510564
5	7.442075267
5	10.25485148
6	27.57367911
6	31.06682377
6	30.24392217
6	26.91306456
6	30.393254
6	29.67538328
6	15.93931964
6	21.91325209
6	28.02887082
6	25.09917025
6	30.85488573
6	28.02395303
6	25.22092953
6	30.47672636
6	16.05432789
6	22.54346217
6	31.53001713
6	18.72844903
6	32.2126033
6	24.21782003
6	23.66159499
6	32.8221503
6	26.21475107
6	30.12809375
7	19.60055975
7	9.262609639
7	12.95230746
7	13.28595942
7	7.680497704
7	11.10949973
7	14.1196559
7	7.241481313
7	19.77120134
7	12.76808153
7	9.842419839
7	12.02862774
7	16.33095741
7	5.568108053
7	21.41160245
7	20.97617794
7	10.12944077
7	24.26010901
7	15.73256194
7	14.33197079
7	16.24304884
7	6.47093322
7	8.717461004
7	19.52539362
8	27.21223065
8	22.89235378
8	31.79212682
8	29.32640645
8	21.67605793
8	33.60494613
8	28.25424894
8	31.9382536
8	33.79349765
8	31.56170382
8	21.00083621
8	26.35667444
8	28.84376212
8	28.31093441
8	26.2543923
8	22.35020278
8	19.27187174
8	32.11686203
8	25.70454565
8	28.91403404
8	35.27554064
8	23.95229398
8	30.08825225
8	21.82510834
9	8.062960135
9	18.97240883
9	16.17850307
9	20.30314567
9	9.714343195
9	22.36950655
9	9.907609088
9	10.83659988
9	11.92043438
9	14.3561902
9	7.718805238
9	13.30906663
9	4.797027894
9	21.00975601
9	13.66241779
9	8.982357088
9	9.571651632
9	8.276506993
9	8.272854323
9	14.20213913
9	14.03579699
9	16.12466577
9	13.86787373
9	12.22147448
10	29.61680154
10	22.13259038
10	35.37796473
10	25.31592058
10	38.73124319
10	26.28741639
10	20.58922033
10	37.44263143
10	24.6366659
10	44.35393647
10	39.74824775
10	19.03796962
10	16.96555233
10	31.49715842
10	21.9103781
10	39.53274828
10	15.15758874
10	32.95796295
10	28.04895199
10	39.60592817
10	25.00100204
10	27.81058199
10	27.2271733
10	24.80499728
11	32.91899268
11	46.75087752
11	31.74084647
11	30.44747238
11	36.74931168
11	38.36175363
11	39.31795358
11	43.75215458
11	41.20641438
11	36.96720402
11	41.63876091
11	32.27864513
11	32.0082295
11	43.6724865
11	35.28180066
11	65.9038593
11	40.1484184
11	41.60626814
11	46.97900168
11	33.8900632
11	33.8028561
11	39.35794661
11	34.34368436
11	35.22963141
12	19.262757
12	15.56265472
12	10.32126562
12	14.88856033
12	21.22090312
12	9.348015678
12	14.43735559
12	16.39493392
12	17.59585623
12	25.55900811
12	26.82009581
12	15.35240076
12	23.70385232
12	14.30062596
12	16.03214991
12	10.55219836
12	22.89743811
12	27.68436611
12	13.99644854
12	21.58801925
12	18.90514783
12	21.57021129
12	19.30649037
12	26.8973026
13	50.62325846
13	35.54202917
13	38.00255625
13	50.50643072
13	27.21060837
13	33.88581295
13	40.4624704
13	34.25780704
13	48.46605307
13	41.50226293
13	26.91352964
13	49.11187001
13	48.60084894
13	52.70965609
13	33.91516987
13	38.5026351
13	42.98606771
13	38.88800749
13	43.49509908
13	39.98803135
13	39.00592534
13	36.73071146
13	36.26522433
13	26.5439631
14	7.002569824
14	17.40094145
14	6.184998388
14	14.90307547
14	18.98054294
14	11.60096364
14	12.81405728
14	8.220073912
14	6.544533191
14	5.557738613
14	8.522550552
14	15.31411325
14	13.37115617
14	16.08227583
14	18.53981396
14	7.013154666
14	13.30832975
14	15.16893339
14	12.10883487
14	2.029353668
14	9.427566211
14	10.76898091
14	15.94040352
14	5.941802924
15	28.85262454
15	45.06613934
15	36.92685864
15	26.29239922
15	40.56512433
15	40.52968574
15	21.70895997
15	44.73632463
15	22.41039165
15	36.54264622
15	22.16650764
15	33.5101884
15	24.44510437
15	28.29581707
15	31.0292278
15	30.18743105
15	24.73618631
15	38.51785866
15	35.78553188
15	31.12715834
15	24.65751589
15	26.97256373
15	28.74734494
15	35.67107509
16	4.98518711
16	17.42085195
16	30.85809691
16	11.17889534
16	13.24872051
16	11.41134162
16	5.08442081
16	15.57768833
16	10.86201877
16	14.19518339
16	7.104739899
16	12.31508116
16	20.77727346
16	19.24630014
16	16.36334389
16	16.44589325
16	8.279375546
16	16.44598947
16	10.46205484
16	8.527771804
16	0
16	20.61062472
16	21.75800499
16	4.755048878
17	19.37322204
17	19.8084107
17	28.68176209
17	13.33039914
17	18.59457889
17	17.88922566
17	23.93025319
17	18.21963468
17	13.36410555
17	19.16821519
17	18.78460475
17	20.90374794
17	21.35661268
17	23.09060475
17	16.06530298
17	19.47216752
17	13.30798636
17	18.06095611
17	9.222045765
17	21.11166171
17	10.95594673
17	25.11357736
17	30.82107454
17	14.26407201
18	51.38215792
18	30.35741119
18	50.14837398
18	43.31147372
18	57.57469136
18	46.33130033
18	51.77433877
18	38.76760235
18	38.58934811
18	33.71414455
18	40.11904332
18	37.98663493
18	41.63045186
18	46.39930866
18	48.15719171
18	51.49569355
18	46.84652144
18	37.70485006
18	44.69553029
18	44.18204118
18	36.28073622
18	36.95327894
18	38.00883965
18	28.1686046
19	20.74476469
19	30.48262662
19	17.56248601
19	16.80183865
19	23.37311214
19	31.82088349
19	16.48593214
19	23.65175231
19	17.30014359
19	17.43959892
19	35.51607212
19	24.78686187
19	25.97220546
19	23.77247999
19	16.61418801
19	25.08895234
19	17.38221083
19	27.62287767
19	13.80772085
19	25.37812764
19	13.23530451
19	13.21090405
19	16.54901638
19	16.87519944
20	29.11300797
20	40.18607815
20	32.7850365
20	32.24713937
20	38.79057902
20	36.17974801
20	32.4209329
20	51.99406633
20	43.0496461
20	42.07915831
20	36.15175211
20	27.01037071
20	47.16933034
20	35.43373492
20	30.66779958
20	32.87266392
20	38.12535567
20	32.70301317
20	20.40267765
20	42.99370313
20	33.39345672
20	31.74199489
20	32.16445911
20	27.00042071
20	22.69794847
21	18.69115135
21	8.374830488
21	17.34300118
21	16.62351849
21	17.01400721
21	8.8534585
21	16.22286138
21	29.97559763
21	9.633259713
21	13.02918346
21	11.48618393
21	9.597419031
21	15.77054488
21	27.29686169
21	17.72224406
21	16.39097593
21	14.18016145
21	10.47242925
21	16.1290487
21	13.52957361
21	18.27874123
21	10.13288345
21	18.52653564
21	13.19925403
22	35.64482391
22	39.07790724
22	45.00860032
22	36.63189998
22	25.18383178
22	25.21182654
22	40.19684941
22	31.87444337
22	37.69821693
22	29.28528004
22	26.14224744
22	44.57075713
22	37.19703427
22	39.59289961
22	26.62108859
22	33.2547959
22	32.91401717
22	25.94969492
22	30.03320362
22	27.67393388
22	31.62113633
22	34.60617652
22	33.12909331
22	47.25429283
23	39.19594168
23	41.78585752
23	33.18260505
23	30.44047648
23	60.59878944
23	43.75167732
23	45.2751608
23	48.80287739
23	38.15329507
23	39.96309954
23	62.50178164
23	49.15926211
23	41.97240036
23	42.9470952
23	52.96701261
23	32.42664245
23	32.41230477
23	47.50657152
23	36.63516561
23	45.34224344
23	33.23198551
23	25.38169703
23	31.14281615
23	37.68851937
24	27.44660342
24	18.49561213
24	30.17036529
24	17.7396992
24	15.1669593
24	20.28748448
24	24.80358915
24	17.09841115
24	19.93157601
24	11.7746491
24	17.72287164
24	8.33494572
24	20.29846145
24	8.407877764
24	16.47979824
24	7.268412625
24	9.025325566
24	13.1319467
24	21.0006115
24	15.45664376
24	10.76854241
24	21.62810836
24	14.12354832
24	19.84095991
25	20.32590288
25	24.65328582
25	38.59392915
25	22.86840027
25	18.5059659
25	12.72354413
25	22.23505179
25	39.23734193
25	23.52217828
25	26.33996128
25	19.7706404
25	14.63251541
25	18.77043614
25	21.82042775
25	18.32961515
25	15.21017111
25	23.94901196
25	20.36225466
25	24.28907637
25	19.31829587
25	20.6654854
25	22.33841388
25	16.2683329
25	21.15686365
26	28.41408025
26	25.74174084
26	34.06119528
26	30.70398615
26	21.94498808
26	26.30148192
26	28.87013797
26	39.04437147
26	35.26453569
26	27.25541949
26	34.45522364
26	31.97673941
26	32.66182369
26	34.09097135
26	34.43719056
26	40.48786485
26	28.67625397
26	27.42935947
26	22.22751912
26	37.6667804
26	32.20576444
26	28.63470291
26	24.46708372
26	32.53621592
