# Supplementary material for: Dynamic range adaptation in primary motor cortical populations
Source: eLife. 2017 Apr 18;6:e21409. doi: 10.7554/eLife.21409 (PMC5395298; doi:10.7554/eLife.21409)
Supplement: Figure 2—figure supplement 2—source data 1. — DOI: http://dx.doi.org/10.7554/eLife.21409.010 [file elife-21409-fig2-figsupp2-data1.zip]

Archive with 17 entries (16 files):
- Fig2S2a_1.txt
- __MACOSX/
- __MACOSX/._Fig2S2a_1.txt
- Fig2S2a_2.txt
- __MACOSX/._Fig2S2a_2.txt
- Fig2S2b_1.txt
- __MACOSX/._Fig2S2b_1.txt
- Fig2S2b_2.txt
- __MACOSX/._Fig2S2b_2.txt
- Fig2S2c_1.txt
- __MACOSX/._Fig2S2c_1.txt
- Fig2S2c_2.txt
- __MACOSX/._Fig2S2c_2.txt
- Fig2S2d_1.txt
- __MACOSX/._Fig2S2d_1.txt
- Fig2S2d_2.txt
- __MACOSX/._Fig2S2d_2.txt
