# Supplementary material for: Dynamic range adaptation in primary motor cortical populations
Source: eLife. 2017 Apr 18;6:e21409. doi: 10.7554/eLife.21409 (PMC5395298; doi:10.7554/eLife.21409)
Supplement: Figure 2—figure supplement 2—source data 1. — DOI: http://dx.doi.org/10.7554/eLife.21409.010 [file elife-21409-fig2-figsupp2-data1.zip › Fig2S2a_1.txt]

Rng_2D	Rng_3D
18.47850654	21.00955831
24.20828438	30.41591034
34.33700108	31.43959787
17.85724888	14.94972697
56.44617632	47.38222597
6.320162078	7.028899116
17.90630259	7.508267366
82.1899279	77.66513226
24.92258423	25.20314386
48.06168617	46.19933518
54.91649341	42.16446483
62.25875895	63.768897
15.90246637	16.85308196
17.14846401	30.45216385
49.35817403	48.43129493
29.36487777	29.00395077
23.29891692	21.8006565
25.67358064	17.3107111
34.79967391	15.50903638
59.49495182	57.94132492
49.83947494	44.75940679
26.46311094	23.59253715
26.22671596	21.90302146
13.0546329	13.67845751
21.78603096	11.59922842
9.887914246	7.657781454
15.49343508	16.2077321
26.84182159	20.11821558
29.23831251	30.90357204
44.14849475	36.89185439
18.80466451	10.04648548
31.80065132	25.66141994
29.02465155	21.87920885
22.98706923	16.80186073
32.09103659	30.820194
13.07379661	5.699992067
77.2776632	74.6089736
24.29449064	16.73879395
49.64260934	51.01713098
10.5825185	11.13609709
56.05024224	40.21145337
72.78393977	67.20307974
17.01060067	15.69603605
22.22337337	13.2776315
50.99178439	48.19179221
19.13057213	19.09035191
19.23887549	18.83216912
18.44469302	7.809303284
27.66401986	19.66866179
60.57170307	64.69687212
39.20760619	34.35327026
12.32888534	13.67089816
23.97006346	22.28658999
11.4667647	10.80026758
5.566336744	6.740473719
18.03811688	11.77328062
16.93696943	14.79287806
33.8240512	28.61156408
38.65566608	21.46697127
18.53403153	14.8431834
11.83119661	4.842032841
74.00558534	50.7227033
53.46106471	41.51410869
52.15173854	52.96587803
62.51863908	41.00348361
38.40497687	30.60331042
11.72698818	10.81394558
65.30402744	53.29631512
7.764547794	6.894257421
53.92818055	45.96992863
49.7674239	46.72346568
20.62175404	21.25997389
29.79143287	27.86375534
27.71100109	29.67065024
18.24691956	17.07433492
20.38391083	25.44997752
13.78035758	9.940314448
57.29451549	48.00856824
41.96369731	33.15058687
31.24750985	22.49612289
22.74816238	20.62026448
26.6270012	21.46441574
5.039479677	5.777288899
14.61906521	16.10078874
27.80649295	24.1188994
20.82146846	13.07904816
15.89728023	8.21173089
74.1281667	55.78195812
28.27092833	22.55183849
42.99509592	39.4986588
59.93961075	45.50382887
34.6379526	33.40904575
48.89400962	37.56185541
10.39617528	9.398653547
61.89103687	44.44847318
52.36402459	41.8926433
13.47382259	12.58666277
21.80817441	16.94327469
34.36656382	40.66130643
16.74643718	16.0590008
22.96010734	16.27131644
32.7990808	28.67417416
30.37910792	23.31651129
8.495240267	2.223212161
60.8851656	55.6144983
33.60588597	22.88739566
32.44150933	25.59270036
36.97712395	26.26883221
16.46610624	17.93059147
15.35327294	13.90434614
11.17083489	15.20170776
21.44917541	19.21480479
7.062052773	8.358671761
20.91560512	19.42073198
25.38065155	21.86970675
30.70510607	17.4819419
24.21570666	16.02721269
18.50008567	14.7763987
38.22457705	30.4803403
40.75768115	42.59742088
27.1529616	20.92948037
13.60915627	8.21682633
16.67425501	6.689045208
14.33163823	12.23274021
66.0673611	47.93385411
40.41510206	31.79464074
9.577020473	12.48465003
38.80453548	24.12771128
61.48908993	42.54903838
43.23720455	42.2059014
20.5652062	23.4309651
29.30211557	11.19356978
12.26624004	14.41330285
41.94989206	50.12455068
24.03177635	27.47950101
37.96544943	27.62957241
63.50001244	68.67310687
42.08400556	36.75578653
52.10571315	51.20991722
10.72459924	10.34023894
15.0236887	8.581132572
7.858080001	9.649271854
22.72876803	18.44209793
15.84981769	18.50761989
29.99771865	32.12658851
38.86134973	23.99246716
32.48011994	20.43487448
14.63247794	7.634917103
18.71963972	18.81086079
13.37129108	6.937562452
69.52189688	46.09925441
66.70355169	43.34625757
77.02606294	67.82986758
32.10105071	35.9985733
54.22594358	37.19386279
31.00667892	21.23713488
14.00165039	10.58660646
40.89054458	31.55318376
12.51693093	8.301744759
21.54460171	8.799423794
38.16099521	27.99687369
34.35378074	31.71471386
25.67592819	27.66038564
34.76348657	18.0047321
57.28722336	39.89384359
36.05807746	28.64600096
42.18765022	35.28513258
31.9786853	29.37376331
20.52084613	15.65140459
21.31090271	19.72695243
21.00667463	15.25001944
24.8341861	23.77962831
29.37784021	27.72900991
13.91111761	13.65099205
23.77898334	18.30535824
64.81920392	59.26248137
56.06543545	54.31979017
82.24973355	67.41719756
25.36569235	21.3351671
8.844975172	6.715735284
24.32381291	26.48640254
46.32591933	45.82540024
50.40054592	38.96369469
70.51607041	58.48591068
36.15821723	31.20409409
30.08544554	32.08428911
35.06316755	23.51596877
39.23324265	37.91857305
30.04872675	24.51781312
43.7547575	26.0254364
46.76038414	43.55337472
37.25991349	33.20945791
59.57226155	52.7370798
31.19327578	24.92053008
15.63467925	9.605142707
14.0862833	7.290227162
12.7599754	8.798080479
13.86429017	11.9799577
29.69904011	26.23624176
36.67244688	27.47921292
51.85156252	37.98521008
21.27083804	21.76055355
24.86360411	18.89899419
59.27364125	52.13549145
63.29186202	51.44204199
79.30343994	58.81079032
37.13870229	26.97802763
5.121050639	8.354258649
11.98071538	14.35016253
45.48762245	55.03853704
43.32356522	39.00668465
68.44971486	63.74415072
41.86106221	40.73316398
28.24165288	29.46120935
15.82183852	9.41757115
23.49515141	18.30428533
46.86947973	53.27111543
18.16026119	26.06713511
13.15578233	15.40122695
21.914315	32.00809105
45.05361204	30.61004328
53.90687517	56.31525865
38.38045831	30.02454336
46.15258021	56.3941125
21.53464064	18.21752127
22.61747976	15.75705299
20.97653657	25.87989978
25.48746512	19.29823804
21.62748702	19.64265012
52.50637006	38.33167522
17.14640948	20.2516192
10.00453097	9.380094019
56.73805007	44.89896678
9.502960099	10.68378293
55.36118609	37.53890761
45.5060191	36.56655714
40.46297946	48.65479776
35.29207903	38.29558956
16.71834862	23.07604337
47.94057659	40.58608505
68.99639644	63.38815031
29.73988751	23.33747311
34.78794881	28.23980056
30.29509129	23.75756749
30.09998709	28.59532052
34.01860507	33.53675311
18.60864395	18.02862736
15.4888758	17.9183765
14.97125116	9.648295599
27.17631212	21.71926605
11.96193503	13.1368317
6.847179405	4.425246272
37.14342747	24.15424879
51.1652832	42.3472589
30.55582747	27.3188453
55.66980331	56.35104021
23.29925495	19.44763241
21.56308321	15.86952373
24.94623016	33.46870108
11.24138487	6.537032476
26.8024257	16.41078258
57.96652103	53.72715626
19.60266459	21.70823845
14.98409521	12.45504524
18.7565213	19.05236034
24.67476302	24.81357302
28.12147312	25.47810322
23.70723165	18.4598267
20.84303977	27.2610753
15.96120019	17.145777
41.74552242	37.0754413
36.59555108	39.06314325
16.77512477	16.72517928
22.89978472	23.46631007
61.2353775	48.15000706
27.88649377	19.59646432
22.83056988	21.99379027
37.89561441	47.34274331
28.90925722	23.00114108
36.32040547	30.20104409
20.95114602	21.90916357
31.36853962	38.90286972
25.69792422	24.67700703
34.12803036	20.74803706
12.69406755	16.12456394
64.26660092	60.42211635
20.03696847	16.20827996
36.67948735	19.01978624
15.14354577	8.522518295
10.62265345	13.18104892
13.46634198	16.67850783
24.00638797	21.76566223
29.25820974	24.64805713
20.14410831	19.07653024
36.43710383	40.78955258
8.261467394	9.843095099
16.32284956	16.46085506
17.41395941	21.00005276
36.18635496	36.57570344
12.02684892	20.61153396
29.73040344	34.53956879
23.6440388	27.20851874
19.98898052	19.97296084
18.83668018	21.41319835
21.13775616	22.39204207
50.32093732	46.56043436
50.52843075	60.74699115
23.41713433	31.81716218
76.66864157	66.08143517
30.42312537	31.70672254
29.59021627	27.22690333
59.76418306	67.96568254
18.02118345	14.04287993
12.19589514	15.6725024
79.48662393	62.99199385
22.45794753	25.28157389
33.15715935	35.61684507
43.46234452	38.03594528
17.77890366	24.21452328
41.37044649	37.39803448
19.25099508	22.35534433
22.2109926	17.85573882
54.18919628	71.99629832
24.01290639	21.4573503
40.94078576	42.98478474
9.659648051	12.8074407
17.6433214	19.67520008
28.71133293	31.5934447
14.68204995	18.09095591
25.04177629	32.24419504
26.12958737	19.72111892
14.59838986	11.9433475
33.54222415	32.19216668
65.77996553	62.29117697
31.99600605	31.12319727
13.98122873	14.29706193
35.70839245	37.21081864
15.70388658	16.66717516
28.10462586	23.79104609
31.4119341	25.27462948
19.34151346	20.24495045
16.20994797	15.0163749
46.82714062	52.82711527
51.66884157	54.73673007
17.01325202	15.73927979
24.77772496	17.99876969
39.92364621	35.19119991
81.9841858	78.28215889
36.67291942	35.05917473
66.58217956	66.42854134
18.71361928	13.32129321
65.73721784	64.35224041
26.27915406	24.76631904
46.64020271	37.54240774
15.62572012	12.08993759
31.96096564	33.05265834
18.32375388	23.52330026
23.86593868	26.03033014
25.73188198	21.82156355
61.53039788	64.76868244
29.39782831	31.09531988
18.82377154	18.60897657
18.07752747	25.34500826
15.53737342	18.14872195
28.42512026	27.86418167
30.178328	24.57775415
12.95159789	6.724973389
29.59342421	42.4699508
11.94748688	15.5751442
12.13344682	16.02032002
18.64559317	17.78939541
22.30708317	17.0808534
30.19623582	27.96436982
16.70781182	11.0578584
24.15804368	15.76433466
16.07502168	6.260103223
38.98148829	42.76941844
35.39160666	34.34274897
22.25468414	19.79201098
53.28059199	46.07947446
24.90097962	20.28538099
45.15112519	49.65848554
19.71969391	20.31970353
14.57363415	13.90031385
23.13881212	20.21259269
30.68212632	21.18480495
15.53079338	13.76712386
19.76882785	20.70853574
16.69262825	31.62300837
22.73679617	24.34007916
21.43325139	17.58529243
17.49120549	12.15450115
56.93482941	52.41257898
17.86993631	10.54846515
16.6278356	18.45153943
11.36064057	14.37355534
10.05450672	8.150397377
22.19755881	14.11015834
21.57777391	18.57185551
19.72899591	17.61147172
8.491598099	9.149079111
24.76977736	30.87992721
25.90082536	15.38466448
13.86222809	14.03884579
19.86558582	18.50815836
30.76549814	31.29400403
21.49001895	11.12016623
20.91108673	12.25711666
15.75076813	15.18503787
19.17582644	13.12507854
38.47655963	38.07875712
33.60361735	34.62582579
16.30456838	12.24883022
25.57570403	23.04861335
62.3640336	52.53019542
24.13856891	22.19367958
17.04973503	6.626828972
54.90007908	46.66103451
26.14889204	11.74751344
24.37731034	24.73037395
37.86965661	29.86437909
26.85896927	23.86523494
33.87909105	24.26539581
25.04711949	20.23263833
23.09818411	19.9384373
21.54632205	18.51075892
13.98175603	4.727151666
57.03502505	51.60817158
15.50816097	13.41565637
25.35803787	26.37028641
10.19926424	9.509473171
15.99704217	11.95899164
28.02217321	15.88447689
29.33828191	17.23894618
20.36088288	13.87859452
9.398605331	9.709192833
34.62610864	30.43090917
24.14125025	14.89354103
21.52393392	13.49741136
37.34574527	36.11286426
31.44252454	15.6789189
26.19050034	18.89242724
18.0446901	13.41860605
22.36470729	19.41464931
36.50260647	33.76424468
53.28839883	39.28636947
25.77410208	16.70909641
15.94820188	15.32186955
19.34067754	14.12286825
76.75245643	59.80909269
27.78917044	23.45181952
27.05382692	17.67593318
58.10433562	53.54519835
63.77693601	39.44205904
23.8729478	21.77599212
26.63814887	29.90607228
32.22500147	28.09784189
15.87093541	9.08871485
23.78864683	21.79983816
38.35404565	30.0945897
20.30410673	16.04809304
20.72158954	25.38909651
12.32498629	13.54353525
23.44477979	17.22904893
60.54433031	58.29334321
15.33300403	12.71021723
26.91865351	22.10379663
25.4874869	30.70001998
15.81714729	17.54191279
33.49876653	21.7971832
28.92540487	30.83628505
26.27637788	14.2811097
36.06628968	32.9957964
52.9954832	38.25952569
29.82882495	26.45039152
25.34422176	25.60356375
17.84580037	25.63856032
35.3838346	36.94845298
16.76032679	21.35605497
27.14104933	20.12753598
19.65600034	21.20771845
15.58154634	18.70662263
14.01675838	7.154725139
46.34787901	39.62341002
49.69089605	45.95760011
35.90218259	32.62706931
11.79679476	10.85766965
74.52453426	67.99755029
26.38151431	30.36937409
57.93100824	54.54461783
11.62748668	16.36352536
57.80280217	54.3396204
20.00739054	12.13057864
29.14563901	25.62543941
40.44787311	19.59080061
11.27051883	7.71879279
7.003486363	12.50788642
11.30015428	10.39601352
25.91899611	27.56277184
21.67024391	21.50429368
15.64749727	16.22064211
12.10992947	16.60360581
17.11436905	13.9181624
51.83208384	51.48472068
28.59526119	22.98971135
18.75427815	16.27688306
12.69376946	13.62952069
17.90680891	17.40058477
11.93836871	11.9781065
23.48450519	14.46367619
22.2369095	18.70560461
10.36288978	10.9517278
25.79973087	31.85064128
13.35371582	14.45215588
9.96004736	7.771855648
32.25166234	27.33875544
16.04924847	10.41573996
19.14203004	20.0626318
34.3268639	37.89558674
43.82097812	38.11770012
61.87167483	54.89477146
28.57025356	23.25362356
40.73127357	34.68441394
47.72706292	39.70735164
15.33324222	17.33575773
20.62998296	17.02220482
38.55279518	22.97518666
23.57365212	20.5310943
16.55944199	14.79114994
15.84524813	17.71856779
27.29686168	14.49869072
36.42412195	29.96373945
25.5883398	26.67538813
22.68960368	19.41373784
69.56363558	59.88870049
14.49342915	11.0691623
15.01895669	12.3454982
17.79260761	19.24651363
6.339110951	6.283003519
24.12271102	19.26598343
15.14168478	16.87105886
5.877540017	9.340981973
28.25939234	20.20767054
27.54965345	22.94377156
19.27062299	15.14014804
49.08439872	38.9918195
4.899003964	4.679898027
17.07296721	19.63373078
14.4015714	12.94631414
23.11971952	18.43425423
22.4711815	15.09967383
12.35346958	15.51532765
9.051017192	10.60845988
10.85080703	7.98788332
14.91872131	13.66583076
13.04489345	10.93516685
36.68424112	41.87372475
68.7811912	56.35558107
28.23680116	24.92156364
23.91489527	24.05892802
53.29653008	46.45946401
61.84709959	51.02713664
27.09723342	25.12928204
28.60421403	23.35501501
33.14166925	34.2266242
25.73640919	17.60067389
14.56128138	9.892342779
16.82712296	17.43558624
20.45055962	21.38116841
9.362113267	4.479684265
26.33323082	20.47334393
39.77332993	35.68125705
10.19683167	10.07531897
36.65003394	33.19268701
15.10856298	16.10033326
15.98317266	15.34324795
58.7561096	52.13748803
14.17851205	11.25044948
21.26465054	16.02596212
6.68668639	10.87432266
8.479758526	11.21639412
24.85267646	25.86389522
12.81350515	9.600622102
17.0604024	11.1324211
34.02477806	31.47880234
21.05556111	20.93848926
9.342103143	7.297516909
31.57674127	30.03366074
9.794043123	6.327890564
26.18114003	24.65812898
19.70518325	18.16988133
21.8503647	20.35189387
31.81094528	29.04608145
28.45488529	22.79014553
29.13292382	10.48414963
17.33360525	10.80728153
12.97518511	7.28856227
32.74853226	34.78377398
40.97510286	43.03386965
46.90659683	42.47714812
21.61210629	20.20864748
30.49187209	26.34827809
54.3085024	34.57031136
28.36994604	17.44372551
40.91700759	39.19250752
16.71521135	21.14177561
40.6361571	39.234534
17.28195383	14.07159232
16.63367829	14.32035465
21.64689307	18.17999337
34.05725958	20.33606123
28.94018069	36.12623271
23.29171553	20.45034548
20.71279454	15.05401318
46.99775815	41.76595795
16.58479746	20.16742447
12.50627977	12.94649197
18.33186435	24.86123294
15.55962376	11.89018184
29.51500193	25.27394581
19.91766255	21.47106403
26.59203752	17.31269751
28.88575576	16.78187125
15.95771213	7.418939413
29.98992499	27.94876525
9.225068636	6.769650057
12.33589901	14.74699347
14.83725036	21.32034294
24.01743172	23.90061288
10.17882082	7.748350129
19.41328253	19.39385691
14.81952678	17.37806774
32.75677425	23.10003028
35.30986774	32.92466797
25.83300614	18.96351262
11.2915333	8.680379776
9.067763379	8.113434577
8.409482826	5.839501992
19.46086101	17.28043882
19.60872666	16.25231205
44.76751581	37.5019964
7.923823035	5.535551651
51.70463744	52.91528528
13.60410163	16.59634544
63.26385339	57.0349159
24.54104554	21.34044316
55.81452905	52.50324851
27.20767438	22.53371493
49.52911794	42.04324919
55.33235637	51.70841583
36.84291962	24.61112011
19.50224017	25.45356103
12.08042045	13.02742453
21.97944744	16.20200796
22.18803917	13.2512647
17.56337139	15.27927979
16.1398059	17.01237506
58.03198667	53.22926286
29.13431053	23.02039244
19.3097933	18.5243926
67.86422157	53.24618303
19.5827346	14.1272104
13.08190523	15.32488978
14.52921928	12.09374807
28.44124691	26.9856618
14.59399707	18.28144437
32.82386533	29.38413836
28.52741298	21.15652293
24.30673063	23.33660195
24.86343589	19.5554327
18.99799888	20.3188059
