# Supplementary material for: Dynamic range adaptation in primary motor cortical populations
Source: eLife. 2017 Apr 18;6:e21409. doi: 10.7554/eLife.21409 (PMC5395298; doi:10.7554/eLife.21409)
Supplement: Figure 2—figure supplement 2—source data 1. — DOI: http://dx.doi.org/10.7554/eLife.21409.010 [file elife-21409-fig2-figsupp2-data1.zip › Fig2S2b_1.txt]

Rng_2D	Rng_3D
18.71963972	16.20404345
13.37129108	12.37922482
69.52189688	47.49721347
66.70355169	48.1174735
77.02606294	60.35786759
32.10105071	32.06498232
54.22594358	37.08181287
31.00667892	27.65125756
14.00165039	14.58795024
40.89054458	27.24631296
12.51693093	8.465808516
21.54460171	10.13087493
38.16099521	31.35087591
34.35378074	37.08519545
25.67592819	30.0180354
34.76348657	16.16877685
57.28722336	40.15853781
36.05807746	32.05573699
42.18765022	39.63271042
31.9786853	26.4468649
20.52084613	17.16241642
21.31090271	17.70177921
21.00667463	14.43723052
24.8341861	21.54520471
29.37784021	22.73396189
18.81646701	20.0701305
13.60718017	7.988454033
10.87605436	11.96569251
80.24034701	67.46480235
56.53025154	50.04270328
85.89869428	65.10276761
23.46866638	26.06356068
12.49382656	11.85451763
27.02363608	34.62535508
45.46002748	44.38413502
31.07071993	30.28772421
38.88597863	26.78327339
12.61266872	10.40151191
15.86648202	13.17484825
38.33814527	36.56593503
22.49859081	29.00437578
29.72431139	31.05584819
29.23025284	16.99076722
54.79248496	45.06816384
37.65186479	31.00623678
40.89569502	34.96482996
22.04927801	20.68221301
13.13382322	9.890079557
12.35407026	9.305831072
19.18467322	18.29463267
26.07248872	22.32620802
23.2574387	18.68820644
27.94257163	25.22222487
13.91111761	14.83676097
23.77898334	17.91385846
64.81920392	53.83421668
56.06543545	42.67555045
82.24973355	52.62292207
25.36569235	25.04139241
8.844975172	7.377185001
24.32381291	29.89806147
46.32591933	53.84138497
50.40054592	46.16730723
70.51607041	63.77660715
36.15821723	30.56006213
30.08544554	26.78443282
35.06316755	27.10898903
39.23324265	32.60060454
30.04872675	26.15499062
43.7547575	24.81196231
46.76038414	33.50472192
37.25991349	25.6095294
59.57226155	56.48693942
31.19327578	25.19904488
15.63467925	10.25064529
14.0862833	10.45249437
12.7599754	13.19546237
13.86429017	10.27974902
29.69904011	20.89803857
36.67244688	26.99993389
51.85156252	41.94122512
21.27083804	23.21447156
24.86360411	23.69893479
59.27364125	47.43253813
63.29186202	45.35579829
79.30343994	60.20120417
37.13870229	37.12814013
5.121050639	4.021415679
11.98071538	10.54856461
45.48762245	47.07494836
43.32356522	37.16606569
68.44971486	57.54679557
41.86106221	33.48481255
28.24165288	20.43747263
15.82183852	16.24366787
23.49515141	15.35913232
46.86947973	48.45897398
18.16026119	20.20509349
13.15578233	14.56905533
21.914315	25.75118264
45.05361204	18.72662886
53.90687517	32.73288948
38.38045831	31.86993633
46.15258021	51.27677996
21.53464064	21.17047851
22.61747976	15.90234089
20.97653657	13.87827913
25.48746512	21.47696497
21.62748702	15.92525216
52.50637006	41.58144485
17.14640948	14.12919658
10.00453097	7.72161586
56.73805007	43.87061912
9.502960099	6.174962387
55.36118609	43.33219542
45.5060191	40.98562668
40.46297946	41.81380072
35.29207903	37.87870431
16.71834862	17.79807625
47.94057659	38.16628023
68.99639644	50.11546982
29.73988751	28.98602373
34.78794881	27.60223762
30.29509129	28.67110045
30.09998709	32.01879586
34.01860507	26.90839863
18.60864395	24.6096108
15.4888758	11.2678729
14.97125116	10.78438217
27.17631212	22.66722969
11.96193503	13.84819097
6.847179405	8.164720849
37.14342747	22.15580987
51.1652832	44.23510118
30.55582747	24.70499655
55.66980331	51.36648719
23.29925495	19.52998418
21.56308321	21.2916992
24.94623016	25.1829748
11.24138487	8.569643425
26.8024257	24.30617015
57.96652103	52.36453
12.29481234	12.4035061
56.96659108	51.57932543
38.07690138	40.66529259
10.74570468	14.93156893
31.65216154	29.15804631
25.39690725	40.14666364
27.01260396	22.47053535
69.19226893	57.75016208
64.410745	55.91275356
42.78259949	51.10455074
27.04356031	35.94062639
48.75844269	37.09654683
48.35740577	27.44293127
18.03600506	9.702294391
30.40261533	37.21947354
46.52223063	47.69882614
39.54680696	31.60439046
30.30338476	25.14785034
39.75803347	36.9879832
12.83082986	11.95731034
35.04625081	45.21520395
16.45125781	14.13228288
12.37914489	14.34714632
63.33013324	61.82288907
19.30824517	15.13762723
21.97163274	32.33500696
33.40339047	40.45751116
42.57939204	42.86724706
11.50488961	12.60953686
30.91666425	9.21842792
39.935077	38.61129695
34.06414951	17.2105228
39.08656846	24.19431379
22.76548616	38.43755095
34.80494411	35.04555995
71.94250037	60.86266042
41.19827812	32.89220554
7.744098522	9.371668935
41.03588793	42.94649956
15.43605534	14.78734198
48.65608681	47.12953533
27.98904247	30.80443963
30.63845229	34.44487975
43.61134652	51.33569497
25.58679764	13.71663895
69.45211293	64.62429698
13.14249616	14.43916219
44.40100828	44.42996626
35.31682992	25.84259031
29.60003413	20.2638782
15.32376285	10.29083163
29.92819902	23.46748994
37.85856379	37.7499716
63.24129413	42.825282
52.32006942	40.95477498
47.65828205	37.92870806
17.76041792	14.392414
48.69677981	43.59791004
33.02651887	28.67486865
15.05419616	16.35040658
35.73082959	23.5982695
57.01486188	47.88100332
26.22390435	17.08861805
51.36239545	50.49169788
19.17386716	21.00408305
6.53462183	9.108492025
58.09025816	44.4179277
6.993134802	7.543421207
36.9935284	17.29003996
11.0750423	9.013678204
29.72784403	16.71499212
23.33367801	16.03593937
10.3214443	10.96539362
16.92094428	2.349853011
46.71807918	34.11690953
8.900212748	14.36120173
38.30547337	20.68270109
37.00528649	25.86059792
71.3218481	72.81428967
26.66615477	27.95489171
13.9702039	14.54840483
39.90888864	16.07490599
47.86544009	35.08861833
14.19432733	8.891618138
27.6426457	30.36845794
76.49890509	46.44881059
10.34181089	11.1036791
47.71533563	59.52135403
29.95497435	17.04389652
17.59528061	18.9278099
54.26064082	33.08075043
23.06424735	18.73355552
55.43788053	44.64176829
14.28127905	14.33330378
11.97794843	11.93579531
26.8056454	18.51439394
32.82194093	14.56899856
35.30928815	29.75219225
13.35371582	23.98995693
9.96004736	12.55899962
32.25166234	34.66111786
16.04924847	10.09514927
19.14203004	18.83582028
34.3268639	36.43888848
43.82097812	34.39449863
61.87167483	61.18341685
28.57025356	28.40420047
40.73127357	46.29499055
47.72706292	47.33350209
15.33324222	14.75872683
20.62998296	26.40827875
38.55279518	22.20728693
23.57365212	16.25034791
16.55944199	16.44756665
15.84524813	18.22229775
27.29686168	25.38848914
36.42412195	32.66685731
25.5883398	22.07214105
22.68960368	23.16680259
69.56363558	74.1172169
14.49342915	14.26725017
15.01895669	10.610576
17.79260761	15.43262373
6.339110951	12.45678955
24.12271102	18.14725514
15.14168478	18.55202469
5.877540017	10.22883415
28.25939234	26.50583631
27.54965345	24.76895228
19.27062299	13.14621316
49.08439872	56.50177962
4.899003964	6.131057814
17.07296721	17.04500455
14.4015714	14.54226252
23.11971952	22.87191133
22.4711815	23.74498647
12.35346958	15.20637694
9.051017192	11.12774664
10.85080703	8.828914186
14.91872131	17.60007328
13.04489345	13.2513058
36.68424112	33.2556822
68.7811912	63.12406565
28.23680116	28.23698178
23.91489527	17.80914017
53.29653008	51.67303103
61.84709959	61.15602362
27.09723342	25.05700975
28.60421403	34.53722729
33.14166925	30.01839149
25.73640919	16.4816906
14.56128138	14.46380733
16.82712296	11.7060083
20.45055962	23.53362078
9.362113267	8.331516006
26.33323082	25.56351455
39.77332993	31.69265904
10.19683167	8.799219939
36.65003394	29.19809632
15.10856298	16.63558418
15.98317266	16.933671
58.7561096	53.28448819
14.17851205	11.91318612
21.26465054	20.46378414
6.68668639	6.439653186
8.479758526	7.620481137
24.85267646	22.19587254
12.81350515	12.65541294
17.0604024	15.3697652
34.02477806	25.4466951
21.05556111	16.62156995
9.342103143	4.426409441
31.57674127	26.19580292
9.794043123	4.536749232
26.18114003	23.43309909
19.70518325	20.50834674
21.8503647	20.27663686
31.81094528	30.06122222
28.45488529	14.20691649
29.13292382	18.56541032
17.33360525	13.12389221
12.97518511	12.74086041
32.74853226	36.69687823
40.97510286	43.46600178
46.90659683	49.20559263
21.61210629	20.42943734
30.49187209	22.99288262
54.3085024	42.56427346
28.36994604	22.68136167
40.91700759	44.71529867
16.71521135	17.37277581
40.6361571	44.62513994
17.28195383	19.92629298
16.63367829	14.74188114
21.64689307	16.83630128
34.05725958	28.31386156
28.94018069	42.31495059
23.29171553	21.75778097
20.71279454	16.61363425
46.99775815	45.33149405
16.58479746	17.4413192
12.50627977	14.92821335
18.33186435	22.42718505
15.55962376	15.53179593
29.51500193	25.67044522
19.91766255	22.83266453
26.59203752	23.93913615
28.88575576	22.15613952
15.95771213	10.9324597
29.98992499	31.32547968
9.225068636	8.785492014
12.33589901	13.11604105
14.83725036	23.55987555
24.01743172	26.28481767
10.17882082	6.28830884
19.41328253	22.6402153
14.81952678	18.59661732
32.75677425	31.2558716
35.30986774	37.2314597
25.83300614	24.19883893
11.2915333	11.20521887
9.067763379	10.07117322
8.409482826	7.425441311
19.46086101	19.78483486
19.60872666	27.38321816
44.76751581	42.98954661
7.923823035	11.38604214
51.70463744	58.61081617
13.60410163	21.73590981
63.26385339	59.7953952
24.54104554	21.76689763
55.81452905	52.17285791
27.20767438	25.45286749
49.52911794	52.68786973
55.33235637	51.42262067
36.84291962	29.6776539
19.50224017	19.25672238
12.08042045	9.517161061
21.97944744	17.07159228
22.18803917	17.33950632
17.56337139	21.69317375
16.1398059	10.76196674
58.03198667	46.8958677
29.13431053	28.55028804
19.3097933	18.75303455
67.86422157	54.23181332
19.5827346	16.57571941
13.08190523	19.24012983
14.52921928	15.46526255
28.44124691	29.33762104
14.59399707	15.87409854
32.82386533	32.80354594
28.52741298	24.97369413
24.30673063	31.14557849
24.86343589	23.14068232
18.99799888	24.92617124
12.13344682	17.11470312
18.64559317	16.43674482
22.30708317	17.88681144
30.19623582	33.21229926
16.70781182	12.60006518
24.15804368	27.27276702
38.98148829	50.29308404
35.39160666	45.20435953
22.25468414	24.74926128
53.28059199	46.72633976
24.90097962	25.38893574
45.15112519	41.42556866
19.71969391	14.41933652
14.57363415	10.76083602
30.68212632	19.70210645
19.76882785	21.64812842
16.69262825	29.43214731
22.73679617	21.77353118
21.43325139	27.21392701
56.93482941	64.41058822
17.86993631	13.07815728
16.6278356	20.77788192
11.36064057	15.97702939
10.05450672	11.14952146
9.903980778	14.90477538
22.19755881	15.49113348
21.57777391	25.41563206
19.72899591	22.95738861
24.76977736	34.34500531
25.90082536	21.70823845
13.86222809	12.45504524
19.86558582	19.05236034
30.76549814	24.81357302
21.49001895	25.47810322
20.91108673	18.4598267
15.75076813	27.2610753
19.17582644	17.145777
38.47655963	37.0754413
33.60361735	39.06314325
16.30456838	16.72517928
25.57570403	23.46631007
62.3640336	48.15000706
24.13856891	19.59646432
17.04973503	21.99379027
54.90007908	47.34274331
26.14889204	23.85545969
24.37731034	23.00114108
37.86965661	30.20104409
16.97456073	11.92453426
26.85896927	21.90916357
33.87909105	38.90286972
25.04711949	24.67700703
23.09818411	20.74803706
21.54632205	19.54295555
13.98175603	16.12456394
57.03502505	60.42211635
15.50816097	16.20827996
25.35803787	19.01978624
9.883722289	8.522518295
10.19926424	13.18104892
15.99704217	16.67850783
28.02217321	21.76566223
29.33828191	24.64805713
20.36088288	19.07653024
9.398605331	8.23501381
34.62610864	40.78955258
24.14125025	22.70029515
21.52393392	18.11280069
37.34574527	30.41878504
31.44252454	28.9285556
18.0096948	18.45584902
26.19050034	31.73389583
18.0446901	23.13943423
22.36470729	21.29917941
36.50260647	33.10712358
53.28839883	53.29412403
25.77410208	16.07784056
15.94820188	16.04530353
19.34067754	16.76849448
76.75245643	59.77595078
27.78917044	28.75426598
27.05382692	27.18194147
58.10433562	45.65892156
63.77693601	63.34442708
23.8729478	15.72956519
32.22500147	23.81541073
23.78864683	17.7748579
38.35404565	37.98019277
20.30410673	18.64747898
20.72158954	17.46530254
12.32498629	17.22231359
23.44477979	14.62471544
60.54433031	53.54848131
15.33300403	13.089708
26.91865351	32.04726327
25.4874869	25.93987955
8.337007814	9.696697163
15.81714729	14.71911067
33.49876653	26.60493075
28.92540487	22.82113392
26.27637788	15.11263419
12.38499426	11.25242559
36.06628968	30.42127789
52.9954832	59.45916099
29.82882495	30.01970082
15.67154576	16.46085506
12.62669473	11.8297737
20.4696312	21.00005276
32.14788427	36.57570344
6.360187112	20.61153396
30.69645803	34.53956879
25.00028571	27.20851874
19.82322133	21.41319835
23.08339478	22.39204207
11.88506327	12.08215848
11.55490717	19.40614485
48.36301303	46.56043436
53.59788136	60.74699115
28.78732494	31.81716218
75.46772307	66.08143517
34.47829375	31.70672254
33.00734716	27.22690333
68.88495676	67.96568254
17.63363533	14.04287993
67.92427653	62.99199385
31.94701399	25.28157389
32.72940749	35.61684507
47.01060612	38.03594528
21.92340571	16.29491531
20.33161355	22.12076861
31.71078119	24.21452328
34.65110342	37.39803448
26.58534634	22.35534433
16.63807168	17.85573882
14.28842013	16.23529393
63.77876144	71.99629832
22.68328424	21.4573503
36.33622942	42.98478474
33.69756448	25.12274149
13.86931509	12.8074407
17.18875453	19.67520008
30.15165065	31.5934447
16.05408508	18.09095591
33.85570085	32.24419504
21.97212264	19.72111892
9.915366568	11.9433475
26.66326521	32.19216668
24.80319344	22.66022009
56.44238037	62.29117697
33.64588965	31.12319727
25.34422176	27.9987476
17.84580037	21.41349185
35.3838346	34.90683089
16.76032679	19.46554896
27.14104933	23.08638504
19.65600034	29.93117046
15.58154634	20.68562959
46.34787901	46.22558897
49.69089605	47.23040475
35.90218259	33.89954447
11.79679476	15.65234161
74.52453426	76.28699534
26.38151431	31.22706443
57.93100824	62.69242342
57.80280217	62.00211525
20.00739054	12.85744822
29.14563901	23.73328904
40.44787311	22.38225801
11.30015428	12.94382221
25.91899611	31.57873744
21.67024391	22.00476374
15.64749727	13.20464345
12.10992947	14.9719365
17.11436905	17.48754814
51.83208384	56.39260656
28.59526119	26.51279936
18.75427815	11.99134411
12.69376946	15.38415516
17.90680891	21.23484417
11.93836871	19.93982182
23.48450519	19.64007011
22.2369095	15.35263095
10.36288978	13.66146856
25.79973087	28.12100735
20.36248429	14.29706193
34.00560859	37.21081864
24.31673068	16.66717516
29.34357111	23.79104609
19.63872103	25.27462948
18.40746375	20.24495045
14.24907415	15.0163749
47.29225996	52.82711527
53.90587799	54.73673007
16.65761009	15.73927979
17.20368175	17.99876969
39.33219108	35.19119991
79.44360799	78.28215889
31.76874796	35.05917473
60.62253578	66.42854134
15.71319392	13.32129321
59.566622	64.35224041
26.2199709	24.76631904
49.02376547	37.54240774
13.51498095	12.08993759
31.56734111	33.05265834
20.51125508	23.52330026
33.30816793	26.03033014
20.4568361	21.82156355
63.23997634	64.76868244
35.35761534	31.09531988
21.34222731	18.60897657
21.54251731	25.34500826
15.65907299	18.14872195
33.85338492	27.86418167
24.56551308	24.57775415
13.2505703	6.724973389
35.04765054	42.4699508
15.12518577	15.61809699
23.5083414	22.65795742
19.61585836	24.16937466
20.73011596	12.55168862
23.81621531	16.24875153
19.73965884	12.97488934
43.90345629	46.49183024
46.91801224	44.12784716
33.61192013	20.374748
29.71936421	25.18534279
57.87922222	46.74711815
27.4257883	21.21083537
53.08918358	45.96401871
15.7080607	15.7289951
50.34353006	43.91574474
22.89541559	25.27699622
19.29284621	16.41915405
16.21342313	12.90967719
10.62538438	11.79433963
19.54312983	16.33069857
34.26275085	42.11146226
24.91403344	14.28521816
42.7520723	44.02309165
28.12647928	25.17016009
19.97709477	20.75443518
23.59887873	31.88411448
16.20259274	18.52206178
21.44215235	15.44315982
24.52092333	25.36556087
22.29301512	24.09550326
25.39910141	23.41123515
9.289692763	8.870705688
27.86263495	31.82807107
9.844204942	8.557910139
