# Supplementary material for: Dynamic range adaptation in primary motor cortical populations
Source: eLife. 2017 Apr 18;6:e21409. doi: 10.7554/eLife.21409 (PMC5395298; doi:10.7554/eLife.21409)
Supplement: Figure 2—figure supplement 2—source data 1. — DOI: http://dx.doi.org/10.7554/eLife.21409.010 [file elife-21409-fig2-figsupp2-data1.zip › Fig2S2b_2.txt]

Rng_2D	Rng_3D
18.2551037	20.39642679
48.76895896	41.06347357
13.48931841	14.4001319
66.37976552	53.30889144
30.45181269	19.77759798
14.62094538	14.73225871
66.12022962	62.00448075
40.73145242	33.22613037
13.85137189	9.731837908
43.74542791	34.87810667
62.79833569	57.5459434
4.836770221	3.767359913
34.70915371	37.39206837
7.756680118	10.16895063
48.21735748	44.69649157
26.83970454	26.80420371
5.862287861	3.893116813
20.79027587	14.264271
53.53544283	50.27817837
34.64580078	24.83346528
45.56673869	37.20970438
11.11011159	10.99543536
18.92308077	13.96382242
11.19513691	10.32359887
7.94294118	8.963184949
33.65427549	21.08852101
33.84989505	23.44425966
31.08073632	26.5855737
7.48665858	6.629420078
14.56354565	13.72854679
40.82985321	42.61536351
78.94851138	69.08901287
11.01635626	17.98059942
11.09134162	9.16216138
18.03613593	10.19221197
58.62054295	51.06205215
38.53367478	41.02574341
48.65989438	38.40486952
62.16633065	68.85318162
38.84566766	38.00925415
28.66670463	45.22937161
19.75526394	11.47170025
7.720602285	10.58380113
47.70823193	52.52027156
27.84505516	32.21876808
28.00065109	20.18266886
65.00666967	49.70756322
37.33316932	36.74113471
53.32660044	53.13742273
18.11690936	9.675298073
8.109864453	9.619215552
15.6963399	11.01702314
12.71176082	13.08159266
6.400973148	5.627312948
28.36745945	18.42157752
39.581489	37.37249949
21.65217872	33.37430589
18.50008567	20.4136245
38.22457705	30.81328972
40.75768115	38.25014568
27.1529616	28.28740974
13.60915627	17.82676169
16.67425501	12.01215593
14.33163823	10.46364249
66.0673611	69.97447782
40.41510206	37.92385888
9.577020473	9.15187484
38.80453548	35.8246412
61.48908993	66.44320684
43.23720455	43.96495937
20.5652062	20.24890803
29.30211557	32.33311235
12.26624004	12.44158281
41.94989206	43.07863698
24.03177635	24.06769096
37.96544943	46.89216158
63.50001244	54.41722532
42.08400556	41.14145296
52.10571315	50.09694968
10.72459924	9.699108672
15.0236887	18.04786215
7.858080001	6.066650452
22.72876803	22.58279947
15.84981769	18.26652937
29.99771865	20.0377267
38.86134973	30.73246824
32.48011994	38.15499708
14.63247794	14.26418709
20.49200258	21.00955831
24.63392853	30.41591034
28.72930207	31.43959787
16.22734799	14.94972697
61.86972993	47.38222597
6.25275061	7.028899116
67.26346706	77.66513226
28.78471027	25.20314386
44.36128641	46.19933518
9.771686575	11.5124983
57.49164461	42.16446483
73.52297906	63.768897
18.7630061	16.85308196
27.3529907	30.45216385
37.5547256	48.43129493
22.83907	29.00395077
23.6477004	21.8006565
27.38674429	17.3107111
29.39286612	15.50903638
55.93276966	57.94132492
44.86177077	44.75940679
36.67515646	23.59253715
21.8385316	21.90302146
14.11407178	13.67845751
19.52926164	11.59922842
14.0454984	7.657781454
15.86881454	16.2077321
22.40410579	20.11821558
38.43336642	30.90357204
43.06126069	36.89185439
9.114483357	5.562702061
14.12871927	10.04648548
27.81342861	25.66141994
25.05658923	21.87920885
16.52776857	16.80186073
29.95887304	30.820194
10.71695653	5.699992067
65.53278091	74.6089736
19.73536738	16.73879395
51.08264767	51.01713098
45.91659752	40.21145337
63.12896138	67.20307974
15.60630748	15.69603605
22.74448366	13.2776315
41.0097525	48.19179221
14.33563473	19.09035191
16.30308713	18.83216912
31.17433664	19.66866179
68.00225441	64.69687212
44.81832952	34.35327026
14.17461431	13.67089816
22.17471461	22.28658999
11.88217673	10.80026758
7.000946319	6.740473719
27.63343616	11.77328062
15.09435252	14.79287806
34.57680445	28.61156408
31.80855391	21.46697127
19.92113653	14.8431834
11.90972161	4.842032841
67.93424439	50.7227033
52.3447831	41.51410869
57.89987894	52.96587803
45.76354656	41.00348361
25.96865618	30.60331042
47.22975845	53.29631512
44.34300548	45.96992863
37.71456429	46.72346568
23.44067722	21.25997389
20.28564359	27.86375534
19.18571036	29.67065024
17.81269064	17.07433492
26.73600741	25.44997752
61.45461756	48.00856824
37.81498127	33.15058687
31.21463345	22.49612289
21.44714409	20.62026448
10.72720937	12.17826072
25.41549814	21.46441574
15.60564557	16.10078874
35.25556903	24.1188994
20.89624729	13.07904816
15.45077676	8.21173089
72.82465179	55.78195812
27.77970899	22.55183849
47.75845526	39.4986588
51.27862838	45.50382887
32.16118523	33.40904575
39.05690271	37.56185541
10.56424891	9.398653547
45.97909503	44.44847318
50.58609267	41.8926433
13.26694004	12.58666277
17.11979722	16.94327469
40.85683117	40.66130643
17.53648949	16.0590008
16.45439558	16.27131644
33.37885121	28.67417416
24.26817643	23.31651129
6.836530791	10.90488169
64.96981703	55.6144983
32.71435477	22.88739566
34.26300951	25.59270036
32.57302432	26.26883221
14.29402456	17.93059147
21.67071179	13.90434614
12.4100044	15.20170776
18.84053586	19.21480479
7.424732072	8.358671761
19.16726912	19.42073198
25.75529828	21.86970675
28.0698756	17.4819419
22.84841596	16.02721269
20.56916509	11.23973956
13.56557203	7.972414872
18.79632286	15.50626541
63.64578228	35.54423611
30.9334817	18.07658173
39.96967724	31.13011883
47.7337818	40.19510388
14.32625945	13.54350966
45.08909761	33.3545148
49.06960447	38.59565421
46.34959325	31.73154748
57.53226026	44.34108404
33.24638832	31.90588855
11.92911343	6.519890661
36.0410631	28.09960604
31.68867553	37.16089128
43.38186523	39.49675821
31.95470235	36.69370262
12.44625247	5.418368862
65.1139631	45.82913309
39.02635887	30.27771483
40.17209572	31.1889142
32.44896821	29.15380738
23.67072818	24.21884868
28.06080926	9.615249803
12.67036754	10.86123675
16.71268757	14.38043839
28.77981162	20.01059251
51.91405607	39.55317006
29.85573411	29.61488081
