# Supplementary material for: Dynamic range adaptation in primary motor cortical populations
Source: eLife. 2017 Apr 18;6:e21409. doi: 10.7554/eLife.21409 (PMC5395298; doi:10.7554/eLife.21409)
Supplement: Figure 2—figure supplement 2—source data 1. — DOI: http://dx.doi.org/10.7554/eLife.21409.010 [file elife-21409-fig2-figsupp2-data1.zip › Fig2S2c_1.txt]

Rng_2D	Rng_3D
18.71963972	16.20404345
13.37129108	12.37922482
69.52189688	47.49721347
66.70355169	48.1174735
77.02606294	60.35786759
32.10105071	32.06498232
54.22594358	37.08181287
31.00667892	27.65125756
14.00165039	14.58795024
40.89054458	27.24631296
12.51693093	8.465808516
21.54460171	10.13087493
38.16099521	31.35087591
34.35378074	37.08519545
25.67592819	30.0180354
34.76348657	16.16877685
57.28722336	40.15853781
36.05807746	32.05573699
42.18765022	39.63271042
31.9786853	26.4468649
20.52084613	17.16241642
21.31090271	17.70177921
21.00667463	14.43723052
24.8341861	21.54520471
29.37784021	22.73396189
18.81646701	20.0701305
13.60718017	7.988454033
10.87605436	11.96569251
80.24034701	67.46480235
56.53025154	50.04270328
85.89869428	65.10276761
23.46866638	26.06356068
12.49382656	11.85451763
27.02363608	34.62535508
45.46002748	44.38413502
31.07071993	30.28772421
38.88597863	26.78327339
12.61266872	10.40151191
15.86648202	13.17484825
38.33814527	36.56593503
22.49859081	29.00437578
29.72431139	31.05584819
29.23025284	16.99076722
54.79248496	45.06816384
37.65186479	31.00623678
40.89569502	34.96482996
22.04927801	20.68221301
13.13382322	9.890079557
12.35407026	9.305831072
19.18467322	18.29463267
26.07248872	22.32620802
23.2574387	18.68820644
27.94257163	25.22222487
13.91111761	14.83676097
23.77898334	17.91385846
64.81920392	53.83421668
56.06543545	42.67555045
82.24973355	52.62292207
25.36569235	25.04139241
8.844975172	7.377185001
24.32381291	29.89806147
46.32591933	53.84138497
50.40054592	46.16730723
70.51607041	63.77660715
36.15821723	30.56006213
30.08544554	26.78443282
35.06316755	27.10898903
39.23324265	32.60060454
30.04872675	26.15499062
43.7547575	24.81196231
46.76038414	33.50472192
37.25991349	25.6095294
59.57226155	56.48693942
31.19327578	25.19904488
15.63467925	10.25064529
14.0862833	10.45249437
12.7599754	13.19546237
13.86429017	10.27974902
29.69904011	20.89803857
36.67244688	26.99993389
51.85156252	41.94122512
21.27083804	23.21447156
24.86360411	23.69893479
59.27364125	47.43253813
63.29186202	45.35579829
79.30343994	60.20120417
37.13870229	37.12814013
5.121050639	4.021415679
11.98071538	10.54856461
45.48762245	47.07494836
43.32356522	37.16606569
68.44971486	57.54679557
41.86106221	33.48481255
28.24165288	20.43747263
15.82183852	16.24366787
23.49515141	15.35913232
46.86947973	48.45897398
18.16026119	20.20509349
13.15578233	14.56905533
21.914315	25.75118264
45.05361204	18.72662886
53.90687517	32.73288948
38.38045831	31.86993633
46.15258021	51.27677996
21.53464064	21.17047851
22.61747976	15.90234089
20.97653657	13.87827913
25.48746512	21.47696497
21.62748702	15.92525216
52.50637006	41.58144485
17.14640948	14.12919658
10.00453097	7.72161586
56.73805007	43.87061912
9.502960099	6.174962387
55.36118609	43.33219542
45.5060191	40.98562668
40.46297946	41.81380072
35.29207903	37.87870431
16.71834862	17.79807625
47.94057659	38.16628023
68.99639644	50.11546982
29.73988751	28.98602373
34.78794881	27.60223762
30.29509129	28.67110045
30.09998709	32.01879586
34.01860507	26.90839863
18.60864395	24.6096108
15.4888758	11.2678729
14.97125116	10.78438217
27.17631212	22.66722969
11.96193503	13.84819097
6.847179405	8.164720849
37.14342747	22.15580987
51.1652832	44.23510118
30.55582747	24.70499655
55.66980331	51.36648719
23.29925495	19.52998418
21.56308321	21.2916992
24.94623016	25.1829748
11.24138487	8.569643425
26.8024257	24.30617015
57.96652103	52.36453
13.35371582	23.98995693
9.96004736	12.55899962
32.25166234	34.66111786
16.04924847	10.09514927
19.14203004	18.83582028
34.3268639	36.43888848
43.82097812	34.39449863
61.87167483	61.18341685
28.57025356	28.40420047
40.73127357	46.29499055
47.72706292	47.33350209
15.33324222	14.75872683
20.62998296	26.40827875
38.55279518	22.20728693
23.57365212	16.25034791
16.55944199	16.44756665
15.84524813	18.22229775
27.29686168	25.38848914
36.42412195	32.66685731
25.5883398	22.07214105
22.68960368	23.16680259
69.56363558	74.1172169
14.49342915	14.26725017
15.01895669	10.610576
17.79260761	15.43262373
6.339110951	12.45678955
24.12271102	18.14725514
15.14168478	18.55202469
5.877540017	10.22883415
28.25939234	26.50583631
27.54965345	24.76895228
19.27062299	13.14621316
49.08439872	56.50177962
4.899003964	6.131057814
17.07296721	17.04500455
14.4015714	14.54226252
23.11971952	22.87191133
22.4711815	23.74498647
12.35346958	15.20637694
9.051017192	11.12774664
10.85080703	8.828914186
14.91872131	17.60007328
13.04489345	13.2513058
36.68424112	33.2556822
68.7811912	63.12406565
28.23680116	28.23698178
23.91489527	17.80914017
53.29653008	51.67303103
61.84709959	61.15602362
27.09723342	25.05700975
28.60421403	34.53722729
33.14166925	30.01839149
25.73640919	16.4816906
14.56128138	14.46380733
16.82712296	11.7060083
20.45055962	23.53362078
9.362113267	8.331516006
26.33323082	25.56351455
39.77332993	31.69265904
10.19683167	8.799219939
36.65003394	29.19809632
15.10856298	16.63558418
15.98317266	16.933671
58.7561096	53.28448819
14.17851205	11.91318612
21.26465054	20.46378414
6.68668639	6.439653186
8.479758526	7.620481137
24.85267646	22.19587254
12.81350515	12.65541294
17.0604024	15.3697652
34.02477806	25.4466951
21.05556111	16.62156995
9.342103143	4.426409441
31.57674127	26.19580292
9.794043123	4.536749232
26.18114003	23.43309909
19.70518325	20.50834674
21.8503647	20.27663686
31.81094528	30.06122222
28.45488529	14.20691649
29.13292382	18.56541032
17.33360525	13.12389221
12.97518511	12.74086041
32.74853226	36.69687823
40.97510286	43.46600178
46.90659683	49.20559263
21.61210629	20.42943734
30.49187209	22.99288262
54.3085024	42.56427346
28.36994604	22.68136167
40.91700759	44.71529867
16.71521135	17.37277581
40.6361571	44.62513994
17.28195383	19.92629298
16.63367829	14.74188114
21.64689307	16.83630128
34.05725958	28.31386156
28.94018069	42.31495059
23.29171553	21.75778097
20.71279454	16.61363425
46.99775815	45.33149405
16.58479746	17.4413192
12.50627977	14.92821335
18.33186435	22.42718505
15.55962376	15.53179593
29.51500193	25.67044522
19.91766255	22.83266453
26.59203752	23.93913615
28.88575576	22.15613952
15.95771213	10.9324597
29.98992499	31.32547968
9.225068636	8.785492014
12.33589901	13.11604105
14.83725036	23.55987555
24.01743172	26.28481767
10.17882082	6.28830884
19.41328253	22.6402153
14.81952678	18.59661732
32.75677425	31.2558716
35.30986774	37.2314597
25.83300614	24.19883893
11.2915333	11.20521887
9.067763379	10.07117322
8.409482826	7.425441311
19.46086101	19.78483486
19.60872666	27.38321816
44.76751581	42.98954661
7.923823035	11.38604214
51.70463744	58.61081617
13.60410163	21.73590981
63.26385339	59.7953952
24.54104554	21.76689763
55.81452905	52.17285791
27.20767438	25.45286749
49.52911794	52.68786973
55.33235637	51.42262067
36.84291962	29.6776539
19.50224017	19.25672238
12.08042045	9.517161061
21.97944744	17.07159228
22.18803917	17.33950632
17.56337139	21.69317375
16.1398059	10.76196674
58.03198667	46.8958677
29.13431053	28.55028804
19.3097933	18.75303455
67.86422157	54.23181332
19.5827346	16.57571941
13.08190523	19.24012983
14.52921928	15.46526255
28.44124691	29.33762104
14.59399707	15.87409854
32.82386533	32.80354594
28.52741298	24.97369413
24.30673063	31.14557849
24.86343589	23.14068232
18.99799888	24.92617124
