# Supplementary material for: Dynamic range adaptation in primary motor cortical populations
Source: eLife. 2017 Apr 18;6:e21409. doi: 10.7554/eLife.21409 (PMC5395298; doi:10.7554/eLife.21409)
Supplement: Figure 2—figure supplement 2—source data 1. — DOI: http://dx.doi.org/10.7554/eLife.21409.010 [file elife-21409-fig2-figsupp2-data1.zip › Fig2S2c_2.txt]

Rng_2D	Rng_3D
12.29481234	12.4035061
56.96659108	51.57932543
38.07690138	40.66529259
10.74570468	14.93156893
31.65216154	29.15804631
25.39690725	40.14666364
27.01260396	22.47053535
69.19226893	57.75016208
64.410745	55.91275356
42.78259949	51.10455074
27.04356031	35.94062639
48.75844269	37.09654683
48.35740577	27.44293127
18.03600506	9.702294391
30.40261533	37.21947354
46.52223063	47.69882614
39.54680696	31.60439046
30.30338476	25.14785034
39.75803347	36.9879832
12.83082986	11.95731034
35.04625081	45.21520395
16.45125781	14.13228288
12.37914489	14.34714632
63.33013324	61.82288907
19.30824517	15.13762723
21.97163274	32.33500696
33.40339047	40.45751116
42.57939204	42.86724706
11.50488961	12.60953686
30.91666425	9.21842792
39.935077	38.61129695
34.06414951	17.2105228
39.08656846	24.19431379
22.76548616	38.43755095
34.80494411	35.04555995
71.94250037	60.86266042
41.19827812	32.89220554
7.744098522	9.371668935
41.03588793	42.94649956
15.43605534	14.78734198
48.65608681	47.12953533
27.98904247	30.80443963
30.63845229	34.44487975
43.61134652	51.33569497
25.58679764	13.71663895
69.45211293	64.62429698
13.14249616	14.43916219
44.40100828	44.42996626
35.31682992	25.84259031
29.60003413	20.2638782
15.32376285	10.29083163
29.92819902	23.46748994
37.85856379	37.7499716
63.24129413	42.825282
52.32006942	40.95477498
47.65828205	37.92870806
17.76041792	14.392414
48.69677981	43.59791004
33.02651887	28.67486865
15.05419616	16.35040658
35.73082959	23.5982695
57.01486188	47.88100332
26.22390435	17.08861805
51.36239545	50.49169788
19.17386716	21.00408305
6.53462183	9.108492025
58.09025816	44.4179277
6.993134802	7.543421207
36.9935284	17.29003996
11.0750423	9.013678204
29.72784403	16.71499212
23.33367801	16.03593937
10.3214443	10.96539362
16.92094428	2.349853011
46.71807918	34.11690953
8.900212748	14.36120173
38.30547337	20.68270109
37.00528649	25.86059792
71.3218481	72.81428967
26.66615477	27.95489171
13.9702039	14.54840483
39.90888864	16.07490599
47.86544009	35.08861833
14.19432733	8.891618138
27.6426457	30.36845794
76.49890509	46.44881059
10.34181089	11.1036791
47.71533563	59.52135403
29.95497435	17.04389652
17.59528061	18.9278099
54.26064082	33.08075043
23.06424735	18.73355552
55.43788053	44.64176829
14.28127905	14.33330378
11.97794843	11.93579531
26.8056454	18.51439394
32.82194093	14.56899856
35.30928815	29.75219225
18.2551037	20.39642679
48.76895896	41.06347357
13.48931841	14.4001319
66.37976552	53.30889144
30.45181269	19.77759798
14.62094538	14.73225871
66.12022962	62.00448075
40.73145242	33.22613037
13.85137189	9.731837908
43.74542791	34.87810667
62.79833569	57.5459434
4.836770221	3.767359913
34.70915371	37.39206837
7.756680118	10.16895063
48.21735748	44.69649157
26.83970454	26.80420371
5.862287861	3.893116813
20.79027587	14.264271
53.53544283	50.27817837
34.64580078	24.83346528
45.56673869	37.20970438
11.11011159	10.99543536
18.92308077	13.96382242
11.19513691	10.32359887
7.94294118	8.963184949
33.65427549	21.08852101
33.84989505	23.44425966
31.08073632	26.5855737
7.48665858	6.629420078
14.56354565	13.72854679
40.82985321	42.61536351
78.94851138	69.08901287
11.01635626	17.98059942
11.09134162	9.16216138
18.03613593	10.19221197
58.62054295	51.06205215
38.53367478	41.02574341
48.65989438	38.40486952
62.16633065	68.85318162
38.84566766	38.00925415
28.66670463	45.22937161
19.75526394	11.47170025
7.720602285	10.58380113
47.70823193	52.52027156
27.84505516	32.21876808
28.00065109	20.18266886
65.00666967	49.70756322
37.33316932	36.74113471
53.32660044	53.13742273
18.11690936	9.675298073
8.109864453	9.619215552
15.6963399	11.01702314
12.71176082	13.08159266
6.400973148	5.627312948
28.36745945	18.42157752
39.581489	37.37249949
21.65217872	33.37430589
18.50008567	20.4136245
38.22457705	30.81328972
40.75768115	38.25014568
27.1529616	28.28740974
13.60915627	17.82676169
16.67425501	12.01215593
14.33163823	10.46364249
66.0673611	69.97447782
40.41510206	37.92385888
9.577020473	9.15187484
38.80453548	35.8246412
61.48908993	66.44320684
43.23720455	43.96495937
20.5652062	20.24890803
29.30211557	32.33311235
12.26624004	12.44158281
41.94989206	43.07863698
24.03177635	24.06769096
37.96544943	46.89216158
63.50001244	54.41722532
42.08400556	41.14145296
52.10571315	50.09694968
10.72459924	9.699108672
15.0236887	18.04786215
7.858080001	6.066650452
22.72876803	22.58279947
15.84981769	18.26652937
29.99771865	20.0377267
38.86134973	30.73246824
32.48011994	38.15499708
14.63247794	14.26418709
20.49200258	21.00955831
24.63392853	30.41591034
28.72930207	31.43959787
16.22734799	14.94972697
61.86972993	47.38222597
6.25275061	7.028899116
67.26346706	77.66513226
28.78471027	25.20314386
44.36128641	46.19933518
9.771686575	11.5124983
57.49164461	42.16446483
73.52297906	63.768897
18.7630061	16.85308196
27.3529907	30.45216385
37.5547256	48.43129493
22.83907	29.00395077
23.6477004	21.8006565
27.38674429	17.3107111
29.39286612	15.50903638
55.93276966	57.94132492
44.86177077	44.75940679
36.67515646	23.59253715
21.8385316	21.90302146
14.11407178	13.67845751
19.52926164	11.59922842
14.0454984	7.657781454
15.86881454	16.2077321
22.40410579	20.11821558
38.43336642	30.90357204
43.06126069	36.89185439
9.114483357	5.562702061
14.12871927	10.04648548
27.81342861	25.66141994
25.05658923	21.87920885
16.52776857	16.80186073
29.95887304	30.820194
10.71695653	5.699992067
65.53278091	74.6089736
19.73536738	16.73879395
51.08264767	51.01713098
45.91659752	40.21145337
63.12896138	67.20307974
15.60630748	15.69603605
22.74448366	13.2776315
41.0097525	48.19179221
14.33563473	19.09035191
16.30308713	18.83216912
31.17433664	19.66866179
68.00225441	64.69687212
44.81832952	34.35327026
14.17461431	13.67089816
22.17471461	22.28658999
11.88217673	10.80026758
7.000946319	6.740473719
27.63343616	11.77328062
15.09435252	14.79287806
34.57680445	28.61156408
31.80855391	21.46697127
19.92113653	14.8431834
11.90972161	4.842032841
67.93424439	50.7227033
52.3447831	41.51410869
57.89987894	52.96587803
45.76354656	41.00348361
25.96865618	30.60331042
47.22975845	53.29631512
44.34300548	45.96992863
37.71456429	46.72346568
23.44067722	21.25997389
20.28564359	27.86375534
19.18571036	29.67065024
17.81269064	17.07433492
26.73600741	25.44997752
61.45461756	48.00856824
37.81498127	33.15058687
31.21463345	22.49612289
21.44714409	20.62026448
10.72720937	12.17826072
25.41549814	21.46441574
15.60564557	16.10078874
35.25556903	24.1188994
20.89624729	13.07904816
15.45077676	8.21173089
72.82465179	55.78195812
27.77970899	22.55183849
47.75845526	39.4986588
51.27862838	45.50382887
32.16118523	33.40904575
39.05690271	37.56185541
10.56424891	9.398653547
45.97909503	44.44847318
50.58609267	41.8926433
13.26694004	12.58666277
17.11979722	16.94327469
40.85683117	40.66130643
17.53648949	16.0590008
16.45439558	16.27131644
33.37885121	28.67417416
24.26817643	23.31651129
6.836530791	10.90488169
64.96981703	55.6144983
32.71435477	22.88739566
34.26300951	25.59270036
32.57302432	26.26883221
14.29402456	17.93059147
21.67071179	13.90434614
12.4100044	15.20170776
18.84053586	19.21480479
7.424732072	8.358671761
19.16726912	19.42073198
25.75529828	21.86970675
28.0698756	17.4819419
22.84841596	16.02721269
20.56916509	11.23973956
13.56557203	7.972414872
18.79632286	15.50626541
63.64578228	35.54423611
30.9334817	18.07658173
39.96967724	31.13011883
47.7337818	40.19510388
14.32625945	13.54350966
45.08909761	33.3545148
49.06960447	38.59565421
46.34959325	31.73154748
57.53226026	44.34108404
33.24638832	31.90588855
11.92911343	6.519890661
36.0410631	28.09960604
31.68867553	37.16089128
43.38186523	39.49675821
31.95470235	36.69370262
12.44625247	5.418368862
65.1139631	45.82913309
39.02635887	30.27771483
40.17209572	31.1889142
32.44896821	29.15380738
23.67072818	24.21884868
28.06080926	9.615249803
12.67036754	10.86123675
16.71268757	14.38043839
28.77981162	20.01059251
51.91405607	39.55317006
29.85573411	29.61488081
12.13344682	17.11470312
18.64559317	16.43674482
22.30708317	17.88681144
30.19623582	33.21229926
16.70781182	12.60006518
24.15804368	27.27276702
38.98148829	50.29308404
35.39160666	45.20435953
22.25468414	24.74926128
53.28059199	46.72633976
24.90097962	25.38893574
45.15112519	41.42556866
19.71969391	14.41933652
14.57363415	10.76083602
30.68212632	19.70210645
19.76882785	21.64812842
16.69262825	29.43214731
22.73679617	21.77353118
21.43325139	27.21392701
56.93482941	64.41058822
17.86993631	13.07815728
16.6278356	20.77788192
11.36064057	15.97702939
10.05450672	11.14952146
9.903980778	14.90477538
22.19755881	15.49113348
21.57777391	25.41563206
19.72899591	22.95738861
24.76977736	34.34500531
25.90082536	21.70823845
13.86222809	12.45504524
19.86558582	19.05236034
30.76549814	24.81357302
21.49001895	25.47810322
20.91108673	18.4598267
15.75076813	27.2610753
19.17582644	17.145777
38.47655963	37.0754413
33.60361735	39.06314325
16.30456838	16.72517928
25.57570403	23.46631007
62.3640336	48.15000706
24.13856891	19.59646432
17.04973503	21.99379027
54.90007908	47.34274331
26.14889204	23.85545969
24.37731034	23.00114108
37.86965661	30.20104409
16.97456073	11.92453426
26.85896927	21.90916357
33.87909105	38.90286972
25.04711949	24.67700703
23.09818411	20.74803706
21.54632205	19.54295555
13.98175603	16.12456394
57.03502505	60.42211635
15.50816097	16.20827996
25.35803787	19.01978624
9.883722289	8.522518295
10.19926424	13.18104892
15.99704217	16.67850783
28.02217321	21.76566223
29.33828191	24.64805713
20.36088288	19.07653024
9.398605331	8.23501381
34.62610864	40.78955258
24.14125025	22.70029515
21.52393392	18.11280069
37.34574527	30.41878504
31.44252454	28.9285556
18.0096948	18.45584902
26.19050034	31.73389583
18.0446901	23.13943423
22.36470729	21.29917941
36.50260647	33.10712358
53.28839883	53.29412403
25.77410208	16.07784056
15.94820188	16.04530353
19.34067754	16.76849448
76.75245643	59.77595078
27.78917044	28.75426598
27.05382692	27.18194147
58.10433562	45.65892156
63.77693601	63.34442708
23.8729478	15.72956519
32.22500147	23.81541073
23.78864683	17.7748579
38.35404565	37.98019277
20.30410673	18.64747898
20.72158954	17.46530254
12.32498629	17.22231359
23.44477979	14.62471544
60.54433031	53.54848131
15.33300403	13.089708
26.91865351	32.04726327
25.4874869	25.93987955
8.337007814	9.696697163
15.81714729	14.71911067
33.49876653	26.60493075
28.92540487	22.82113392
26.27637788	15.11263419
12.38499426	11.25242559
36.06628968	30.42127789
52.9954832	59.45916099
29.82882495	30.01970082
15.67154576	16.46085506
12.62669473	11.8297737
20.4696312	21.00005276
32.14788427	36.57570344
6.360187112	20.61153396
30.69645803	34.53956879
25.00028571	27.20851874
19.82322133	21.41319835
23.08339478	22.39204207
11.88506327	12.08215848
11.55490717	19.40614485
48.36301303	46.56043436
53.59788136	60.74699115
28.78732494	31.81716218
75.46772307	66.08143517
34.47829375	31.70672254
33.00734716	27.22690333
68.88495676	67.96568254
17.63363533	14.04287993
67.92427653	62.99199385
31.94701399	25.28157389
32.72940749	35.61684507
47.01060612	38.03594528
21.92340571	16.29491531
20.33161355	22.12076861
31.71078119	24.21452328
34.65110342	37.39803448
26.58534634	22.35534433
16.63807168	17.85573882
14.28842013	16.23529393
63.77876144	71.99629832
22.68328424	21.4573503
36.33622942	42.98478474
33.69756448	25.12274149
13.86931509	12.8074407
17.18875453	19.67520008
30.15165065	31.5934447
16.05408508	18.09095591
33.85570085	32.24419504
21.97212264	19.72111892
9.915366568	11.9433475
26.66326521	32.19216668
24.80319344	22.66022009
56.44238037	62.29117697
33.64588965	31.12319727
25.34422176	27.9987476
17.84580037	21.41349185
35.3838346	34.90683089
16.76032679	19.46554896
27.14104933	23.08638504
19.65600034	29.93117046
15.58154634	20.68562959
46.34787901	46.22558897
49.69089605	47.23040475
35.90218259	33.89954447
11.79679476	15.65234161
74.52453426	76.28699534
26.38151431	31.22706443
57.93100824	62.69242342
57.80280217	62.00211525
20.00739054	12.85744822
29.14563901	23.73328904
40.44787311	22.38225801
11.30015428	12.94382221
25.91899611	31.57873744
21.67024391	22.00476374
15.64749727	13.20464345
12.10992947	14.9719365
17.11436905	17.48754814
51.83208384	56.39260656
28.59526119	26.51279936
18.75427815	11.99134411
12.69376946	15.38415516
17.90680891	21.23484417
11.93836871	19.93982182
23.48450519	19.64007011
22.2369095	15.35263095
10.36288978	13.66146856
25.79973087	28.12100735
20.36248429	14.29706193
34.00560859	37.21081864
24.31673068	16.66717516
29.34357111	23.79104609
19.63872103	25.27462948
18.40746375	20.24495045
14.24907415	15.0163749
47.29225996	52.82711527
53.90587799	54.73673007
16.65761009	15.73927979
17.20368175	17.99876969
39.33219108	35.19119991
79.44360799	78.28215889
31.76874796	35.05917473
60.62253578	66.42854134
15.71319392	13.32129321
59.566622	64.35224041
26.2199709	24.76631904
49.02376547	37.54240774
13.51498095	12.08993759
31.56734111	33.05265834
20.51125508	23.52330026
33.30816793	26.03033014
20.4568361	21.82156355
63.23997634	64.76868244
35.35761534	31.09531988
21.34222731	18.60897657
21.54251731	25.34500826
15.65907299	18.14872195
33.85338492	27.86418167
24.56551308	24.57775415
13.2505703	6.724973389
35.04765054	42.4699508
15.12518577	15.61809699
23.5083414	22.65795742
19.61585836	24.16937466
20.73011596	12.55168862
23.81621531	16.24875153
19.73965884	12.97488934
43.90345629	46.49183024
46.91801224	44.12784716
33.61192013	20.374748
29.71936421	25.18534279
57.87922222	46.74711815
27.4257883	21.21083537
53.08918358	45.96401871
15.7080607	15.7289951
50.34353006	43.91574474
22.89541559	25.27699622
19.29284621	16.41915405
16.21342313	12.90967719
10.62538438	11.79433963
19.54312983	16.33069857
34.26275085	42.11146226
24.91403344	14.28521816
42.7520723	44.02309165
28.12647928	25.17016009
19.97709477	20.75443518
23.59887873	31.88411448
16.20259274	18.52206178
21.44215235	15.44315982
24.52092333	25.36556087
22.29301512	24.09550326
25.39910141	23.41123515
9.289692763	8.870705688
27.86263495	31.82807107
9.844204942	8.557910139
