# Supplementary material for: Dynamic range adaptation in primary motor cortical populations
Source: eLife. 2017 Apr 18;6:e21409. doi: 10.7554/eLife.21409 (PMC5395298; doi:10.7554/eLife.21409)
Supplement: Figure 2—figure supplement 2—source data 1. — DOI: http://dx.doi.org/10.7554/eLife.21409.010 [file elife-21409-fig2-figsupp2-data1.zip › Fig2S2d_2.txt]

Rng_2D	Rng_3D
18.71963972	16.20404345
13.37129108	12.37922482
69.52189688	47.49721347
66.70355169	48.1174735
77.02606294	60.35786759
32.10105071	32.06498232
54.22594358	37.08181287
31.00667892	27.65125756
14.00165039	14.58795024
40.89054458	27.24631296
12.51693093	8.465808516
21.54460171	10.13087493
38.16099521	31.35087591
34.35378074	37.08519545
25.67592819	30.0180354
34.76348657	16.16877685
57.28722336	40.15853781
36.05807746	32.05573699
42.18765022	39.63271042
31.9786853	26.4468649
20.52084613	17.16241642
21.31090271	17.70177921
21.00667463	14.43723052
24.8341861	21.54520471
29.37784021	22.73396189
18.81646701	20.0701305
13.60718017	7.988454033
10.87605436	11.96569251
80.24034701	67.46480235
56.53025154	50.04270328
85.89869428	65.10276761
23.46866638	26.06356068
12.49382656	11.85451763
27.02363608	34.62535508
45.46002748	44.38413502
31.07071993	30.28772421
38.88597863	26.78327339
12.61266872	10.40151191
15.86648202	13.17484825
38.33814527	36.56593503
22.49859081	29.00437578
29.72431139	31.05584819
29.23025284	16.99076722
54.79248496	45.06816384
37.65186479	31.00623678
40.89569502	34.96482996
22.04927801	20.68221301
13.13382322	9.890079557
12.35407026	9.305831072
19.18467322	18.29463267
26.07248872	22.32620802
23.2574387	18.68820644
27.94257163	25.22222487
13.91111761	14.83676097
23.77898334	17.91385846
64.81920392	53.83421668
56.06543545	42.67555045
82.24973355	52.62292207
25.36569235	25.04139241
8.844975172	7.377185001
24.32381291	29.89806147
46.32591933	53.84138497
50.40054592	46.16730723
70.51607041	63.77660715
36.15821723	30.56006213
30.08544554	26.78443282
35.06316755	27.10898903
39.23324265	32.60060454
30.04872675	26.15499062
43.7547575	24.81196231
46.76038414	33.50472192
37.25991349	25.6095294
59.57226155	56.48693942
31.19327578	25.19904488
15.63467925	10.25064529
14.0862833	10.45249437
12.7599754	13.19546237
13.86429017	10.27974902
29.69904011	20.89803857
36.67244688	26.99993389
51.85156252	41.94122512
21.27083804	23.21447156
24.86360411	23.69893479
59.27364125	47.43253813
63.29186202	45.35579829
79.30343994	60.20120417
37.13870229	37.12814013
5.121050639	4.021415679
11.98071538	10.54856461
45.48762245	47.07494836
43.32356522	37.16606569
68.44971486	57.54679557
41.86106221	33.48481255
28.24165288	20.43747263
15.82183852	16.24366787
23.49515141	15.35913232
46.86947973	48.45897398
18.16026119	20.20509349
13.15578233	14.56905533
21.914315	25.75118264
45.05361204	18.72662886
53.90687517	32.73288948
38.38045831	31.86993633
46.15258021	51.27677996
21.53464064	21.17047851
22.61747976	15.90234089
20.97653657	13.87827913
25.48746512	21.47696497
21.62748702	15.92525216
52.50637006	41.58144485
17.14640948	14.12919658
10.00453097	7.72161586
56.73805007	43.87061912
9.502960099	6.174962387
55.36118609	43.33219542
45.5060191	40.98562668
40.46297946	41.81380072
35.29207903	37.87870431
16.71834862	17.79807625
47.94057659	38.16628023
68.99639644	50.11546982
29.73988751	28.98602373
34.78794881	27.60223762
30.29509129	28.67110045
30.09998709	32.01879586
34.01860507	26.90839863
18.60864395	24.6096108
15.4888758	11.2678729
14.97125116	10.78438217
27.17631212	22.66722969
11.96193503	13.84819097
6.847179405	8.164720849
37.14342747	22.15580987
51.1652832	44.23510118
30.55582747	24.70499655
55.66980331	51.36648719
23.29925495	19.52998418
21.56308321	21.2916992
24.94623016	25.1829748
11.24138487	8.569643425
26.8024257	24.30617015
57.96652103	52.36453
12.29481234	12.4035061
56.96659108	51.57932543
38.07690138	40.66529259
10.74570468	14.93156893
31.65216154	29.15804631
25.39690725	40.14666364
27.01260396	22.47053535
69.19226893	57.75016208
64.410745	55.91275356
42.78259949	51.10455074
27.04356031	35.94062639
48.75844269	37.09654683
48.35740577	27.44293127
18.03600506	9.702294391
30.40261533	37.21947354
46.52223063	47.69882614
39.54680696	31.60439046
30.30338476	25.14785034
39.75803347	36.9879832
12.83082986	11.95731034
35.04625081	45.21520395
16.45125781	14.13228288
12.37914489	14.34714632
63.33013324	61.82288907
19.30824517	15.13762723
21.97163274	32.33500696
33.40339047	40.45751116
42.57939204	42.86724706
11.50488961	12.60953686
30.91666425	9.21842792
39.935077	38.61129695
34.06414951	17.2105228
39.08656846	24.19431379
22.76548616	38.43755095
34.80494411	35.04555995
71.94250037	60.86266042
41.19827812	32.89220554
7.744098522	9.371668935
41.03588793	42.94649956
15.43605534	14.78734198
48.65608681	47.12953533
27.98904247	30.80443963
30.63845229	34.44487975
43.61134652	51.33569497
25.58679764	13.71663895
69.45211293	64.62429698
13.14249616	14.43916219
44.40100828	44.42996626
35.31682992	25.84259031
29.60003413	20.2638782
15.32376285	10.29083163
29.92819902	23.46748994
37.85856379	37.7499716
63.24129413	42.825282
52.32006942	40.95477498
47.65828205	37.92870806
17.76041792	14.392414
48.69677981	43.59791004
33.02651887	28.67486865
15.05419616	16.35040658
35.73082959	23.5982695
57.01486188	47.88100332
26.22390435	17.08861805
51.36239545	50.49169788
19.17386716	21.00408305
6.53462183	9.108492025
58.09025816	44.4179277
6.993134802	7.543421207
36.9935284	17.29003996
11.0750423	9.013678204
29.72784403	16.71499212
23.33367801	16.03593937
10.3214443	10.96539362
16.92094428	2.349853011
46.71807918	34.11690953
8.900212748	14.36120173
38.30547337	20.68270109
37.00528649	25.86059792
71.3218481	72.81428967
26.66615477	27.95489171
13.9702039	14.54840483
39.90888864	16.07490599
47.86544009	35.08861833
14.19432733	8.891618138
27.6426457	30.36845794
76.49890509	46.44881059
10.34181089	11.1036791
47.71533563	59.52135403
29.95497435	17.04389652
17.59528061	18.9278099
54.26064082	33.08075043
23.06424735	18.73355552
55.43788053	44.64176829
14.28127905	14.33330378
11.97794843	11.93579531
26.8056454	18.51439394
32.82194093	14.56899856
35.30928815	29.75219225
18.2551037	20.39642679
48.76895896	41.06347357
13.48931841	14.4001319
66.37976552	53.30889144
30.45181269	19.77759798
14.62094538	14.73225871
66.12022962	62.00448075
40.73145242	33.22613037
13.85137189	9.731837908
43.74542791	34.87810667
62.79833569	57.5459434
4.836770221	3.767359913
34.70915371	37.39206837
7.756680118	10.16895063
48.21735748	44.69649157
26.83970454	26.80420371
5.862287861	3.893116813
20.79027587	14.264271
53.53544283	50.27817837
34.64580078	24.83346528
45.56673869	37.20970438
11.11011159	10.99543536
18.92308077	13.96382242
11.19513691	10.32359887
7.94294118	8.963184949
33.65427549	21.08852101
33.84989505	23.44425966
31.08073632	26.5855737
7.48665858	6.629420078
14.56354565	13.72854679
40.82985321	42.61536351
78.94851138	69.08901287
11.01635626	17.98059942
11.09134162	9.16216138
18.03613593	10.19221197
58.62054295	51.06205215
38.53367478	41.02574341
48.65989438	38.40486952
62.16633065	68.85318162
38.84566766	38.00925415
28.66670463	45.22937161
19.75526394	11.47170025
7.720602285	10.58380113
47.70823193	52.52027156
27.84505516	32.21876808
28.00065109	20.18266886
65.00666967	49.70756322
37.33316932	36.74113471
53.32660044	53.13742273
18.11690936	9.675298073
8.109864453	9.619215552
15.6963399	11.01702314
12.71176082	13.08159266
6.400973148	5.627312948
28.36745945	18.42157752
39.581489	37.37249949
21.65217872	33.37430589
13.35371582	23.98995693
9.96004736	12.55899962
32.25166234	34.66111786
16.04924847	10.09514927
19.14203004	18.83582028
34.3268639	36.43888848
43.82097812	34.39449863
61.87167483	61.18341685
28.57025356	28.40420047
40.73127357	46.29499055
47.72706292	47.33350209
15.33324222	14.75872683
20.62998296	26.40827875
38.55279518	22.20728693
23.57365212	16.25034791
16.55944199	16.44756665
15.84524813	18.22229775
27.29686168	25.38848914
36.42412195	32.66685731
25.5883398	22.07214105
22.68960368	23.16680259
69.56363558	74.1172169
14.49342915	14.26725017
15.01895669	10.610576
17.79260761	15.43262373
6.339110951	12.45678955
24.12271102	18.14725514
15.14168478	18.55202469
5.877540017	10.22883415
28.25939234	26.50583631
27.54965345	24.76895228
19.27062299	13.14621316
49.08439872	56.50177962
4.899003964	6.131057814
17.07296721	17.04500455
14.4015714	14.54226252
23.11971952	22.87191133
22.4711815	23.74498647
12.35346958	15.20637694
9.051017192	11.12774664
10.85080703	8.828914186
14.91872131	17.60007328
13.04489345	13.2513058
36.68424112	33.2556822
68.7811912	63.12406565
28.23680116	28.23698178
23.91489527	17.80914017
53.29653008	51.67303103
61.84709959	61.15602362
27.09723342	25.05700975
28.60421403	34.53722729
33.14166925	30.01839149
25.73640919	16.4816906
14.56128138	14.46380733
16.82712296	11.7060083
20.45055962	23.53362078
9.362113267	8.331516006
26.33323082	25.56351455
39.77332993	31.69265904
10.19683167	8.799219939
36.65003394	29.19809632
15.10856298	16.63558418
15.98317266	16.933671
58.7561096	53.28448819
14.17851205	11.91318612
21.26465054	20.46378414
6.68668639	6.439653186
8.479758526	7.620481137
24.85267646	22.19587254
12.81350515	12.65541294
17.0604024	15.3697652
34.02477806	25.4466951
21.05556111	16.62156995
9.342103143	4.426409441
31.57674127	26.19580292
9.794043123	4.536749232
26.18114003	23.43309909
19.70518325	20.50834674
21.8503647	20.27663686
31.81094528	30.06122222
28.45488529	14.20691649
29.13292382	18.56541032
17.33360525	13.12389221
12.97518511	12.74086041
32.74853226	36.69687823
40.97510286	43.46600178
46.90659683	49.20559263
21.61210629	20.42943734
30.49187209	22.99288262
54.3085024	42.56427346
28.36994604	22.68136167
40.91700759	44.71529867
16.71521135	17.37277581
40.6361571	44.62513994
17.28195383	19.92629298
16.63367829	14.74188114
21.64689307	16.83630128
34.05725958	28.31386156
28.94018069	42.31495059
23.29171553	21.75778097
20.71279454	16.61363425
46.99775815	45.33149405
16.58479746	17.4413192
12.50627977	14.92821335
18.33186435	22.42718505
15.55962376	15.53179593
29.51500193	25.67044522
19.91766255	22.83266453
26.59203752	23.93913615
28.88575576	22.15613952
15.95771213	10.9324597
29.98992499	31.32547968
9.225068636	8.785492014
12.33589901	13.11604105
14.83725036	23.55987555
24.01743172	26.28481767
10.17882082	6.28830884
19.41328253	22.6402153
14.81952678	18.59661732
32.75677425	31.2558716
35.30986774	37.2314597
25.83300614	24.19883893
11.2915333	11.20521887
9.067763379	10.07117322
8.409482826	7.425441311
19.46086101	19.78483486
19.60872666	27.38321816
44.76751581	42.98954661
7.923823035	11.38604214
51.70463744	58.61081617
13.60410163	21.73590981
63.26385339	59.7953952
24.54104554	21.76689763
55.81452905	52.17285791
27.20767438	25.45286749
49.52911794	52.68786973
55.33235637	51.42262067
36.84291962	29.6776539
19.50224017	19.25672238
12.08042045	9.517161061
21.97944744	17.07159228
22.18803917	17.33950632
17.56337139	21.69317375
16.1398059	10.76196674
58.03198667	46.8958677
29.13431053	28.55028804
19.3097933	18.75303455
67.86422157	54.23181332
19.5827346	16.57571941
13.08190523	19.24012983
14.52921928	15.46526255
28.44124691	29.33762104
14.59399707	15.87409854
32.82386533	32.80354594
28.52741298	24.97369413
24.30673063	31.14557849
24.86343589	23.14068232
18.99799888	24.92617124
