# Supplementary material for: Dynamic range adaptation in primary motor cortical populations
Source: eLife. 2017 Apr 18;6:e21409. doi: 10.7554/eLife.21409 (PMC5395298; doi:10.7554/eLife.21409)
Supplement: Figure 2—figure supplement 3—source data 1. — DOI: http://dx.doi.org/10.7554/eLife.21409.012 [file elife-21409-fig2-figsupp3-data1.zip › Fig2S3_2D.txt]

Tgt_ID_2D	Rate_1	Rate_2	Rate_3	Rate_4	Rate_5	Rate_6	Rate_7	Rate_8	Rate_9	Rate_10	Rate_11	Rate_12	Rate_13	Rate_14	Rate_15	Rate_16	Rate_17	Rate_18	Rate_19	Rate_20	Rate_21	Rate_22	Rate_23	Rate_24	Rate_25	Rate_26	Rate_27	Rate_28
1	19.2435892	19.2435892	11.7944579	76.35359587	31.0380471	112.9784915	14.89826261	2.483043768	37.86641747	54.6269629	31.0380471	24.83043768	7.449131305	18.00206732	39.72870029	59.59305044	38.48717841	37.24565652	21.10587203	14.27750167	19.2435892	19.86435015	22.96815486	16.76054544	3.724565652	21.10587203	27.93424239	34.14185181
1	25.96445912	20.9712939	11.98359652	78.8920104	46.93575302	95.86877213	16.97676173	0.998633043	36.94942259	66.90841388	39.94532172	39.94532172	7.989064344	20.9712939	26.96309216	64.9111478	40.94395476	41.94258781	38.94668868	13.9808626	11.98359652	26.96309216	22.96855999	29.95899129	0	19.97266086	29.95899129	46.93575302
1	17.29033957	18.15485655	8.645169785	80.400079	28.52906029	108.0646223	12.96775468	0.864516979	44.95488288	59.65167152	19.88389051	17.29033957	6.916135828	16.42582259	22.47744144	53.60005267	32.85164518	44.0903659	23.34195842	7.780652807	22.47744144	29.39357727	22.47744144	19.88389051	2.593550936	25.07099238	32.85164518	33.71616216
1	14.86691971	19.39163441	7.11026595	77.56653764	33.61216631	109.8859283	10.34220502	3.231939068	35.55132975	59.46767885	27.79467599	23.9163491	8.403041577	19.39163441	26.50190036	51.71102509	36.84410538	27.79467599	12.92775627	15.51330753	10.98859283	24.56273692	24.56273692	15.51330753	3.878326882	26.50190036	32.9657785	35.55132975
1	16.9229913	19.13033799	7.357822305	80.20026313	24.28081361	97.12325443	12.50829792	1.471564461	27.95972476	64.01305406	29.43128922	21.33768469	4.414693383	13.24408015	26.4881603	51.50475614	35.31754707	36.0533293	20.60190246	10.30095123	10.30095123	27.95972476	26.4881603	13.97986238	0.735782231	24.28081361	33.8459826	36.0533293
1	16.90063057	19.71740233	9.154508223	83.09476695	26.05513879	122.5295716	10.5628941	0	31.68868231	54.92704934	35.20964701	23.23836703	7.746122343	16.90063057	28.87191055	61.2647858	38.73061171	34.50545407	18.30901645	11.26708704	11.26708704	30.98448937	27.46352467	17.60482351	4.929350582	21.82998115	25.35094585	30.28029643
1	20.32181134	18.47437395	9.237186973	83.75049522	27.09574845	113.3094935	8.621374508	0	32.63806064	53.57568444	31.40643571	25.86412352	5.542312184	17.24274902	17.85856148	59.73380909	39.41199775	29.55899831	16.01112409	18.47437395	20.93762381	18.47437395	19.70599888	13.54787423	2.463249859	24.01668613	23.40087367	38.18037282
1	19.57698176	18.22684509	8.100820039	74.93258536	29.02793847	116.7868222	13.50136673	0.675068337	37.12875851	56.70574028	31.05314348	27.00273346	8.775888376	27.00273346	29.70300681	60.7561503	39.15396352	31.72821182	16.87670842	15.52657174	10.12602505	24.97752845	19.57698176	12.15123006	4.05041002	19.57698176	35.1035535	36.45369018
1	17.48341106	16.18834357	7.122871172	85.47445407	34.96682212	102.3103314	10.36053989	0.647533743	31.7291534	51.80269943	27.84395095	20.07354603	9.713006144	18.77847854	22.663681	64.10584055	33.02422089	30.43408592	12.30314112	20.07354603	14.89327609	33.02422089	16.83587732	20.07354603	1.295067486	20.72107977	40.14709206	22.663681
1	22.13297253	14.01754927	6.63989176	83.36752987	25.08403554	107.7137997	8.853189013	0.737765751	32.46169305	39.83935056	28.77286429	21.39520678	5.164360258	19.91967528	28.03509854	54.59466558	36.88828755	34.6749903	14.01754927	8.115423262	11.80425202	26.55956704	16.96861227	11.80425202	0.737765751	28.77286429	37.62605331	34.6749903
1	19.68831658	14.6256066	11.81298995	83.81597628	43.31429647	105.7543862	7.87532663	3.375139984	27.00111987	49.5020531	21.37588657	18.00074658	11.25046661	21.37588657	15.75065326	66.37775302	34.8764465	25.87607321	20.81336324	23.62597989	7.312803299	26.43859654	15.75065326	14.6256066	3.937663315	26.43859654	33.18887651	26.43859654
1	16.19554622	16.81845185	11.21230123	75.99448612	29.89946995	107.1397673	10.58939561	4.360339368	25.53913058	49.83244991	28.6536587	23.04750809	4.360339368	16.81845185	16.81845185	63.53637364	33.01399807	31.1452812	19.93297997	14.32682935	13.0810181	28.03075308	13.70392373	17.44135747	2.491622496	19.93297997	36.75143181	31.76818682
1	24.66484403	13.76642457	6.883212287	72.84733004	24.09124301	91.20256281	11.47202048	1.147202048	32.69525836	37.85766758	32.12165734	22.94404096	11.47202048	21.79683891	25.23844505	71.70012799	35.56326348	31.54805632	16.06082867	12.61922253	12.0456215	17.78163174	9.751217407	18.92883379	2.86800512	24.09124301	34.41606144	26.95924813
1	11.553026	20.63040358	9.902593717	60.24077845	23.93126815	99.85115332	3.300864572	1.650432286	32.18342958	67.66772374	27.23213272	16.50432286	11.553026	14.85389058	20.63040358	54.46426545	33.00864572	45.38688787	19.80518743	13.20345829	14.02867443	33.00864572	18.97997129	19.80518743	0.825216143	21.45561972	41.26080716	27.23213272
1	15.25091645	15.25091645	9.320004496	77.10185538	27.11274035	112.6873271	14.40364331	1.694546272	32.19637917	61.00366579	34.73819858	12.70909704	7.625458224	13.55637018	21.1818284	52.53093443	33.89092544	44.90547621	22.02910154	16.94546272	6.778185088	32.19637917	28.80728662	18.64000899	5.083638816	20.33455526	36.43274485	30.5018329
1	27.32424376	23.03808787	4.286155883	61.07772134	25.7169353	107.1538971	18.75193199	4.286155883	21.9665489	53.04117905	33.21770809	15.00154559	7.500772796	24.10962684	16.07308456	53.04117905	36.96809449	37.50386398	16.07308456	9.643850737	13.93000662	26.25270478	13.93000662	20.35924045	2.143077942	32.14616912	30.53886067	20.89500993
1	16.84751795	10.83054725	5.415273626	78.82231611	24.66957985	100.4834106	12.63563846	0.60169707	25.27127692	49.3391597	33.69503589	16.24582088	4.813576556	25.87297399	13.8390326	55.95782747	31.28824762	35.5001271	18.05091209	15.04242674	7.220364834	22.86448864	16.24582088	15.64412381	4.211879487	17.44921502	30.68655055	30.08485348
1	20.01226029	17.78867581	9.63553273	94.87293765	24.45942924	112.6616135	14.82389651	1.482389651	15.56509133	54.84841708	18.52987064	6.670753429	5.929558603	8.894337905	10.37672756	34.09496197	31.87137749	37.8009361	9.63553273	11.11792238	6.670753429	32.61257232	14.08270168	26.68301371	0	22.23584476	37.8009361	29.64779302
1	19.1278483	17.21506347	5.100759545	70.13544375	28.69177244	103.9279757	9.563924148	5.738354489	36.34291176	47.81962074	26.77898761	27.41658256	7.013544375	22.95341795	18.49025335	39.53088648	34.43012693	44.63164602	19.1278483	16.57746852	10.83911403	29.32936739	15.93987358	17.21506347	4.463164602	24.86620278	36.34291176	45.26924097
1	27.4471165	15.68406657	10.45604438	84.95536059	24.17960263	118.284002	11.76304993	1.307005548	32.67513869	49.66621081	20.25858599	22.21909431	5.881524964	19.60508321	21.56559153	70.57829957	34.63564701	40.51717197	10.45604438	14.37706102	14.37706102	22.21909431	9.802541606	20.91208876	3.921016643	22.21909431	35.94265256	33.98214424
1	21.5125305	13.68979214	8.474633228	78.8792785	26.72768941	114.733496	12.38600241	1.303789727	25.42389968	44.32885073	26.07579455	17.60116132	5.215158909	13.68979214	7.822738364	57.366748	39.11369182	44.98074559	18.25305618	12.38600241	11.73410755	22.16442536	14.99358186	15.64547673	2.607579455	25.42389968	35.8542175	32.59474318
1	20.99748465	18.37279907	11.37363752	94.48868093	35.87070295	132.1091743	11.37363752	2.624685581	36.74559814	50.74392124	26.24685581	19.24769426	8.748951938	11.37363752	17.49790388	75.24098667	34.99580775	23.62217023	12.24853271	9.623847132	15.74811349	24.49706543	14.87321829	14.87321829	0.874895194	16.62300868	54.24350201	41.12007411
1	19.11622497	21.32194324	10.29335191	86.02301237	31.61529514	107.3449556	8.087633641	2.205718266	33.82101341	48.52580185	30.1448163	27.20385861	13.96954902	19.85146439	26.46861919	62.49535087	30.1448163	27.93909803	16.17526728	16.9105067	13.23430959	22.05718266	12.49907017	18.38098555	2.205718266	20.58670381	37.49721052	33.82101341
1	15.99386971	12.3029767	11.07267903	90.42687875	35.0634836	108.266195	4.92119068	1.845446505	27.68169758	52.90279981	25.22110224	28.29684641	11.07267903	10.4575302	14.14842321	57.20884166	30.14229292	36.29378127	21.53020923	18.45446505	12.91812554	25.22110224	16.60901855	10.4575302	2.46059534	15.99386971	36.9089301	26.45139991
2	16.43368224	19.33374382	10.6335591	98.60209346	23.20049258	122.7692732	12.56693348	0.966687191	44.46761078	55.10116987	15.46699505	33.83405168	8.700184717	12.56693348	12.56693348	54.13448268	18.36705662	37.70080044	41.5675492	14.50030786	3.866748763	27.06724134	19.33374382	14.50030786	0.966687191	23.20049258	39.63417482	46.40098516
2	26.22746291	13.11373145	8.196082158	72.12552299	22.94903004	114.7451502	11.47451502	0	49.99610116	40.16080258	24.58824647	28.68628755	7.376473942	24.58824647	28.68628755	55.73335868	27.04707112	28.68628755	21.30981361	13.11373145	11.47451502	31.1451122	8.196082158	15.5725561	4.917649295	27.04707112	32.78432863	46.7176683
2	20.54522486	18.19719916	7.631083519	66.33172597	17.02318631	102.1391179	15.26216704	1.174012849	37.56841117	42.26446257	24.06726341	27.00229553	9.979109217	16.43617989	19.95821843	65.74471955	36.39439832	25.24127626	28.17630838	8.805096368	19.95821843	20.54522486	12.91414134	15.84917346	4.109044972	23.48025698	28.17630838	38.1554176
2	18.11859053	17.51463751	6.039530176	65.2269259	19.93044958	106.2957311	16.91068449	1.811859053	37.44508709	42.27671123	24.1581207	22.95021467	10.2672013	19.93044958	19.93044958	62.81111383	30.19765088	25.96997976	33.82136899	7.247436211	16.91068449	27.17788579	22.34626165	15.70277846	4.831624141	18.11859053	36.84113407	35.02927502
2	17.63490113	23.20381728	8.353374222	62.18623032	32.4853442	116.9472391	12.06598499	1.856305383	41.76687111	42.6950238	18.56305383	33.41349689	9.281526913	26.91642805	12.06598499	70.53960454	25.98827536	30.62903881	36.19795496	7.42522153	9.281526913	38.05426034	12.06598499	18.56305383	2.784458074	33.41349689	31.5571915	32.4853442
2	17.34656137	16.01221049	2.668701749	64.7160174	22.68396486	111.418298	15.34503505	2.001526311	32.02442098	47.36945604	24.01831574	23.3511403	6.671754371	6.671754371	12.67633331	47.36945604	22.68396486	32.02442098	24.68549117	18.0137368	12.67633331	24.68549117	11.34198243	19.34808768	4.67022806	42.03205254	34.69312273	37.36182448
2	18.94174135	17.48468433	8.742342163	75.76696541	27.68408351	104.1795774	11.65645622	2.914114054	37.8834827	49.53993892	24.76996946	32.0552546	5.828228108	26.22702649	11.65645622	69.9387373	34.96936865	27.68408351	26.22702649	12.38498473	16.0276273	24.76996946	15.29909878	16.75615581	0.728528514	32.78378311	26.22702649	31.32672608
2	24.61151818	14.24877368	5.829043779	69.94852534	16.19178827	114.637861	11.01041603	0.647671531	29.79289042	55.69975166	13.60110215	25.25918971	11.01041603	20.07781746	15.54411674	49.87070788	32.38357655	38.86029186	20.72548899	9.715072964	11.01041603	31.08823349	18.7824744	14.24877368	1.943014593	25.25918971	32.38357655	21.37316052
2	15.01568018	11.60302559	12.96808743	69.61815355	23.20605118	111.9350704	15.6982111	2.730123669	23.8885821	49.14222604	30.71389127	21.15845843	8.872901923	20.47592752	10.92049468	51.18981879	34.80907678	38.22173136	21.84098935	7.507840089	17.74580385	21.15845843	18.42833476	21.84098935	4.095185503	27.9837676	27.9837676	27.9837676
2	16.94430194	14.52368737	10.28761189	73.22359051	16.94430194	101.6658116	10.89276553	1.210307281	22.99583834	47.80713761	36.30921844	27.83706747	6.656690046	13.91853373	18.15460922	58.0947495	24.81129926	29.04737475	26.62676019	4.841229125	16.3391483	21.78553106	9.682458249	15.12884101	3.025768203	21.18037742	30.86283567	25.4164529
2	21.40809883	9.276842826	9.990446121	71.36032943	21.40809883	103.4724777	17.12647906	0.713603294	27.11692518	52.80664378	29.97133836	27.83052848	9.990446121	16.41287577	23.54890871	39.24818119	29.97133836	30.68494166	24.9761153	13.55846259	9.276842826	30.68494166	10.70404941	18.55368565	7.136032943	31.39854495	36.39376801	28.54413177
2	22.75886241	22.0894841	10.04067459	74.97037028	26.10575394	113.794312	12.04880951	2.677513224	25.43637563	48.19523804	23.42824071	19.41197088	9.371296285	18.07321426	12.04880951	58.90529093	31.46078038	32.799537	34.80767191	9.371296285	18.07321426	28.11388885	16.73445765	12.71818781	2.008134918	33.4689153	36.81580683	24.76699732
2	16.21589879	19.95802929	8.731637812	55.50826895	16.83958721	108.5217842	11.22639147	0	39.91605857	49.89507321	35.55023966	24.94753661	9.355326228	21.20540612	26.81860185	49.89507321	32.43179759	44.90556589	24.32384819	9.979014643	12.4737683	24.94753661	16.21589879	10.60270306	5.613195737	31.18442076	23.07647136	31.18442076
2	13.01564206	20.96964554	12.29255083	67.9705752	15.90800696	102.678954	15.90800696	0.723091226	41.21619986	57.12420682	22.41582799	16.63109819	5.061638579	22.41582799	15.90800696	36.8776525	31.81601392	49.17020334	18.80037186	8.677094707	9.400185932	32.53910515	29.64674025	8.677094707	1.446182451	26.03128412	37.60074373	36.8776525
2	15.41859494	16.75934233	11.39635278	79.10409579	14.74822125	113.2931541	11.39635278	0.670373693	26.14457403	43.57429006	30.16681619	20.78158449	7.374110625	20.11121079	13.40747386	62.34475346	30.16681619	32.17793727	20.78158449	14.07784756	10.72597909	24.13345295	19.4408371	8.714858011	6.033363238	30.83718989	42.90391636	39.5520479
2	17.42457201	12.61779352	7.210167728	70.29913535	20.42880856	97.33726433	11.4160989	1.201694621	32.44575478	42.05931175	23.43304512	30.64321284	13.21864083	14.42033546	19.22711394	53.47541065	33.04660209	31.24406015	20.42880856	10.81525159	15.62203008	25.23558705	14.42033546	12.01694621	3.004236553	18.02541932	36.05083864	33.6474494
2	18.20518321	16.10458515	11.20318967	74.22113154	15.40438579	126.0358838	18.90538256	1.400398708	29.40837288	45.51295802	26.60757546	26.60757546	7.702192896	14.00398708	16.10458515	62.31774252	35.71016706	41.3117619	21.70617998	9.102591604	16.10458515	22.40637933	17.50498385	8.40239225	1.400398708	27.30777481	30.80877158	33.609569
2	15.09225233	15.09225233	8.918149102	79.57733045	21.95236702	136.5162824	16.46427526	0.686011469	29.49849318	38.41664228	19.89433261	17.8362982	10.97618351	29.49849318	19.89433261	59.68299783	32.24253906	26.75444731	17.8362982	10.29017204	19.89433261	26.75444731	9.604160571	17.15028673	2.058034408	28.12647024	35.67259641	37.73063081
2	18.12376645	22.15127011	8.726257922	73.16631643	18.12376645	112.7701024	14.0962628	0.671250609	34.23378108	49.6725451	22.82252072	24.83627255	8.055007313	22.15127011	13.42501219	54.37129936	29.53502681	41.61753778	19.46626767	9.397508532	14.0962628	27.52127499	14.76751341	18.79501706	4.027503656	18.79501706	41.61753778	32.89127986
2	20.44363966	18.39927569	12.2661838	58.26437303	19.42145768	113.9732911	12.77727479	0	24.0212766	45.99818923	28.11000453	24.0212766	13.28836578	16.86600272	21.46582164	47.53146221	30.66545949	32.70982346	14.82163875	14.82163875	14.31054776	14.31054776	14.31054776	13.28836578	1.533272974	16.86600272	32.19873246	36.2874604
2	15.35626108	12.12336401	8.082242673	71.12373553	33.13719496	103.4527062	8.890466941	0	27.47962509	50.10990458	23.43850375	32.32897069	6.465794139	11.31513974	12.93158828	45.26055897	24.24672802	34.7536435	42.83588617	13.73981254	11.31513974	34.7536435	13.73981254	20.20560668	0.808224267	23.43850375	24.24672802	31.52074643
2	23.87543386	15.44881014	6.319967786	67.41298972	27.38652707	105.3327964	11.23549829	0	28.08874571	33.70649486	22.47099657	28.79096436	7.022186429	23.87543386	28.08874571	56.87971007	25.98208979	33.00427621	18.95990336	9.128842357	18.95990336	32.30205757	12.63993557	17.55546607	1.404437286	31.59983893	39.324244	30.19540164
2	24.35822232	18.26866674	7.916422252	73.6836225	17.05075562	103.5224448	15.8328445	1.217911116	28.01195566	45.67166684	18.26866674	21.31344453	10.96120004	18.87762229	12.17911116	52.97913354	27.4030001	34.7104668	17.65971118	9.134333368	20.70448897	27.4030001	10.35224448	15.8328445	5.480600021	29.83882234	36.53733347	30.44777789
2	18.6624624	23.99459452	9.597837806	63.45237217	21.86174167	108.2422819	13.8635435	0	27.19387379	39.45777765	23.4613813	25.59423415	9.064624595	21.32852846	14.39675671	47.98918903	32.5260059	37.85813801	16.52960956	9.597837806	26.66066057	12.79711708	17.59603598	16.52960956	2.132852846	22.92816809	40.52420407	27.19387379
3	21.06492429	17.55410357	5.266231072	90.4036334	46.51837447	93.03674894	10.53246214	0.877705179	30.71968125	75.48264537	35.98591233	17.55410357	4.388525893	8.777051787	37.74132268	58.80624697	35.10820715	43.00755375	26.33115536	25.45345018	9.654756965	28.9642709	32.47509161	21.94262947	2.633115536	18.43180875	30.71968125	32.47509161
3	21.88755924	19.26105213	9.630526066	76.16870616	43.77511848	88.42573933	10.50602844	4.377511848	40.273109	68.28918483	38.52210426	17.51004739	3.502009479	20.1365545	35.02009479	63.03617061	42.89961611	43.77511848	15.75904265	22.76306161	16.63454502	30.64258294	22.76306161	19.26105213	2.626507109	23.63856398	35.89559715	41.14861137
3	14.95445437	14.12365135	6.646424165	108.8351957	35.72452989	103.0195746	9.138833227	2.492409062	22.43168156	55.66380238	30.73971176	11.63124229	6.646424165	9.969636248	29.90890874	56.4946054	44.03256009	32.40131781	16.61606041	15.78525739	10.80043927	18.27766645	25.75489364	19.9392725	1.661606041	25.75489364	43.20175707	33.23212083
3	16.07845094	20.8074071	1.891582464	84.17541963	38.7774405	102.145453	2.837373695	1.891582464	32.15690188	65.25959499	28.37373695	24.59057203	3.783164927	8.512121086	22.69898956	45.39797913	45.39797913	52.96430898	25.53636326	15.13265971	11.34949478	24.59057203	28.37373695	18.91582464	0	18.91582464	34.99427558	28.37373695
3	19.62990253	9.298374881	6.198916588	103.3152765	48.55817994	90.91744328	11.36468041	1.033152765	39.25980505	73.35384629	36.16034676	10.33152765	4.132611058	7.232069352	26.86197188	54.75709652	29.96143017	48.55817994	21.69620806	20.66305529	11.36468041	35.127194	8.265222117	25.82881911	0	18.59674976	39.25980505	28.92827741
3	20.56113909	18.18869997	9.489756505	92.52512592	41.12227819	111.5046389	7.908130421	1.581626084	28.46926952	49.03040861	37.16821298	15.0254478	7.117317379	18.97951301	28.46926952	73.54561291	44.28553036	33.21414777	17.39788693	19.77032605	14.23463476	31.63252168	19.77032605	17.39788693	1.581626084	20.56113909	22.93357822	35.58658689
3	22.10522276	12.19598497	3.048996243	83.08514763	40.39920023	94.51888355	5.335743426	1.524498122	28.20321525	62.50442299	36.58795492	19.81847558	8.384739669	16.76947934	44.97269459	65.55341923	44.97269459	30.48996243	20.58072464	19.05622652	8.384739669	22.10522276	16.00723028	16.00723028	2.286747183	25.91646807	28.20321525	29.72771337
3	19.33929236	16.70211613	8.790587437	85.26869814	44.83199593	123.9472829	6.153411206	3.516234975	35.16234975	54.50164211	31.64611477	9.66964618	8.790587437	13.18588116	26.37176231	72.08281698	39.55764347	29.88799728	15.82305739	20.2183511	8.790587437	21.97646859	17.58117487	16.70211613	0.879058744	19.33929236	38.67858472	34.283291
3	27.25949265	16.20834698	7.367430447	91.35613754	40.52086746	105.3542554	13.2613748	2.210229134	28.73297874	63.35990185	33.89018006	16.20834698	6.630687402	12.52463176	27.9962357	58.93944358	38.31063833	36.10040919	12.52463176	15.47160394	12.52463176	27.25949265	15.47160394	19.89206221	3.683715224	19.15531916	34.6269231	25.04926352
3	15.5734069	13.62673104	4.866689656	84.68040002	47.69355863	111.9338621	4.866689656	0	28.22680001	57.42693795	30.17347587	11.68005518	7.78670345	8.760041382	21.41343449	52.56024829	46.7202207	59.37361381	16.54674483	27.25346208	11.68005518	31.1468138	24.33344828	30.17347587	0	19.46675863	37.96017932	25.30678621
3	17.58230757	16.81785942	9.937826018	81.03150445	37.45795961	94.79157125	9.937826018	3.057792621	29.0490299	52.74692271	40.51575223	17.58230757	3.822240776	10.70227417	25.99123728	64.21364504	45.86688931	31.34237436	19.11120388	23.69789281	13.76006679	18.34675573	21.40454835	19.87565204	0.764448155	24.46234097	36.69351145	32.87127067
3	27.14952566	10.05537987	5.027689936	100.5537987	61.33781722	96.53164678	8.044303898	2.011075975	26.14398767	57.31566527	38.21044352	10.05537987	6.033227924	10.05537987	20.11075975	57.31566527	36.19936754	45.24920943	23.12737371	14.07753182	10.05537987	24.13291169	17.09414578	23.12737371	0	18.09968377	44.24367144	24.13291169
3	27.58355772	14.71123079	5.516711545	99.3008078	47.81150005	93.78409626	0.919451924	0.919451924	21.14739425	57.92547122	29.42246157	9.194519241	5.516711545	9.194519241	14.71123079	43.21424043	45.05314428	45.05314428	17.46958656	22.06684618	6.436163469	34.01972119	18.38903848	22.9862981	0	14.71123079	43.21424043	33.10026927
3	20.67025368	18.99428717	8.379832574	75.41849316	31.28470828	94.97143584	8.379832574	2.23462202	21.22890919	58.65882802	33.5193303	16.20100964	9.497143584	8.938488079	23.46353121	51.95496196	43.57512938	35.19529681	15.08369863	21.22890919	15.08369863	15.64235414	15.08369863	18.43563166	1.675966515	17.31832065	36.31260782	22.9048757
3	20.59194603	11.63892602	6.26711401	91.32080414	42.07919407	104.7503342	9.848322015	1.790604003	23.27785204	61.7758381	37.60268406	4.476510007	4.476510007	20.59194603	22.38255004	59.98523409	42.97449607	43.86979807	9.848322015	25.06845604	9.848322015	25.96375804	9.848322015	20.59194603	0.895302001	18.80134203	48.34630808	33.12617405
3	22.29401983	14.86267989	4.128522192	74.31339945	42.11092635	109.8186903	5.779931068	4.95422663	23.11972427	61.92783287	33.85388197	9.082748822	14.86267989	8.257044383	23.11972427	53.67078849	47.06515298	48.71656186	10.7341577	17.3397932	13.21127101	25.59683759	12.38556657	20.64261096	2.477113315	23.94542871	41.28522192	25.59683759
3	25.2553353	10.45048357	4.354368155	88.82911035	40.06018702	92.31260488	9.57960994	1.741747262	26.12620893	64.44464869	35.70581887	8.708736309	5.225241786	8.708736309	19.15921988	36.5766925	38.31843976	44.41455518	10.45048357	13.93397809	9.57960994	37.44756613	7.837862678	19.15921988	0.870873631	13.93397809	45.28542881	21.77184077
3	30.83335913	12.982467	4.868425126	98.9913109	32.45616751	105.4825444	11.35965863	2.163744501	17.309956	48.68425126	27.58774238	8.114041877	6.491233502	13.52340313	15.68714763	51.38893189	36.24272038	30.83335913	11.90059475	15.1462115	5.409361251	27.04680626	20.01463663	12.44153088	1.622808375	18.39182825	33.53803976	22.17838113
3	22.17894369	13.52374615	7.032348	86.01102554	38.40743908	102.2395209	15.14659569	4.327598769	27.58844215	49.226436	25.42464277	14.60564585	9.73709723	12.98279631	31.37509108	62.20923231	36.24363969	30.29319138	5.950448307	22.71989354	10.81899692	19.47419446	15.14659569	17.85134492	3.245699077	19.47419446	36.24363969	28.129392
3	24.81621386	8.862933521	4.43146676	94.83338867	38.11061414	96.60597537	13.29440028	1.772586704	17.72586704	64.6994147	41.65578755	8.862933521	9.749226873	10.63552022	29.24768062	44.3146676	31.90656067	49.63242772	15.95328034	29.24768062	5.317760112	14.18069363	6.204053464	23.92992051	0	20.3847471	36.33802743	26.58880056
3	20.16128206	8.064512826	6.912439565	86.40549456	43.20274728	85.82945793	7.488476195	4.608293043	21.88939196	49.53915021	31.68201467	15.55298902	6.912439565	7.488476195	15.55298902	54.14744326	29.95390478	28.22579489	18.43317217	29.37786815	8.640549456	24.19353848	5.184329674	13.82487913	1.152073261	19.58524543	36.86634435	21.88939196
3	30.05461572	10.23135854	8.952438726	86.96654762	28.136236	98.47682598	14.068118	5.115679272	19.82325718	46.04111345	24.29947654	12.14973827	3.197299545	10.87081845	15.98649772	53.07517245	33.25191527	30.05461572	16.62595763	14.70757791	14.068118	22.38109681	12.78919818	26.21785627	0.639459909	14.068118	33.89137518	31.97299545
3	29.14601719	9.401941029	2.820582309	94.95960439	44.18912284	102.4811572	5.641164617	0.940194103	15.04310565	56.41164617	30.08621129	8.461746926	8.461746926	12.22252334	25.38524078	37.60776412	33.8469877	44.18912284	12.22252334	16.92349385	14.10291154	29.14601719	16.92349385	28.20582309	2.820582309	22.56465847	49.83028745	29.14601719
3	21.76810119	15.83134632	5.936754871	81.13564991	30.34341379	106.8615877	7.256033731	1.97891829	23.74701948	56.72899099	29.02413493	11.87350974	9.234952022	13.1927886	25.72593778	48.1536784	40.23800524	39.57836581	11.21387031	18.46990404	17.81026461	24.40665891	11.21387031	13.85242803	1.97891829	15.17170689	37.59944752	30.34341379
4	18.98092797	18.11815852	12.9415418	77.64925079	27.6086225	127.6898791	18.98092797	0.862769453	27.6086225	38.8246254	23.29477524	39.68739485	12.9415418	23.29477524	13.80431125	57.80555337	18.98092797	17.25538906	44.86401157	12.07877235	20.70646688	27.6086225	16.39261961	13.80431125	6.039386173	31.05970032	34.51077813	28.47139196
4	21.79964577	18.16637147	7.993203448	59.58569843	26.88622978	100.2783705	15.9864069	1.453309718	33.42612351	35.60608809	19.61968119	34.87943323	10.89982288	20.34633605	20.34633605	41.41932696	25.43292006	34.15277837	39.96601724	18.89302633	13.80644232	28.3395395	11.62647774	13.07978746	2.906619436	39.23936238	32.69946865	31.24615893
4	20.73975064	14.6906567	11.23403159	65.67587702	33.70209478	110.6120034	15.55481298	0	40.615345	30.24546968	12.09818787	35.43040734	6.913250212	36.29456361	15.55481298	54.44184542	32.83793851	27.65300085	46.66443893	11.23403159	18.14728181	31.10962596	12.09818787	11.23403159	4.320781383	42.34365755	32.83793851	33.70209478
4	16.39298788	24.19917259	10.92865859	70.25566234	21.0766987	92.89359799	16.39298788	0.78061847	27.32164647	43.71463435	24.97979106	28.10226494	8.586803175	33.56659423	8.586803175	46.83710823	28.88288341	35.12783117	39.03092352	8.586803175	17.17360635	22.63793564	14.83175094	18.73484329	3.122473882	35.90844964	27.32164647	37.46968658
4	9.370084014	19.52100836	10.15092435	72.61815111	14.83596636	110.8793275	19.52100836	2.342521003	28.89109238	45.2887394	17.95932769	30.45277305	10.15092435	31.23361338	8.589243679	66.37142843	28.89109238	25.76773104	32.01445371	6.246722676	23.42521003	18.74016803	12.49344535	20.3018487	3.123361338	36.69949572	37.48033606	36.69949572
4	17.9737246	17.19225831	10.94052802	65.6431681	21.88105603	107.0608813	14.84785945	0.781466287	27.35132004	50.01384236	22.66252232	46.10651093	7.81466287	19.53665717	10.94052802	52.35824123	28.91425262	27.35132004	42.98064578	8.596129156	20.31812346	32.04011777	14.06639317	11.7219943	1.562932574	39.85478063	25.00692118	25.00692118
4	16.53792122	21.36148157	11.02528081	61.32812451	15.84884117	104.0510877	19.29424142	0	38.58848284	34.45400253	19.98332147	23.42872172	6.201720456	24.80688182	22.05056162	64.08444471	20.67240152	18.60516137	31.69768233	11.71436086	18.60516137	25.49596188	9.64712071	12.40344091	2.756320203	42.03388309	31.69768233	31.69768233
4	18.22577021	17.55074168	11.47548495	62.77765294	22.95096989	99.90422189	12.825542	2.025085579	26.32611252	39.15165452	20.92588431	32.40136926	12.15051347	33.07639779	9.450399368	68.17788115	32.40136926	22.95096989	32.40136926	5.40022821	16.87571316	15.5256561	12.825542	16.20068463	3.375142631	26.32611252	29.70125516	28.3511981
4	19.54389935	15.82125186	7.445294992	52.11706494	26.98919435	120.9860436	14.89058998	0.930661874	37.22647496	36.29581309	10.23728061	46.5330937	9.30661874	15.82125186	20.47456123	47.46375557	21.4052231	29.78117997	39.08779871	13.95992811	12.09860436	29.78117997	13.02926624	16.75191373	0	45.60243183	26.05853247	34.43448934
4	23.05851481	15.64684934	8.235183861	49.41110317	18.11740449	102.9397983	14.82333095	2.470555158	45.29351124	37.05832737	17.29388611	30.47018029	11.52925741	23.05851481	23.05851481	46.94054801	26.35258836	28.82314351	33.76425383	7.411665475	18.94092288	27.99962513	12.35277579	12.35277579	2.470555158	37.88184576	34.58777222	31.29369867
4	18.36279863	20.86681662	10.01607198	65.93914053	24.20550728	105.1687558	10.85074464	0.834672665	42.56830591	35.05625193	15.02410797	18.36279863	11.68541731	32.55223393	5.00803599	48.41101457	24.20550728	30.8828886	33.3869066	7.512053984	19.19747129	25.04017995	10.85074464	12.52008997	3.33869066	37.56026992	33.3869066	32.55223393
4	11.14495512	15.43147632	18.00338904	69.44164344	18.86069328	99.44729183	17.1460848	0.85730424	31.72025688	42.00790776	16.28878056	30.86295264	2.57191272	30.86295264	17.1460848	46.29442896	33.43486536	27.43373568	30.0056484	8.5730424	16.28878056	29.14834416	15.43147632	12.00225936	1.71460848	36.86408232	30.0056484	38.5786908
4	18.27195668	25.71608718	8.120869637	60.90652228	17.59521755	104.217827	12.85804359	0.676739136	35.86717423	35.86717423	20.30217409	34.51369596	12.85804359	21.65565237	12.85804359	60.22978314	28.42304373	25.71608718	24.36260891	7.444130501	23.00913064	18.27195668	12.18130446	13.53478273	4.737173955	33.83695682	33.83695682	35.86717423
4	24.82424797	24.04849022	13.96363948	65.16365091	20.16970147	110.9333581	20.94545922	0.775757749	28.70303671	36.4606142	13.18788173	45.76970719	8.533335238	9.309092987	9.309092987	39.5636452	26.37576346	42.66667619	53.52728468	12.41212398	11.63636623	24.04849022	9.309092987	11.63636623	4.654546494	43.44243394	34.13334095	24.82424797
4	23.75745177	16.09375765	13.79464942	61.30955296	14.56101883	99.62802356	22.99108236	0	24.52382118	38.3184706	13.79464942	29.12203766	7.66369412	13.02828	5.364585884	44.4494259	28.35566824	41.38394825	45.21579531	8.430063532	18.39286589	19.1592353	18.39286589	12.26191059	3.065477648	42.15031766	34.48662354	29.88840707
4	17.72223136	24.97223509	10.47222762	61.22225378	22.55556718	111.166724	16.91667539	0.805555971	26.58334703	41.08335451	20.13889927	32.22223883	11.27778359	22.55556718	9.666671649	49.94447019	20.94445524	33.83335077	32.22223883	12.08333956	14.50000747	32.22223883	19.3333433	12.88889553	8.861115678	35.44446271	35.44446271	37.05557465
4	20.01069663	15.63335674	6.253342697	58.78142135	17.50935955	98.80281461	18.13469382	3.126671349	30.64137922	34.39338483	20.01069663	30.01604495	11.25601685	21.88669944	11.25601685	50.65207585	25.63870506	29.39071068	25.63870506	8.754679776	15.00802247	33.76805056	13.75735393	12.50668539	3.126671349	24.38803652	33.14271629	32.51738202
4	22.12488668	11.47216346	7.374962226	62.2774588	13.11104396	103.2494712	26.22208791	0.819440247	32.77760989	35.23593063	13.11104396	37.69425138	10.65272322	18.84712569	6.555521978	50.80529533	26.22208791	32.77760989	37.69425138	8.194402473	15.5693647	23.76376717	14.74992445	15.5693647	1.638880495	31.1387294	33.59705014	29.4998489
4	27.09269244	18.62622605	11.28862185	60.3941269	15.2396395	104.9841832	17.49736387	0.564431093	20.88395042	35.55915883	19.19065715	30.479279	10.72419076	21.44838152	17.49736387	47.97664286	27.09269244	23.14167479	24.27053698	7.902035295	16.93293278	16.36850168	11.85305294	16.36850168	3.951017648	25.39939916	34.99472774	32.17257227
4	23.35301965	8.562773872	14.79024578	59.16098311	28.80205757	101.1964185	16.34711376	4.67060393	21.79615167	45.92760531	19.46084971	35.80796346	3.892169942	18.68241572	6.227471907	50.59820924	17.90398173	38.92169942	48.26290728	2.335301965	17.12554774	31.13735953	8.562773872	17.12554774	0	27.24518959	30.35892555	22.57458566
4	17.88445746	15.96826559	7.02603686	76.64767484	18.52318809	109.2229366	14.05207372	0.638730624	24.91049432	39.60129867	21.7168412	34.49145368	10.21968998	30.65906994	19.80064933	51.73718052	26.18795557	33.21399243	22.99430245	11.49715123	15.96826559	19.16191871	12.13588185	13.4133431	4.471114366	24.2717637	38.32383742	19.16191871
4	16.1757802	12.94062416	8.087890098	60.65917574	18.60214723	105.1425713	16.98456921	1.61757802	25.88124831	38.01308346	18.60214723	36.39550544	13.74941317	17.79335822	15.36699119	45.29218455	22.64609228	24.2636703	33.96913841	8.087890098	13.74941317	25.88124831	8.896679108	14.55820218	0.80878901	36.39550544	30.73398237	34.77792742
4	17.29567461	13.53574535	8.271844378	67.67872673	18.79964631	112.045892	16.54368876	0.751985853	29.32744825	38.35127848	18.79964631	28.5754624	15.03971705	21.05560387	14.2877312	43.61517945	29.32744825	30.0794341	21.80758972	9.02383023	16.54368876	22.55957558	16.54368876	18.04766046	6.01588682	29.32744825	30.83141995	25.56751899
4	17.27671155	21.11598078	11.5178077	61.42830772	21.75585898	97.26148722	20.47610257	0.639878205	27.51476283	40.31232694	21.11598078	20.47610257	9.598173081	22.39573719	5.119025643	46.71110899	30.07427565	40.95220515	35.8331795	4.479147438	23.03561539	30.07427565	19.19634616	14.07732052	2.559512822	34.55342309	37.11293591	28.15464104
5	38.12181664	20.60638737	3.090958106	100.9712981	64.91012022	90.66810444	4.121277475	3.090958106	14.42447116	64.91012022	41.21277475	6.181916212	4.121277475	8.242554949	30.90958106	42.24309411	49.45532969	44.30373285	20.60638737	22.66702611	5.151596843	23.69734548	19.576068	25.75798422	4.121277475	19.576068	37.09149727	27.81862295
5	24.88646119	14.93187671	3.318194825	117.7959163	38.15924048	81.29577321	9.125035768	1.659097412	23.22736377	68.02299391	37.32969178	9.954584474	5.806840943	9.125035768	29.03420472	53.0911172	53.0911172	29.03420472	12.44323059	28.20465601	17.42052283	9.954584474	18.25007154	22.39781507	1.659097412	18.25007154	35.67059437	24.88646119
5	19.53056791	12.12242146	4.040807153	84.18348235	57.91823586	70.04065732	4.714275012	1.346935718	16.16322861	61.28557515	39.06113581	11.4489536	5.387742871	28.28565007	29.63258579	71.38759304	28.95911793	35.69379652	20.87750362	29.63258579	18.85710005	13.46935718	14.14282504	27.61218221	1.346935718	14.14282504	29.63258579	19.53056791
5	19.98307682	14.98730761	0.999153841	102.9128456	50.95684588	82.92976878	7.993230726	2.997461522	22.98053834	61.94753813	36.96869211	8.992384567	7.993230726	11.98984609	34.97038443	65.94415349	51.95599972	35.96953827	8.992384567	30.97376906	7.993230726	13.98815377	20.98223066	25.97799986	0	21.9813845	35.96953827	35.96953827
5	18.60939199	14.88751359	4.466254077	102.7238438	40.94066237	99.74634105	11.16563519	5.955005436	17.12064063	54.3394246	38.70753533	11.91001087	5.955005436	8.932508154	26.79752446	58.061303	40.19628669	34.24128126	11.91001087	20.09814335	15.63188927	8.932508154	19.35376767	21.58689471	3.721878397	17.86501631	34.24128126	25.3087731
5	21.06115453	10.98842845	4.578511854	92.48593945	66.84627307	92.48593945	5.494214225	3.662809483	43.03801143	59.5206541	50.36363039	10.07272608	10.98842845	13.73553556	42.12230906	74.17189203	39.37520194	32.04958298	8.241321337	33.88098772	12.81983319	17.39834504	21.06115453	18.31404742	0.915702371	16.48264267	37.5437972	22.89255927
5	23.16046612	11.58023306	7.720155374	98.81798878	44.77690117	61.76124299	0.772015537	3.088062149	9.264186448	59.44519638	33.19666811	4.632093224	6.948139836	14.66829521	31.65263703	48.63697885	44.00488563	39.3727924	8.492170911	23.93248166	6.948139836	19.30038843	15.44031075	19.30038843	0	23.93248166	39.3727924	23.16046612
5	21.65513149	19.05651571	5.197231558	88.35293649	48.50749454	82.28949967	10.39446312	2.598615779	25.98615779	57.16954714	37.24682617	12.9930789	6.063436818	9.528257856	38.97923669	62.3667787	38.97923669	36.38062091	6.929642077	28.58477357	12.9930789	12.12687364	10.39446312	20.78892623	1.732410519	12.9930789	44.17646824	23.38754201
5	19.4682299	11.53672883	6.489409967	103.8305595	45.42586977	72.82560074	5.047318863	3.60522776	22.35241211	61.28887191	31.72600428	15.86300214	5.768364415	12.25777438	26.67868542	51.19423419	37.4943687	36.0522776	8.652546623	36.0522776	13.69986549	11.53672883	13.69986549	20.91032101	3.60522776	15.86300214	31.72600428	37.4943687
5	23.20227857	14.69477643	6.187274286	102.863435	48.724785	74.24729143	2.320227857	0.773409286	12.37454857	68.06001714	28.61614357	8.507502143	5.413865	7.734092857	31.70978071	39.44387357	43.31092	47.95137572	11.60113929	25.52250643	8.507502143	21.65546	14.69477643	15.46818571	1.546818571	13.92136714	38.67046429	27.069325
5	30.5228541	19.62183478	3.270305796	98.10917389	63.22591206	76.30713525	4.360407728	7.630713525	15.26142705	59.95560626	47.96448501	10.90101932	3.270305796	14.17132512	27.2525483	51.23479081	37.06346569	50.14468888	14.17132512	33.79315989	14.17132512	21.80203864	9.810917389	25.07234444	1.090101932	26.16244637	51.23479081	23.98224251
5	26.86007963	9.767301683	0.813941807	83.0220643	43.13891576	86.27783153	11.3951853	1.627883614	21.97642879	53.72015925	40.69709034	10.58124349	5.697592648	8.139418069	26.86007963	62.67351913	49.65045022	40.69709034	13.83701072	21.97642879	9.767301683	6.511534455	13.02306891	17.09277794	1.627883614	17.90671975	43.13891576	20.34854517
5	29.38007799	11.11678627	7.146505457	88.93429013	54.78987517	84.16995315	3.176224647	3.176224647	18.26329172	57.96609981	34.14441496	14.29301091	5.558393133	8.73461778	27.79196566	54.78987517	34.93847112	42.87903274	12.70489859	24.61574102	17.46923556	11.11678627	18.26329172	13.49895475	3.970280809	19.85140405	45.26120122	21.43951637
5	15.57827339	11.12733814	2.225467628	92.35690655	64.53856121	76.77863316	4.450935256	6.676402883	24.48014391	65.65129502	38.94568349	0	2.225467628	4.450935256	26.70561153	45.62208637	42.28388493	52.29848925	5.56366907	38.94568349	4.450935256	15.57827339	15.57827339	26.70561153	1.112733814	27.81834535	41.17115111	31.15654679
5	29.99756684	10.97471957	1.463295943	95.11423632	46.82547019	69.50655731	10.97471957	1.463295943	16.09625538	51.94700599	40.24063844	7.316479717	5.853183773	5.121535802	26.33932698	47.55711816	38.7773425	39.50899047	15.3646074	25.60767901	8.048127688	19.02284726	2.926591887	20.48614321	0	28.53427089	31.46086278	23.41273509
5	24.46774761	16.31183174	2.446774761	99.50217363	52.19786158	71.77205967	4.077957936	4.893549523	12.23387381	67.69410173	37.51721301	8.971507459	8.971507459	15.49624016	29.36129714	46.48872047	48.93549523	28.54570555	8.971507459	31.8080719	13.86505698	21.20538127	22.83656444	17.94301492	0	22.02097285	44.04194571	30.17688872
5	34.65643409	9.671563003	5.641745085	86.23810344	53.9995601	83.01424911	4.835781501	2.417890751	18.53716242	48.35781501	38.68625201	7.253672252	7.253672252	10.47752659	24.17890751	49.1637786	44.3279971	28.20872542	9.671563003	29.01468901	8.059635835	12.08945375	12.89541734	19.34312601	0.805963584	20.14908959	35.46239768	33.04450693
5	27.30820461	7.002103746	6.301893371	81.92461383	42.71283285	78.42356196	8.402524495	4.201262248	4.901472622	53.21598847	29.40883573	7.702314121	4.901472622	7.002103746	23.80715274	45.51367435	47.61430547	34.31030836	5.601682997	21.70652161	9.10273487	14.00420749	13.30399712	16.80504899	1.400420749	18.20546974	40.61220173	25.90778386
5	22.89630677	16.65185947	6.938274779	92.97288203	46.48644102	74.93336761	8.325929734	2.081482434	19.42716938	45.09878606	29.83458155	6.938274779	4.162964867	7.632102256	19.42716938	63.83212796	38.16051128	35.38520137	9.019757212	27.75309911	4.856792345	20.12099686	10.40741217	18.7333419	2.081482434	16.65185947	42.32347615	15.26420451
5	18.45641026	14.61132479	3.076068376	88.43696581	39.98888889	76.9017094	9.228205128	0.769017094	6.921153846	53.83119658	41.52692308	3.076068376	6.152136752	8.459188034	24.60854701	58.44529915	36.14380342	34.60576923	11.53525641	33.06773504	9.228205128	26.1465812	13.0732906	19.99444444	0	22.30149573	40.75790598	21.53247863
5	18.33782735	12.90439702	4.754251535	74.03048818	59.76773358	68.59705786	6.791787907	4.075072744	25.12961525	49.58005172	30.56304558	11.54603944	9.508503069	12.90439702	31.24222437	61.80526995	31.92140316	33.27976074	13.58357581	30.56304558	10.18768186	19.69618493	16.30029098	17.65864856	2.037536372	16.97946977	38.03401228	24.45043646
5	22.28022897	10.55379267	5.276896336	83.84401956	43.38781432	84.43034138	11.7264363	1.758965445	6.449539966	47.49206703	32.24769983	4.690574521	5.863218151	8.794827227	17.00333264	53.94160699	32.83402165	44.56045795	12.89907993	18.76229808	9.381149042	15.83068901	9.967470857	15.24436719	0	16.41701082	42.8014925	15.24436719
5	29.89524509	11.36019313	7.174858821	83.10878135	52.01772645	67.5632539	4.783239214	2.391619607	20.92667156	50.22401175	29.29734019	11.36019313	5.979049018	8.968573527	23.31829117	49.62610685	41.85334312	38.26591371	13.15390784	22.12248137	17.93714705	15.54552745	15.54552745	14.34971764	1.195809804	18.53505195	30.49314999	25.11200587
5	26.88990757	8.06697227	9.142568572	82.8209153	50.01522807	77.98073194	6.453577816	1.075596303	15.59614639	44.09944841	36.57027429	7.529174118	5.915779664	8.06697227	25.81431126	43.56165026	33.34348538	26.35210941	15.05834824	30.11669647	12.90715563	15.59614639	7.529174118	12.36935748	1.613394454	18.8229353	39.7970632	20.43632975
6	16.21596573	14.18897002	15.20246787	54.72888435	18.24296145	100.336288	19.25645931	2.026995717	21.28345502	40.53991433	21.28345502	39.52641647	12.1619743	22.29695288	8.107982866	51.68839077	18.24296145	22.29695288	66.89085865	10.13497858	28.37794003	19.25645931	15.20246787	22.29695288	6.08098715	40.53991433	29.39143789	20.26995717
6	13.22836849	20.94491677	12.12600445	48.50401778	13.22836849	103.6222198	13.22836849	0	35.2756493	22.04728081	3.307092121	39.68510546	11.0236404	27.55910101	3.307092121	44.09456162	30.86619313	26.45673697	47.40165374	13.22836849	25.35437293	27.55910101	12.12600445	13.22836849	2.204728081	57.32293011	20.94491677	27.55910101
6	17.9522911	20.19632749	12.34220013	59.46696428	19.0743093	111.0798012	21.31834569	1.122018194	40.39265498	30.29449124	10.09816375	48.24678234	17.9522911	31.41650943	3.366054582	33.66054582	21.31834569	34.78256401	43.75870956	4.488072776	20.19632749	22.44036388	12.34220013	6.732109164	7.854127358	53.85687331	29.17247304	37.0266004
6	16.58006815	21.31723047	14.21148698	45.00304211	23.68581164	81.71605015	15.39577756	0	26.0543928	22.50152106	13.0271964	31.97584571	16.58006815	36.71300804	0	41.45017037	8.290034073	17.76435873	55.66165735	4.737162327	24.87010222	39.0815892	7.105743491	16.58006815	1.184290582	46.18733269	26.0543928	26.0543928
6	23.38548431	19.69303942	11.07733467	56.61748833	17.23140949	94.7727522	29.53955913	0	22.15466935	20.92385438	14.76977956	46.77096862	20.92385438	36.92444891	0	32.00118906	24.61629927	19.69303942	59.07911826	6.154074818	19.69303942	30.77037409	9.84651971	29.53955913	9.84651971	55.38667337	27.0779292	40.6168938
6	15.15052059	11.65424661	13.98509593	46.61698644	15.15052059	104.8882195	13.98509593	2.330849322	34.96273983	20.9776439	19.81221924	30.30104118	13.98509593	39.62443847	2.330849322	53.6095344	23.30849322	18.64679457	41.95528779	11.65424661	16.31594525	26.8047672	2.330849322	16.31594525	8.157972627	47.7824111	24.47391788	43.12071245
6	18.03517791	14.0273606	14.0273606	50.09771642	14.0273606	86.16807224	18.03517791	0	33.06449283	30.05862985	17.03322358	36.07035582	19.03713224	30.05862985	5.009771642	43.08403612	27.05276686	32.06253851	52.10162507	10.01954328	18.03517791	27.05276686	7.013680298	18.03517791	3.005862985	35.06840149	18.03517791	22.04299522
6	23.38157333	16.26544232	4.066360579	54.89586781	19.31521275	89.45993273	15.24885217	1.016590145	35.58065506	21.34839304	12.19908174	43.71337622	14.23226203	40.66360579	4.066360579	51.84609738	26.43134376	18.2986226	66.0783594	4.066360579	16.26544232	16.26544232	4.066360579	20.33180289	13.21567188	44.72996637	24.39816347	34.56406492
6	11.47197729	19.50236139	21.79675684	57.35988643	17.20796593	94.07021374	26.38554776	0	29.82714094	29.82714094	5.735988643	44.74071141	11.47197729	11.47197729	4.588790914	39.00472277	18.35516366	29.82714094	66.53746826	10.32477956	20.64955911	26.38554776	16.0607682	12.61917501	8.0303841	43.59351369	33.26873413	27.53274549
6	21.88630496	16.60340376	16.60340376	69.43241574	26.41450599	102.6392233	12.07520274	2.264100513	31.69740718	23.3957053	16.60340376	46.7914106	16.60340376	33.20680753	9.056402053	68.67771557	25.65980582	13.58460308	43.01790975	12.07520274	27.92390633	18.86750428	9.056402053	9.811102224	6.037601368	28.6786065	25.65980582	34.71620787
6	19.06961857	8.342958127	9.534809287	52.44145108	22.64517206	69.12736733	17.87776741	1.191851161	17.87776741	19.06961857	9.534809287	42.90664179	21.4533209	21.4533209	2.383702322	29.79627902	17.87776741	13.11036277	64.35996269	8.342958127	28.60442786	27.4125767	4.767404644	30.98813018	8.342958127	61.97626037	36.94738599	17.87776741
6	29.47309277	17.46553646	10.91596029	48.03022526	18.55713249	82.96129818	21.83192057	3.274788086	18.55713249	20.74032454	9.824364258	56.76299349	20.74032454	22.9235166	3.274788086	45.8470332	21.83192057	15.2823444	66.58735775	5.457980143	15.2823444	27.28990072	1.091596029	24.01511263	5.457980143	36.02266895	32.74788086	37.11426498
6	23.51805544	20.45048299	12.2702898	69.53164218	18.40543469	97.13979422	18.40543469	0	22.49553129	25.56310374	19.42795884	53.17125578	15.33786225	31.69824864	4.090096599	58.28387653	18.40543469	17.38291054	51.12620748	5.112620748	15.33786225	18.40543469	6.135144898	14.3153381	5.112620748	35.78834524	29.65320034	25.56310374
6	18.75942778	14.29289736	12.50628519	68.78456853	21.43934604	97.37036325	19.65273387	4.466530424	20.54603995	23.22595821	13.39959127	40.19877382	17.8661217	33.94563122	6.253142594	55.38497726	25.90587646	13.39959127	50.91844684	8.039754764	22.33265212	17.8661217	8.933060849	10.71967302	3.573224339	41.98538599	32.15901906	26.79918255
6	21.89150882	15.32405617	15.32405617	61.29622469	16.41863161	101.795516	19.70235794	1.094575441	30.64811235	27.36438602	7.662028087	40.49929132	14.22948073	14.22948073	5.472877205	35.02641411	13.13490529	25.17523514	51.44504573	6.567452646	21.89150882	25.17523514	9.851178969	19.70235794	6.567452646	52.53962117	29.55353691	22.98608426
6	23.09107022	21.93651671	18.47285617	57.72767554	18.47285617	91.20972735	16.16374915	1.154553511	23.09107022	27.70928426	18.47285617	49.64580097	17.31830266	24.24562373	4.618214043	45.02758692	19.62740968	24.24562373	61.19133607	5.772767554	23.09107022	17.31830266	10.3909816	16.16374915	9.236428087	40.40937288	34.63660532	35.79115884
6	14.49287589	19.13059617	9.275440567	49.85549305	28.40603674	74.78323958	15.65230596	2.318860142	23.18860142	28.40603674	23.18860142	37.10176227	16.23202099	17.9711661	15.65230596	56.23235844	23.76831645	14.49287589	38.84090738	16.23202099	11.59430071	19.71031121	8.695725532	13.33344582	8.695725532	34.20318709	20.86974128	20.29002624
6	25.11935006	9.419756273	10.46639586	55.47189805	13.60631462	72.21813143	20.93279172	0	29.30590841	24.07271048	18.83951255	39.77230427	14.6529542	24.07271048	4.186558344	55.47189805	15.69959379	23.02607089	59.6584564	7.326477102	23.02607089	10.46639586	4.186558344	17.79287296	6.279837516	47.09878137	34.53910634	35.58574592
6	18.20011799	13.14452966	9.100058993	56.62258929	22.24458865	95.0450606	23.25570632	1.011117666	23.25570632	31.34464764	11.12229433	48.53364796	16.17788265	16.17788265	4.044470664	30.33352998	20.22235332	27.30017698	35.38911831	11.12229433	16.17788265	16.17788265	8.088941327	13.14452966	11.12229433	55.61147163	27.30017698	25.27794165
6	23.5166857	12.0942955	13.43810611	50.39289792	24.86049631	86.67578443	24.188591	3.359526528	28.22002284	23.5166857	16.12572733	32.92335998	11.4223902	40.98622364	18.81334856	67.19053056	22.84478039	14.11001142	36.2828865	14.11001142	25.53240161	12.76620081	2.015715917	16.79763264	5.375242445	23.5166857	33.59526528	25.53240161
6	12.77072819	12.77072819	9.823637067	59.92418611	13.75309189	91.35982472	18.66491043	0	27.50618379	24.55909267	13.75309189	43.22400309	8.84127336	39.29454827	6.876545947	66.80073205	23.57672896	32.41800232	48.13582163	7.858909653	16.70018301	16.70018301	8.84127336	10.80600077	5.89418224	43.22400309	29.4709112	34.38272973
6	29.05220925	19.61024124	7.263052312	47.93614526	15.97871509	88.60923821	18.88393601	0.726305231	30.50481971	31.95743017	11.6208837	42.12570341	14.52610462	23.2417674	2.905220925	50.84136619	22.51546217	34.13634587	48.66245049	5.084136619	26.87329356	12.34718893	12.34718893	15.97871509	3.631526156	35.58895633	30.50481971	26.14698832
6	29.05478145	20.91944264	13.94629509	56.94737163	19.75725138	88.3265356	19.75725138	0	18.59506013	18.59506013	11.62191258	39.51450277	6.973147547	27.89259019	3.486573774	46.48765031	17.43286887	33.70354648	56.94737163	2.324382516	20.91944264	32.54135522	15.10848635	13.94629509	4.648765031	51.13641534	30.2169727	36.02792899
6	18.41793461	10.66301478	10.66301478	48.46824898	18.41793461	81.42665829	15.50983967	1.938729959	18.41793461	27.14221943	7.754919837	46.52951902	21.32602955	20.35666457	7.754919837	58.16189878	19.38729959	32.95840931	48.46824898	4.846824898	21.32602955	19.38729959	14.5404747	12.60174474	8.724284817	43.62142409	26.17285445	29.08094939
7	36.10691867	24.07127911	3.70327371	87.95275061	73.13965577	71.28801891	4.629092137	3.70327371	12.96145798	55.54910565	30.55200811	8.332365847	5.554910565	12.96145798	37.0327371	54.62328722	43.51346609	17.59055012	9.258184274	47.2167398	18.51636855	12.03563956	14.81309484	23.14546069	2.777455282	17.59055012	30.55200811	29.62618968
7	34.7162366	18.14712368	3.156021509	89.94661301	59.96440867	61.54241943	8.67905915	4.734032264	12.62408604	59.96440867	37.87225811	9.468064527	4.734032264	7.101048395	39.45026886	53.65236565	49.70733877	32.34922047	14.20209679	30.77120971	22.88115594	13.41309141	20.51413981	20.51413981	0.789005377	26.03717745	30.77120971	21.30314519
7	33.13662139	15.77934352	7.889671759	93.88709394	56.01666949	67.85117713	7.889671759	5.522770232	14.20140917	67.06220995	33.92558857	4.733803056	7.100704583	7.889671759	42.6042275	58.38357102	46.54906338	32.34765421	9.467606111	30.76971986	15.77934352	3.94483588	7.889671759	19.7241794	1.577934352	12.62347481	26.82488398	26.03591681
7	29.91692044	18.54849067	4.188368862	101.7175295	46.67039589	79.57900837	10.17175295	4.78670727	10.17175295	50.26042634	25.13021317	9.573414541	5.385045679	14.36012181	39.49033498	55.64547202	40.08867339	35.90030453	11.96676818	28.12190521	11.36842977	9.573414541	16.75347545	12.56510658	1.795015226	25.72855158	32.90861248	14.95846022
7	24.46389007	12.23194504	3.597630893	74.83072258	53.9644634	59.72067283	5.03668325	4.317157072	11.51241886	56.84256811	46.76920161	7.914787965	2.158578536	8.634314144	30.2200995	59.72067283	51.08635868	33.09820422	15.82957593	23.74436389	33.8177304	13.67099739	12.95147122	15.11004975	0.719526179	18.70768064	30.93962568	20.146733
7	21.9015644	22.71273346	4.05584526	78.68339804	66.51586226	55.97066459	5.678183364	2.433507156	21.9015644	59.21534079	31.63559303	4.867014312	5.678183364	6.489352416	30.82442397	51.10365027	41.36962165	25.95740966	4.05584526	39.74728355	16.22338104	7.300521468	6.489352416	26.76857871	1.622338104	22.71273346	32.44676208	20.2792263
7	35.52913566	9.268470173	0.772372514	96.5465643	61.01742864	72.60301636	6.178980115	10.04084269	12.35796023	61.78980115	27.03303801	5.406607601	7.723725144	7.723725144	28.57778303	44.79760584	47.11472338	30.12252806	9.268470173	27.03303801	13.13033275	13.13033275	12.35796023	16.99219532	1.544745029	20.08168538	27.80541052	16.2198228
7	30.20117793	11.04921144	6.629526862	90.60353378	48.61653032	55.98267128	13.25905372	1.473228192	7.366140958	47.14330213	35.3574766	5.892912766	2.946456383	10.31259734	41.25038936	49.35314442	50.08975851	20.62519468	6.629526862	34.6208625	13.25905372	5.156298671	8.839369149	18.41535239	1.473228192	23.57165107	39.77716117	20.62519468
7	27.48765658	14.09623414	2.114435121	95.85439217	64.13786535	50.74644292	4.228870243	2.819246829	11.98179902	49.3368195	29.6020917	4.93368195	9.162552193	11.98179902	35.94539707	54.97531316	44.40313755	31.71652682	9.162552193	32.42133853	15.50585756	14.09623414	9.8673639	16.91548097	0	21.84916292	28.19246829	17.62029268
7	31.05966337	14.17941154	2.700840293	90.47814983	56.04243609	68.87142748	5.401680587	2.700840293	13.50420147	51.31596557	24.98277271	2.700840293	8.10252088	10.1281511	23.63235257	49.96554543	42.53823462	29.70924323	9.452941027	37.81176411	16.20504176	9.452941027	13.50420147	13.50420147	0.675210073	16.20504176	33.08529359	19.58109213
7	32.07515355	13.36464731	8.018788386	84.86551042	60.80914526	70.16439838	4.677626559	2.004697097	11.35995021	54.79505397	23.38813279	3.341161828	6.682323655	10.02348548	34.74808301	45.43980086	46.77626559	29.40222408	7.350556021	30.73868881	15.36934441	9.355253117	9.355253117	18.71050623	0	20.71520333	29.40222408	14.70111204
7	35.43591553	20.60227647	2.472273177	90.65001648	63.45501154	56.86228306	2.472273177	7.41681953	15.65773012	60.98273836	31.31546024	3.296364236	8.240910589	9.889092707	29.66727812	50.26955459	37.90818871	40.38046189	14.009548	41.20455295	19.77818541	13.18545694	14.009548	25.54682283	1.648182118	22.25045859	41.20455295	17.30591224
7	25.28849406	16.4033475	4.100836874	78.59937342	69.71422686	48.52656968	4.784309687	4.784309687	14.35292906	55.3612978	38.27447749	2.73389125	10.935565	11.61903781	35.54058624	51.26046093	39.64142312	28.70585812	11.61903781	38.95795031	17.77029312	12.30251062	6.834728124	20.50418437	2.73389125	19.82071156	26.65543968	17.77029312
7	33.31851163	12.49444186	4.164813954	93.41082726	60.09231562	61.87723589	5.94973422	3.569840532	15.46930897	51.16771429	35.1034319	13.68438871	6.544707642	14.27936213	36.29337874	57.71242194	40.4581927	22.01401661	14.87433555	33.31851163	10.11454817	4.164813954	16.65925582	9.519574752	2.97486711	12.49444186	38.07829901	21.41904319
7	38.72070555	9.187964029	4.593982014	75.47256167	48.56495272	43.97097071	9.187964029	3.281415725	12.46937975	51.84636845	32.81415725	3.93769887	8.531680884	12.46937975	32.1578741	46.59610329	44.62725385	34.78300668	10.50053032	28.22017523	17.06336177	5.906548304	11.15681346	20.34477749	1.31256629	15.09451233	36.75185612	26.2513258
7	28.8040885	12.25705894	3.064264734	80.89658898	66.8009712	57.608177	6.741382415	8.579941255	17.77273546	44.12541217	30.02979439	6.128529468	7.354235361	14.09561778	24.51411787	54.54391226	44.12541217	22.06270608	5.515676521	30.02979439	15.93417662	11.64420599	12.86991188	18.3855884	1.83855884	26.96552966	40.44829449	18.3855884
7	27.93145351	13.96572675	3.036027555	86.83038807	59.50614008	54.64849599	12.14411022	5.464849599	9.108082665	53.43408497	34.61071413	6.679260621	4.857644088	9.108082665	33.3963031	55.2557015	38.8611527	28.53865902	10.9296992	26.10983697	13.35852124	9.715288176	8.500877154	18.21616533	1.214411022	21.8593984	24.89542595	24.89542595
7	33.55488455	13.42195382	1.677744227	104.8590142	60.39879218	60.39879218	5.033232682	2.516616341	10.90533748	46.13796625	31.0382682	2.516616341	5.872104795	8.388721136	24.3272913	53.68781527	36.910373	23.48841918	10.06646536	40.26586145	10.90533748	16.77744227	14.26082593	20.97180284	0	10.06646536	32.71601243	19.29405861
7	34.98389655	17.79882456	5.523773139	69.9677931	61.3752571	55.85148396	6.13752571	3.682515426	10.43379371	55.23773139	27.6188657	6.13752571	11.66129885	7.978783424	27.6188657	46.03144283	39.28016455	26.39136055	15.34381428	37.43890683	20.86758742	20.86758742	7.365030852	19.64008227	1.841257713	19.0263297	34.98389655	25.16385541
7	31.55206909	11.41245052	4.699244333	64.44677943	55.04829076	49.00640519	8.727168047	5.370564952	16.11169486	51.69168767	34.23735157	3.356603095	7.384526809	9.398488666	32.22338971	38.9365959	45.64980209	36.92263405	7.384526809	34.23735157	13.42641238	16.78301548	10.7411299	20.81093919	1.342641238	16.78301548	36.92263405	15.44037424
7	27.12967475	10.98105883	3.875667822	88.49441527	60.71879588	50.38368169	7.105391007	4.521612459	12.2729481	55.55123878	33.58912112	4.521612459	7.105391007	8.397280281	34.8810104	49.73773705	39.40262286	23.89995157	7.105391007	27.77561939	9.689169555	11.62700347	7.751335644	14.85672665	1.291889274	17.4405052	31.00534258	24.54589621
7	30.42527933	9.888215781	4.563791899	90.515206	65.41435055	38.79223114	4.563791899	6.845687849	13.6913757	46.39855097	22.8189595	3.803159916	10.64884776	3.042527933	35.74970321	44.11665502	36.51033519	19.77643156	10.64884776	43.35602304	9.888215781	12.93074371	3.803159916	22.8189595	0	19.01579958	38.79223114	26.62211941
7	35.9496741	13.74546363	4.758045101	87.23082686	54.9818545	79.30075169	7.930075169	3.700701745	6.872731813	48.10912269	22.20421047	6.344060135	8.987418525	7.401403491	27.49092725	46.52310766	34.36365906	30.66295732	7.930075169	29.07694229	16.91749369	7.930075169	7.930075169	15.33147866	2.64335839	14.2741353	33.30631571	23.79022551
7	31.98702768	15.19383815	0.799675692	107.1565427	67.17275814	50.3795686	4.798054153	1.599351384	13.59448677	53.57827137	26.38929784	3.198702768	3.998378461	7.197081229	35.18573045	54.37794706	35.98540615	25.58962215	8.796432613	30.3876763	19.19221661	14.39416246	2.399027076	14.39416246	0.799675692	10.395784	35.18573045	16.79318953
8	37.74015607	15.6166163	20.82215507	35.13738668	10.41107754	83.28862029	26.02769384	1.301384692	29.93184792	22.12353976	5.205538768	53.35677237	16.918001	27.32907853	1.301384692	44.24707953	19.52077038	14.31523161	88.49415905	13.01384692	39.04154076	22.12353976	3.904154076	15.6166163	7.808308152	28.63046322	36.43877138	13.01384692
8	16.61334154	12.77949349	12.77949349	44.72822722	11.50154414	70.28721421	30.67078438	1.277949349	20.44718959	17.89129089	6.389746746	43.45027787	21.72513894	14.05744284	5.111797397	31.94873373	16.61334154	19.16924024	58.78567006	8.945645445	42.17232852	14.05744284	2.555898698	20.44718959	8.945645445	52.39592332	25.55898698	21.72513894
8	29.83097317	29.83097317	19.88731544	31.2514957	12.78470279	95.17500963	22.72836051	1.420522532	19.88731544	17.04627038	9.943657722	53.97985621	21.30783798	29.83097317	2.841045063	39.77463089	15.62574785	15.62574785	63.92351393	2.841045063	18.46679291	21.30783798	11.36418025	14.20522532	15.62574785	58.2414238	36.93358583	25.56940557
8	35.96265839	18.64730435	10.65560249	27.97095653	5.327801243	53.27801243	30.63485715	5.327801243	30.63485715	7.991701865	5.327801243	47.95021119	23.97510559	30.63485715	2.663900622	25.3070559	27.97095653	10.65560249	70.59336647	9.323652175	29.30290684	22.64315528	3.995850932	7.991701865	5.327801243	53.27801243	23.97510559	17.31535404
8	19.97760484	22.64128549	10.65472258	37.29152904	3.995520969	79.91041937	30.63232743	1.331840323	14.65024355	17.3139242	10.65472258	43.95073065	25.30496613	26.63680646	2.663680646	29.3004871	18.64576452	13.31840323	73.25121776	6.659201614	19.97760484	25.30496613	3.995520969	15.98208387	10.65472258	38.62336936	18.64576452	10.65472258
8	21.36615487	23.87982015	6.284163197	30.16398334	7.540995836	52.78697085	23.87982015	2.513665279	16.33882431	23.87982015	12.56832639	46.50280766	8.797828475	25.13665279	3.770497918	35.1913139	17.59565695	22.62298751	61.58479933	6.284163197	30.16398334	10.05466111	5.027330557	12.56832639	11.31149375	47.75964029	21.36615487	13.82515903
8	17.81847268	11.87898178	8.315287249	41.57643625	19.00637086	93.8439561	22.57006539	1.187898178	17.81847268	13.06687996	7.127389071	48.70382532	16.6305745	11.87898178	2.375796357	29.69745446	14.25477814	14.25477814	60.5828071	3.563694535	21.38216721	29.69745446	5.939490892	13.06687996	15.44267632	33.261149	23.75796357	20.19426903
8	21.36472335	23.6136416	12.36905036	24.73810072	10.12013211	59.59633355	22.48918247	5.622295618	13.49350948	15.74242773	13.49350948	44.97836494	17.99134598	21.36472335	0	33.73377371	12.36905036	17.99134598	57.3474153	11.24459124	26.98701897	21.36472335	3.373377371	14.61796861	10.12013211	37.10715108	43.85390582	15.74242773
8	14.10861251	12.82601137	10.2608091	43.60843866	7.695606822	87.21687731	23.08682047	1.282601137	25.65202274	20.52161819	7.695606822	51.30404548	20.52161819	35.91283184	3.847803411	30.78242729	12.82601137	24.3694216	52.58664662	11.54341023	28.21722501	14.10861251	7.695606822	12.82601137	7.695606822	50.02144434	17.95641592	26.93462388
8	25.95671895	20.31395396	10.15697698	29.34237794	3.385658993	58.68475588	25.95671895	1.128552998	15.79974197	22.57105996	10.15697698	42.88501392	13.54263597	28.21382494	2.257105996	39.49935492	15.79974197	25.95671895	53.0419909	9.028423982	18.05684796	16.92829497	4.514211991	19.18540096	15.79974197	49.6563319	29.34237794	20.31395396
8	27.4095525	16.68407544	11.91719674	27.4095525	3.575159022	57.20254435	13.10891641	4.766878696	25.02611315	15.49235576	5.95859837	40.51846892	13.10891641	29.79299185	7.150318044	30.98471152	13.10891641	13.10891641	59.5859837	8.342037718	39.32674924	21.45095413	3.575159022	13.10891641	9.533757392	51.24394598	25.02611315	27.4095525
8	21.43758253	11.18482567	8.38861925	23.30172014	5.592412834	49.3996467	24.23378895	7.456550445	13.04896328	26.09792656	17.70930731	32.6224082	15.8451697	24.23378895	7.456550445	48.46757789	15.8451697	11.18482567	68.04102281	10.25275686	27.96206417	25.16585775	4.660344028	10.25275686	10.25275686	33.554477	32.6224082	16.7772385
8	22.93815923	20.07088933	8.601809711	44.44268351	8.601809711	78.84992235	20.07088933	0	17.20361942	12.90271457	7.16817476	45.87631846	17.20361942	31.53996894	0	27.23906409	24.37179418	15.76998447	65.94720779	7.16817476	12.90271457	24.37179418	7.16817476	7.16817476	14.33634952	53.04449322	22.93815923	24.37179418
8	21.43171402	18.50920756	7.793350553	28.25089575	11.69002583	59.42429797	18.50920756	0	19.48337638	15.58670111	15.58670111	33.12173985	21.43171402	16.56086992	0.974168819	33.12173985	18.50920756	17.53503874	55.52762269	6.819181734	26.30255812	14.61253229	6.819181734	10.71585701	12.66419465	37.01841513	20.4575452	21.43171402
8	27.53592381	15.14475809	11.01436952	50.94145904	11.01436952	85.3613638	19.27514666	0	24.78233143	15.14475809	13.7679619	49.56466285	19.27514666	30.28951619	0	31.66631238	13.7679619	15.14475809	61.95582856	9.637573332	30.28951619	9.637573332	8.260777142	8.260777142	15.14475809	57.82543999	23.40553524	16.52155428
8	16.65095767	20.81369709	10.40684855	28.09849108	12.48821826	83.25478837	27.05780622	0	24.97643651	13.52890311	9.366163692	35.38328506	17.69164253	22.8950668	2.081369709	38.50533962	27.05780622	9.366163692	49.95287302	10.40684855	26.01712137	5.203424273	5.203424273	3.122054564	9.366163692	48.91218817	29.13917593	18.73232738
8	30.65992786	12.49108172	9.084423068	40.87990381	9.084423068	65.86206725	24.98216344	2.271105767	23.84661055	12.49108172	10.21997595	37.47324516	22.71105767	23.84661055	6.813317301	38.60879804	21.57550479	13.6266346	65.86206725	13.6266346	18.16884614	19.30439902	3.406658651	15.89774037	10.21997595	44.28656246	28.38882209	19.30439902
8	31.20935	16.80503462	7.202157692	43.21294615	12.00359615	68.42049808	22.80683269	6.001798077	14.40431538	21.60647308	6.001798077	45.61366538	14.40431538	33.61006923	0	44.41330577	15.604675	14.40431538	63.61905962	3.601078846	30.00899038	24.00719231	9.602876923	13.20395577	10.80323654	43.21294615	28.80863077	21.60647308
8	31.84978732	10.61659577	12.73991493	24.41817028	7.431617042	57.32961718	29.72646817	3.184978732	19.10987239	6.369957465	7.431617042	29.72646817	19.10987239	33.97310648	2.123319155	53.08297887	24.41817028	9.554936197	55.20629803	10.61659577	23.3565107	12.73991493	4.24663831	21.23319155	14.86323408	45.65136183	28.66480859	21.23319155
8	13.16132708	34.42193237	10.12409776	30.37229327	12.14891731	53.6577181	22.27301506	0	14.17373686	17.21096618	7.086868429	46.57084968	15.18614663	22.27301506	4.049639102	33.40952259	15.18614663	18.22337596	65.80663541	16.19855641	18.22337596	13.16132708	3.037229327	19.23578574	12.14891731	44.54603012	31.38470304	20.24819551
8	13.56792398	16.28150878	16.28150878	25.77905557	4.070377195	43.41735675	29.84943276	6.783961992	14.92471638	9.497546789	13.56792398	31.20622516	24.42226317	28.49264037	1.356792398	20.35188598	12.21113159	17.63830118	62.41245033	8.14075439	27.13584797	16.28150878	1.356792398	12.21113159	25.77905557	51.55811114	32.56301756	32.56301756
8	31.95320939	26.79946594	11.33823559	41.2299476	15.46123035	60.81417271	12.36898428	1.03074869	22.67647118	30.9224607	21.64572249	44.32219367	12.36898428	32.98395808	1.03074869	50.50668581	17.52272773	19.58422511	64.93716747	8.24598952	31.95320939	16.49197904	5.15374345	6.18449214	9.276738211	40.19919891	32.98395808	22.67647118
8	18.72652648	12.11716419	9.914043428	34.14837181	4.406241524	51.7733379	25.33588876	3.304681143	22.03120762	15.42184533	6.609362285	46.265536	12.11716419	35.24993219	3.304681143	35.24993219	18.72652648	20.92964724	62.78894171	8.812483047	28.6405699	4.406241524	3.304681143	15.42184533	5.507801905	44.06241524	31.94525105	20.92964724
8	30.03653992	22.20092081	14.3653017	41.78996858	6.52968259	80.96806412	32.64841295	0	13.05936518	13.05936518	10.44749214	43.0959051	26.11873036	16.97717474	0	41.78996858	18.28311125	15.67123822	57.4612068	9.141555627	13.05936518	19.58904777	2.611873036	20.89498429	14.3653017	47.01371465	35.26028599	27.42466688
9	36.20549185	29.27252533	3.851648069	80.88460946	80.88460946	35.43516224	5.392307297	6.932966525	10.78461459	39.28681031	32.35384378	7.703296139	5.392307297	16.17692189	36.20549185	56.23406181	41.59779915	22.3395588	27.7318661	47.76043606	37.74615108	2.310988842	16.17692189	20.02856996	0.770329614	20.79889958	27.7318661	10.78461459
9	38.52019461	20.0305012	1.540807784	76.26998533	64.71392695	38.52019461	3.852019461	3.081615569	7.704038922	50.07625299	25.42332844	5.392827246	5.392827246	10.78565449	34.66817515	58.55069581	51.61706078	20.0305012	9.244846707	43.14261796	26.96413623	4.622423353	9.244846707	19.26009731	1.540807784	20.80090509	26.96413623	20.80090509
9	33.93955561	23.36821862	4.451089261	77.89406206	60.08970502	48.40559571	16.13519857	5.007475418	6.676633891	45.06727876	24.48099093	6.676633891	5.007475418	17.24797089	38.94703103	57.30777423	39.50341719	22.81183246	9.458564679	32.8267833	27.81930788	8.345792364	11.68410931	22.2554463	2.22554463	23.36821862	28.37569404	18.91712936
9	27.93431821	28.61564305	1.362649669	79.0336808	67.45115862	35.42889139	8.857222849	4.769273842	6.813248345	55.18731159	17.7144457	3.406624173	8.857222849	9.538547683	29.97829272	55.18731159	47.69273842	26.57166855	6.813248345	34.06624173	32.02226722	7.49457318	13.62649669	16.35179603	1.362649669	27.25299338	29.97829272	17.03312086
9	25.75153842	23.95491946	2.994364933	63.48053658	56.29406074	38.32787114	7.186475839	4.790983893	11.97745973	47.31096594	31.1413953	5.389856879	5.389856879	18.56506258	30.54252232	52.10194983	46.71209295	29.34477634	4.192110906	34.73463322	29.94364933	5.988729866	12.57633272	17.9661896	2.994364933	23.95491946	26.35041141	25.15266544
9	33.73263656	30.35937291	0	64.93532539	64.09200947	29.51605699	2.529947742	4.216579571	18.55295011	52.28558667	34.57595248	5.059895485	7.589843227	10.11979097	48.0690071	54.81553442	42.16579571	14.33637054	4.216579571	35.41926839	24.45616151	13.49305463	7.589843227	13.49305463	1.686631828	14.33637054	24.45616151	16.86631828
9	27.80094587	23.16745489	4.633490978	70.27461316	77.22484963	29.34544286	6.17798797	11.58372744	17.76171541	50.19615226	21.6229579	4.633490978	8.494733459	12.35597594	42.4736673	65.64112219	47.87940677	20.8507094	3.088993985	37.06792782	30.88993985	3.088993985	13.12822444	16.98946692	0.772248496	24.71195188	23.93970339	17.76171541
9	30.92588515	28.71689335	2.945322395	66.26975389	65.53342329	33.87120754	13.99028138	5.154314192	10.30862838	42.70717473	20.61725677	2.945322395	6.626975389	12.51762018	37.55286054	53.75213371	51.54314192	29.45322395	6.626975389	32.39854635	30.18955455	7.363305988	5.154314192	13.25395078	2.208991796	18.40826497	29.45322395	19.88092617
9	30.56849654	19.77961541	4.79505828	74.32340335	57.54069937	41.95675995	3.59629371	7.192587421	5.394440566	40.1586131	35.36355482	7.192587421	4.195675995	19.18023312	38.36046624	58.73946394	47.9505828	24.57467369	12.58702799	33.56540796	29.36973197	5.993822851	7.192587421	16.78270398	1.19876457	23.9752914	29.36973197	13.18641027
9	27.71827534	18.96513576	2.188284895	60.54254877	73.67225814	46.6834111	4.376569791	5.835426388	13.12970937	49.60112429	29.90656024	4.376569791	7.294282984	17.50627916	51.78940919	56.16597898	53.97769408	18.23570746	7.294282984	39.38912812	23.34170555	3.647141492	8.753139581	17.50627916	2.917713194	29.90656024	18.23570746	16.04742257
9	37.54479371	17.32836633	2.166045791	72.92354163	62.09331268	42.59890056	0.722015264	2.166045791	5.77612211	41.8768853	37.54479371	6.498137373	3.610076319	24.54851897	28.88061055	57.7612211	39.7108395	10.83022896	8.664183164	41.15487003	19.49441212	3.610076319	7.220152637	22.38247317	0.722015264	14.44030527	27.43658002	7.942167901
9	24.0085546	15.00534662	3.001069325	63.62266968	55.21967557	32.41154871	12.0042773	4.201497054	8.402994109	45.61625373	33.61197644	1.800641595	4.801710919	13.80491889	35.41261803	52.21860625	47.41689533	21.00748527	6.602352514	33.01176257	24.60876846	4.801710919	9.003207974	17.40620208	1.20042773	21.00748527	24.0085546	17.40620208
9	23.67034212	22.72352843	0	88.05367268	71.01102636	27.45759686	0.946813685	5.680882108	20.82990106	43.5534295	33.13847897	2.840441054	6.627695793	11.36176422	43.5534295	53.02156635	46.39387055	7.574509478	5.680882108	49.23431161	23.67034212	3.787254739	0	17.04264633	0	13.25539159	25.56396949	7.574509478
9	36.44362127	20.34062583	6.780208609	75.42982077	67.80208609	37.29114735	2.542578228	9.322786837	5.932682533	43.22382988	26.27330836	2.542578228	2.542578228	7.627734685	38.13867342	38.9861995	55.93672102	20.34062583	5.085156457	40.68125165	21.1881519	7.627734685	12.71289114	16.10299545	0	21.1881519	31.35846482	16.10299545
9	25.60187589	18.99494017	0.825866964	67.72109105	58.63655445	35.51227945	13.21387142	7.432802676	13.21387142	50.37788481	27.25360981	2.477600892	5.781068748	8.258669641	36.33814642	46.24854999	56.98482052	22.29840803	8.258669641	41.2933482	26.42774285	1.651733928	11.5621375	18.99494017	1.651733928	15.69147232	31.38294463	20.6466741
9	31.8680668	16.57139474	2.549445344	62.46141093	71.38446963	31.8680668	5.736252024	6.37361336	10.83514271	43.97793218	24.21973077	0.637361336	2.549445344	13.38458806	40.7911255	49.07682287	45.25265486	17.84611741	7.010974696	30.59334413	35.69223482	9.56042004	5.098890688	12.74722672	1.912084008	24.8570921	25.49445344	19.12084008
9	34.76836836	21.73023022	1.448682015	57.22293959	64.46634967	23.17891224	9.416433097	5.79472806	7.243410075	53.60123455	32.59534534	2.89736403	7.243410075	21.00588922	38.3900734	46.35782448	60.84464463	27.52495828	4.346046045	37.66573239	29.69798131	6.519069067	13.03813813	14.48682015	0.724341007	32.59534534	29.69798131	26.80061728
9	26.0571635	24.6095433	4.342860583	73.8286299	78.17149049	26.78097359	2.171430291	7.238100971	14.47620194	44.15241592	25.3333534	4.342860583	4.342860583	12.30477165	42.70479573	52.83813709	45.60003612	16.64763223	10.13334136	31.84764427	23.16192311	6.514290874	5.790480777	16.64763223	0.723810097	21.71430291	35.46669476	14.47620194
9	20.90406732	18.07919336	3.954823547	80.22642052	64.40712633	40.67818505	8.474621885	3.954823547	5.084773131	44.0680338	35.59341192	7.909647093	5.084773131	13.55939502	41.80813463	49.71778173	45.19798339	17.51421856	4.519798339	29.943664	28.81371441	3.389848754	7.909647093	20.33909253	2.259899169	25.42386566	17.51421856	18.64416815
9	25.12983166	16.97961598	2.716738557	62.48498682	63.16417146	38.0343398	7.471031033	5.433477115	11.54613887	44.8261862	23.09227774	2.716738557	6.112661754	11.54613887	40.07189372	50.93884795	45.50537084	21.05472382	2.037553918	48.22210939	21.73390846	8.829400311	6.112661754	12.90450815	0.679184639	21.05472382	32.60086269	21.05472382
9	23.34445252	22.11579713	4.914621584	66.96171908	62.66142519	27.64474641	7.986260074	6.14327698	9.214915469	43.61726656	31.94504029	3.685966188	5.528949282	17.20117554	35.01667878	52.83218202	45.46024965	38.08831727	10.44357087	33.17369569	34.40235109	5.528949282	11.67222626	14.74386475	1.228655396	25.80176331	29.4877295	15.97252015
9	42.34851344	15.98057111	4.794171333	71.91256999	68.71645577	46.34365622	3.196114222	4.794171333	5.593199888	43.14754199	23.17182811	6.392228444	3.995142777	20.77474244	46.34365622	53.53491322	50.33879899	22.37279955	6.392228444	41.54948488	17.57862822	8.78931411	7.990285555	13.58348544	3.995142777	18.37765678	27.96599944	18.37765678
9	28.80579645	16.86192963	0.702580401	68.85287933	52.6935301	29.50837686	4.918062809	5.620643211	3.512902007	47.07288689	25.99547485	3.512902007	7.728384415	10.53870602	31.61611806	40.04708288	42.85740448	21.77999244	4.215482408	30.91353766	22.48257284	3.512902007	4.918062809	13.34902763	0	14.75418843	34.42643967	18.26709043
9	35.08645598	17.88721285	3.439848625	78.42854866	64.66915416	32.33457708	6.879697251	6.191727526	4.12781835	46.78194131	30.95863763	4.12781835	4.815788076	11.0075156	40.59021378	48.15788076	42.65412295	25.45487983	9.631576151	33.0225468	14.44736423	4.815788076	8.255636701	10.31954588	2.7518789	14.44736423	28.89472845	13.07142478
10	30.63330279	30.63330279	8.934713313	22.97497709	11.48748855	35.73885325	39.5680161	10.21110093	19.14581424	8.934713313	5.105550465	38.29162849	17.86942663	24.25136471	3.829162849	19.14581424	21.69858948	20.42220186	39.5680161	17.86942663	43.39717895	5.105550465	7.658325697	10.21110093	22.97497709	56.16105511	21.69858948	15.31665139
10	18.59387266	22.57827394	6.640668806	14.60947137	5.312535045	33.20334403	47.81281541	2.656267523	9.296936329	13.28133761	18.59387266	42.50028036	23.9064077	37.18774532	15.93760514	50.46908293	14.60947137	17.2657389	55.78161797	6.640668806	42.50028036	1.328133761	5.312535045	9.296936329	18.59387266	33.20334403	19.92200642	3.984401284
10	27.40011174	27.40011174	6.523836129	26.09534451	3.914301677	37.83824955	33.92394787	3.914301677	10.43813781	10.43813781	10.43813781	40.447784	23.48581006	32.61918064	2.609534451	35.22871509	11.74290503	13.04767226	58.71452516	11.74290503	33.92394787	5.219068903	10.43813781	3.914301677	10.43813781	30.00964619	26.09534451	13.04767226
10	23.02288315	30.69717753	8.953343445	19.18573595	8.953343445	48.60386442	39.65052097	5.116196254	11.51144157	15.34858876	17.90668689	38.37147191	23.02288315	21.74383408	5.116196254	28.1390794	5.116196254	10.23239251	58.83625693	8.953343445	34.53432472	17.90668689	5.116196254	7.674294382	14.0695397	43.48766816	24.30193221	14.0695397
10	16.28796984	19.54556381	9.772781903	18.45969915	7.601052591	40.17699227	32.57593968	9.772781903	3.257593968	9.772781903	6.515187935	33.66180433	24.97488709	29.31834571	2.171729312	44.52045089	24.97488709	11.94451121	55.37909745	13.03037587	39.09112761	3.257593968	4.343458624	11.94451121	11.94451121	35.83353364	26.06075174	14.11624053
10	13.87272962	27.74545924	2.134266095	19.20839486	13.87272962	27.74545924	20.27552791	3.201399143	16.00699572	16.00699572	5.335665238	37.34965667	17.07412876	18.14126181	4.268532191	33.08112448	7.469931334	30.94685838	48.02098715	22.409794	41.61818886	3.201399143	7.469931334	17.07412876	21.34266095	34.14825753	23.47692705	11.73846352
10	19.79128116	27.94063223	6.985158056	16.29870213	8.149351066	31.43321125	37.2541763	8.149351066	8.149351066	6.985158056	9.313544075	23.28386019	24.4480532	38.41836931	4.656772038	31.43321125	18.62708815	13.97031611	46.56772038	17.46289514	31.43321125	3.492579028	1.164193009	13.97031611	15.13450912	33.76159727	25.61224621	13.97031611
10	34.46061439	28.30693325	8.615153598	20.92251588	12.30736228	28.30693325	19.69177965	4.922944913	12.30736228	12.30736228	1.230736228	35.69135062	23.38398834	43.07576799	4.922944913	40.61429553	18.46104342	14.76883474	51.69092159	15.99957097	27.07619702	6.153681142	9.845889827	8.615153598	28.30693325	44.30650422	25.84546079	19.69177965
10	14.29694904	24.30481338	14.29694904	10.00786433	2.859389809	27.16420318	27.16420318	2.859389809	11.43755924	11.43755924	7.148474522	45.75023694	20.01572866	37.17206752	0	28.59389809	14.29694904	7.148474522	54.32840637	15.72664395	25.73450828	0	1.429694904	8.578169427	12.86725414	38.60176242	22.87511847	11.43755924
10	26.11991189	25.03158223	15.23661527	23.94325256	4.353318648	31.5615602	31.5615602	5.44164831	19.58993392	23.94325256	23.94325256	45.7098458	18.50160425	23.94325256	11.97162628	45.7098458	19.58993392	10.88329662	77.271406	14.14828561	34.82654918	7.618307634	3.264988986	6.529977972	6.529977972	26.11991189	20.67826358	14.14828561
10	22.98350503	17.23762877	16.08845352	20.68515453	12.64092777	27.58020604	22.98350503	5.745876258	6.895051509	6.895051509	5.745876258	36.77360805	14.93927827	21.83432978	1.149175252	36.77360805	20.68515453	4.596701006	62.05546358	10.34257726	35.6244328	6.895051509	1.149175252	9.193402012	20.68515453	37.9227833	31.02773179	10.34257726
10	25.70392673	28.2743194	7.711178019	20.56314138	11.56676703	34.70030109	35.98549742	7.711178019	6.425981682	16.70755237	7.711178019	39.84108643	17.99274871	25.70392673	1.285196336	30.84471208	19.27794505	7.711178019	65.54501316	10.28157069	37.27069376	7.711178019	5.140785346	6.425981682	20.56314138	48.83746079	24.41873039	17.99274871
10	34.59600466	18.25900246	4.805000648	18.25900246	5.766000777	27.86900376	24.98600337	8.649001166	8.649001166	11.53200155	4.805000648	31.71300427	21.14200285	25.9470035	3.844000518	49.97200674	19.22000259	9.610001295	58.6210079	12.49300168	40.36200544	5.766000777	2.883000389	17.29800233	17.29800233	34.59600466	36.51800492	19.22000259
10	23.36016484	17.79822083	7.786721612	14.46105442	3.337166405	27.80972004	32.25927525	6.67433281	12.23627682	13.34866562	15.57344322	44.49555207	14.46105442	21.13538723	3.337166405	31.14688645	14.46105442	13.34866562	54.50705128	11.12388802	33.37166405	4.449555207	6.67433281	7.786721612	13.34866562	33.37166405	25.58494244	5.561944009
10	28.05772575	28.05772575	8.539307837	17.07861567	3.659703359	50.0159459	25.61792351	0	13.41891231	12.1990112	7.319406717	36.59703359	15.85871455	20.73831903	3.659703359	19.51841791	17.07861567	9.759208956	53.67564926	7.319406717	40.25673694	6.099505598	6.099505598	3.659703359	14.63881343	39.03683583	25.61792351	9.759208956
10	31.70468297	17.9200382	9.649251338	16.54157372	0	35.8400764	31.70468297	1.378464477	5.513857907	9.649251338	5.513857907	39.97546983	26.19082506	26.19082506	1.378464477	30.32621849	8.270786861	13.78464477	62.03090146	9.649251338	33.08314744	2.756928954	6.892322384	2.756928954	15.16310925	34.46161192	26.19082506	16.54157372
10	23.39479011	21.16671486	8.912300995	14.48248912	5.570188122	20.05267724	36.7632416	10.02633862	12.25441387	16.71056436	6.684225746	40.10535448	20.05267724	22.28075249	3.342112873	27.85094061	13.36845149	12.25441387	50.13169309	14.48248912	32.30709111	7.79826337	6.684225746	7.79826337	18.93863961	20.05267724	27.85094061	15.59652674
10	18.48931316	19.64489524	8.089074509	19.64489524	18.48931316	26.57838767	19.64489524	16.17814902	8.089074509	12.7114028	11.55582073	26.57838767	20.80047731	30.04513389	0	38.1342084	16.17814902	4.622328291	60.09026778	12.7114028	41.60095462	6.933492436	0	10.40023865	25.4228056	35.82304426	25.4228056	12.7114028
10	40.39040782	17.31017478	14.42514565	24.5227476	0	46.16046608	28.8502913	1.442514565	10.09760195	8.655087389	12.98263108	44.71795151	25.96526217	27.40777673	5.77005826	24.5227476	11.54011652	5.77005826	66.35566999	8.655087389	33.17783499	5.77005826	4.327543695	10.09760195	12.98263108	33.17783499	17.31017478	11.54011652
10	39.72015041	25.08641079	12.54320539	29.26747925	0	35.53908195	31.35801348	2.090534232	9.407404045	16.72427386	11.49793828	30.31274637	14.63373963	19.86007521	1.045267116	24.04114367	16.72427386	13.58847251	52.2633558	6.271602697	25.08641079	3.135801348	1.045267116	9.407404045	16.72427386	31.35801348	29.26747925	8.362136929
10	16.26140445	27.51929983	6.254386326	18.76315898	7.505263591	40.02807248	27.51929983	6.254386326	8.756140856	12.50877265	5.00350906	35.02456342	21.26491351	36.27544069	12.50877265	38.77719522	17.51228171	16.26140445	61.29298599	15.01052718	36.27544069	6.254386326	6.254386326	10.00701812	31.27193163	31.27193163	26.26842257	20.01403624
10	27.12995498	20.12867628	7.001278705	29.7554345	5.250959029	42.00767223	30.63059433	0	6.126118867	16.62803692	5.250959029	20.12867628	10.50191806	28.00511482	2.625479514	34.13123369	22.75415579	27.12995498	57.76054932	17.50319676	28.00511482	5.250959029	6.126118867	9.626758219	13.12739757	32.38091401	20.12867628	6.126118867
10	28.40323651	29.82339834	9.94113278	15.62178008	9.94113278	35.50404564	29.82339834	2.840323651	4.260485477	17.04194191	4.260485477	55.3863112	17.04194191	34.08388382	5.680647303	62.48712033	15.62178008	14.20161826	58.22663485	5.680647303	32.66372199	2.840323651	8.520970954	12.78145643	25.56291286	41.18469295	26.98307469	14.20161826
10	30.16563582	31.37226125	14.47950519	26.54575952	12.06625433	38.61201385	32.57888669	4.826501731	12.06625433	12.06625433	3.619876299	34.99213755	10.8596289	26.54575952	0	37.40538842	8.44637803	13.27287976	45.85176645	14.47950519	36.19876299	12.06625433	3.619876299	2.413250866	24.13250866	34.99213755	28.95901039	12.06625433
11	31.50189129	37.46170856	1.702804934	57.0439653	69.81500231	23.83926908	4.257012336	13.62243948	17.87945181	33.20469622	17.87945181	10.21682961	11.06823207	9.365427139	45.97573323	63.85518504	42.57012336	5.95981727	11.06823207	55.34116037	41.71872089	3.405609869	9.365427139	19.58225675	5.108414803	25.54207402	27.24487895	10.21682961
11	29.89156071	40.31884933	2.780610298	48.66068022	44.48976478	29.19640813	5.561220597	4.170915448	4.866068022	43.09945963	17.37881437	4.866068022	2.085457724	24.33034011	38.2333916	57.69766369	54.91705339	22.24488239	7.646678321	36.84308645	47.27037507	4.170915448	8.341830895	14.59820407	2.085457724	26.41579784	24.33034011	18.76911951
11	36.04626899	30.89680199	2.206914428	59.58668955	53.70158441	30.16116385	8.827657712	4.413828856	3.678190713	43.40265041	28.68988756	3.678190713	11.03457214	16.91967728	45.60956484	53.70158441	49.28775556	21.33350614	8.092019569	35.31063085	31.63244013	2.942552571	8.827657712	13.24148657	5.149466998	16.18403914	21.33350614	9.563295854
11	38.13632348	23.83520217	0.681005776	53.79945634	51.07543323	35.41230037	17.70615019	8.172069317	8.172069317	39.49833503	19.74916752	4.767040435	1.362011553	14.98212708	38.81732926	57.88549099	46.98939857	12.93910975	15.66313286	36.09330615	36.77431193	5.448046211	6.129051988	16.34413863	2.043017329	20.43017329	24.51620795	6.810057764
11	29.69919866	23.09937673	0.659982192	64.67825485	59.39839731	23.75935893	6.599821924	0	11.87967946	34.319074	17.159537	6.599821924	4.619875347	15.17959042	34.9790562	52.79857539	48.83868224	14.51960823	8.579768501	40.91889593	28.37923427	2.639928769	3.959893154	11.21969727	3.299910962	15.17959042	17.81951919	6.599821924
11	28.98605056	33.56279538	0	51.86977468	58.73489192	21.35814252	2.288372412	6.865117237	9.153489649	35.08837699	17.54418849	6.102326433	9.153489649	22.88372412	36.6139586	61.02326433	42.71628503	10.67907126	8.390698845	41.19070342	30.51163216	2.288372412	10.67907126	13.73023447	0	19.0697701	18.3069793	8.390698845
11	40.07384984	18.94400174	0	56.10338977	58.28923612	36.43077258	4.371692709	7.286154515	23.31569445	37.15938803	18.21538629	0.728615452	8.014769967	11.65784722	27.68738716	53.91754341	47.36000435	20.40123264	6.557539064	44.44554254	32.05907987	8.014769967	2.914461806	5.828923612	0	16.02953993	19.67261719	12.38646268
11	25.38423326	26.59300627	1.813159518	40.49389591	58.02110459	23.57107374	5.439478555	11.48334362	9.065797592	44.12021495	29.01055229	7.85702458	3.626319037	27.19739278	35.05441736	62.85619664	42.91144194	21.75791422	9.670184098	41.09828242	32.63687133	5.439478555	6.648251567	16.92282217	2.417546025	28.40616579	22.36230073	6.648251567
11	34.00093275	23.73650022	0.641527033	53.24674374	53.24674374	31.43482462	8.981378462	4.490689231	9.622905495	39.13314901	21.17039209	3.849162198	7.056797363	20.52886506	41.69925715	60.94506814	44.26536528	10.90595956	4.490689231	46.83147341	26.94413539	2.566108132	5.132216264	15.39664879	3.849162198	26.94413539	18.60428396	17.96275692
11	26.3117848	25.0282831	3.208754244	52.6235696	63.53333403	23.7447814	1.925252546	6.417508487	8.342761034	39.78855262	22.46127971	3.208754244	7.059259336	26.3117848	44.92255941	61.60808148	47.48956281	10.90976443	9.626262731	36.57979838	29.52053904	0.641750849	8.984511882	12.83501697	0.641750849	26.95353565	19.25252546	16.68552207
11	31.82880119	30.81836306	3.536533466	48.50103039	55.57409732	52.54278292	11.62003853	5.557409732	9.599162265	37.89142999	20.71398173	3.536533466	6.567847865	19.19832453	34.35489653	52.03756386	50.52190666	22.734858	13.6409148	29.80792493	33.34445839	11.11481946	3.536533466	12.63047666	4.041752533	17.68266733	24.2505152	8.588724132
11	41.48423019	26.76401948	4.014602922	52.85893847	59.54994334	26.09491899	8.69830633	3.345502435	2.007301461	28.77132094	26.76401948	4.014602922	4.683703409	21.41121558	49.51343603	62.22634529	46.83703409	15.3893112	11.37470828	29.44042143	30.10952191	8.69830633	6.021904382	13.38200974	3.345502435	19.40391412	22.74941656	18.06571315
11	25.24122618	22.94656925	0.764885642	25.24122618	66.54505083	26.00611182	7.648856417	6.883970775	4.58931385	36.7145108	26.77099746	5.354199492	9.1786277	21.41679797	52.77710928	61.95573698	50.48245235	7.648856417	2.294656925	47.42290978	33.65496823	2.294656925	2.294656925	16.82748412	0	27.5358831	14.53282719	16.06259848
11	31.43812822	26.19844019	2.99410745	46.40866547	47.9057192	18.71317156	12.72495666	6.736741762	5.9882149	42.66603116	25.44991332	3.742634312	5.239688037	8.98232235	41.9175043	42.66603116	42.66603116	12.72495666	5.239688037	42.66603116	23.9528596	2.99410745	1.497053725	10.47937607	0.748526862	15.71906411	21.70727901	19.46169842
11	37.3580587	20.06266115	3.459079509	56.03708805	59.49616756	22.13810886	4.150895411	6.918159019	11.06905443	35.282611	21.44629296	2.075447706	6.918159019	16.60358165	38.0498746	65.72251068	45.65984952	9.685422626	4.842711313	31.82353149	36.6662428	6.918159019	8.301790823	11.76087033	1.383631804	21.44629296	18.67902935	10.37723853
11	40.6616037	12.8761745	2.71077358	58.28163196	69.80241968	22.36388203	10.84309432	5.421547159	8.810014134	29.14081598	23.71926882	1.35538679	5.421547159	21.00849524	36.59544333	51.50469801	52.18239141	16.94233487	7.454627344	39.9839103	41.33929709	2.033080185	13.5538679	20.33080185	4.743853765	27.1077358	17.62002827	10.16540092
11	37.24539436	23.35728121	1.893833611	64.39034279	66.2841764	34.72028288	5.050222964	3.156389352	6.312778705	29.67005991	18.93833611	1.262555741	7.575334446	12.62555741	32.19517139	46.08328454	49.2396739	15.78194676	8.206612316	32.19517139	31.56389352	1.893833611	5.681500834	13.88811315	2.525111482	20.20089186	16.41322463	16.41322463
11	35.07921893	21.04753136	3.189019903	58.67796622	52.29992641	29.97678709	7.653647768	2.551215923	9.567059709	36.3548269	19.7719234	1.275607961	6.378039806	12.11827563	34.44141495	51.66212243	42.09506272	10.20486369	8.929255729	39.5438468	31.25239505	6.378039806	2.551215923	12.75607961	1.913411942	17.22070748	23.59874728	14.03168757
11	42.00775699	25.67140705	1.555842851	43.56359984	73.90253544	19.44803564	8.557135682	4.667528554	13.22466424	31.11685703	21.78179992	5.44544998	7.001292831	23.33764277	42.00775699	50.56489267	50.56489267	6.223371405	6.223371405	45.89736411	41.22983556	3.111685703	7.001292831	14.00258566	1.555842851	24.1155642	26.44932847	11.66882138
11	29.96058097	21.49346026	3.907901866	57.31589404	68.38828266	28.00663004	9.118437688	7.164486755	8.46712071	33.86848284	28.65794702	3.907901866	6.513169777	14.32897351	33.86848284	66.43433172	42.98692053	18.23687538	8.46712071	36.47375075	31.91453191	2.605267911	7.815803732	15.63160746	3.256584888	20.19082631	18.88819235	10.42107164
11	35.24482264	22.76228129	1.468534277	75.62951524	74.16098097	27.90215125	3.671335691	2.937068553	11.74827421	30.10495267	11.74827421	2.937068553	5.874137106	17.62241132	28.63641839	58.74137106	45.52456257	8.811205659	8.076938521	45.52456257	31.57348695	2.937068553	6.608404244	12.48254135	2.202801415	15.4196099	19.0909456	6.608404244
11	39.82089613	19.22388089	4.119403048	59.04477702	72.08955334	19.91044807	6.865671747	6.179104572	10.98507479	35.70149308	15.79104502	8.925373271	6.865671747	28.14925416	48.05970223	66.59701594	37.76119461	11.67164197	6.865671747	42.56716483	37.07462743	5.492537397	3.432835873	15.10447784	4.805970223	18.53731372	32.26865721	8.925373271
11	34.48713977	13.79485591	1.881116715	49.53607349	58.94165706	22.57340058	5.016311239	5.016311239	6.897427954	30.72490634	24.45451729	1.881116715	5.016311239	13.79485591	30.09786744	51.4171902	47.65495678	12.5407781	3.135194525	35.74121758	24.45451729	5.016311239	3.76223343	13.167817	1.25407781	23.20043948	22.57340058	12.5407781
11	32.2966311	19.25376085	1.863267179	50.92930289	60.86672785	22.98029521	6.210890597	3.726534358	4.347623418	40.99187794	24.22247333	5.589801537	5.589801537	15.52722649	40.37078888	53.41365913	39.12861076	10.55851401	6.831979657	37.26534358	24.84356239	4.968712477	5.589801537	9.937424955	3.105445298	15.52722649	27.94900769	9.937424955
12	42.07022225	30.80141272	4.507523812	18.03009525	15.02507937	28.54765081	27.79639684	3.756269844	17.27884128	15.77633334	3.005015875	19.53260319	13.52257144	20.28385716	3.005015875	39.81646034	24.79138097	12.0200635	53.33903178	20.28385716	47.32900003	1.502507937	10.51755556	13.52257144	9.015047625	24.040127	26.29388891	8.263793656
12	51.12380562	22.82312751	5.477550602	13.69387651	17.34557691	32.86530361	38.34285421	0.9129251	15.51972671	19.17142711	10.9551012	17.34557691	11.8680263	29.21360321	6.390475702	44.73332992	35.60407891	16.43265181	42.90747972	13.69387651	42.90747972	7.303400803	12.7809514	6.390475702	24.64897771	29.21360321	22.82312751	8.216325903
12	39.64870755	21.03808972	3.236629187	18.61061783	9.709887562	29.93881998	28.32050539	2.427471891	9.709887562	8.900730266	5.664101078	23.46556161	16.18314594	25.8930335	16.18314594	42.88533673	27.51134809	12.94651675	29.12966269	15.37398864	38.03039295	6.473258375	8.091572969	6.473258375	12.13735945	20.22893242	21.03808972	8.900730266
12	35.55509723	31.49165754	4.063439683	12.19031905	10.15859921	27.42821786	37.58681707	1.015859921	9.142739287	12.19031905	3.047579762	25.39649802	12.19031905	22.34891826	3.047579762	51.80885596	23.36477818	16.25375873	40.63439683	15.23789881	35.55509723	6.095159524	9.142739287	4.063439683	29.4599377	35.55509723	29.4599377	10.15859921
12	26.46298394	28.55216688	4.874760199	15.32067491	15.32067491	29.24856119	30.64134982	2.089182942	13.92788628	10.44591471	6.963943141	18.80264648	10.44591471	36.90889865	12.53509765	42.48005316	29.94495551	11.83870334	38.30168727	16.01706922	34.8197157	4.874760199	3.48197157	10.44591471	13.23149197	29.24856119	25.07019531	11.83870334
12	34.96450107	26.2233758	3.884944563	19.42472282	11.65483369	35.93573721	27.19461194	0	4.856180704	9.712361408	3.884944563	27.19461194	12.62606983	30.10832036	2.913708422	36.90697335	24.28090352	14.56854211	37.87820949	14.56854211	45.64809862	1.942472282	10.68359755	6.798652985	16.51101439	34.96450107	20.39595896	6.798652985
12	20.25128708	24.7515731	5.625357523	21.37635859	7.875500533	21.37635859	32.62707364	2.250143009	6.750429028	14.62592956	10.12564354	22.50143009	18.00114407	34.87721664	5.625357523	47.2530032	18.00114407	5.625357523	39.37750266	12.37578655	37.12735965	4.500286019	9.000572037	7.875500533	14.62592956	23.6265016	18.00114407	3.375214514
12	35.19435241	28.98358434	3.105384036	12.42153615	14.49179217	22.77281627	19.66743223	12.42153615	10.35128012	6.210768073	1.035128012	34.1592244	15.52692018	28.98358434	1.035128012	51.75640061	27.94845633	11.38640813	55.89691265	8.281024097	34.1592244	2.070256024	2.070256024	5.175640061	26.91332832	30.01871235	23.80794428	11.38640813
12	49.14541946	18.90208441	8.820972723	17.64194545	10.08111168	17.64194545	35.28389089	6.300694802	5.040555842	12.6013896	1.26013896	30.24333505	23.94264025	23.94264025	2.520277921	35.28389089	18.90208441	5.040555842	55.44611426	6.300694802	36.54402985	2.520277921	6.300694802	5.040555842	18.90208441	17.64194545	17.64194545	1.26013896
12	20.36210522	31.0790027	3.215069245	16.07534622	12.86027698	19.29041547	30.00731295	3.215069245	9.645207734	12.86027698	5.358448741	28.9356232	17.14703597	26.7922437	4.286758993	49.29772842	13.93196673	2.143379496	38.58083093	24.64886421	40.72421043	6.430138489	6.430138489	6.430138489	18.21872572	21.43379496	15.00365647	15.00365647
12	35.42540524	18.12462594	4.119233167	9.886159601	12.3576995	18.94847257	21.42001247	1.647693267	4.119233167	9.886159601	0.823846633	18.94847257	8.238466334	22.2438591	5.766926434	41.19233167	18.94847257	7.414619701	37.0730985	23.89155237	46.9592581	7.414619701	6.590773067	9.062312968	17.3007793	19.7723192	28.83463217	8.238466334
12	46.53688012	21.78322048	6.931024699	15.84234217	5.940878313	26.73395241	24.75365964	1.980292771	6.931024699	6.931024699	3.960585542	23.76351325	15.84234217	32.67483072	0	40.59600181	30.69453795	6.931024699	50.49746566	14.85219578	30.69453795	6.931024699	5.940878313	7.921171085	22.77336687	24.75365964	21.78322048	10.89161024
12	26.34484627	25.36911122	5.854410282	27.32058132	13.66029066	56.59263273	39.02940188	2.927205141	0.975735047	14.63602571	10.73308552	23.41764113	9.757350471	22.44190608	6.83014533	37.07793179	22.44190608	4.878675235	36.10219674	13.66029066	45.85954721	4.878675235	7.805880377	10.73308552	20.49043599	19.51470094	13.66029066	10.73308552
12	20.54244601	27.07867883	2.801242637	15.87370828	9.337475457	24.27743619	27.07867883	0	6.53623282	8.403727911	16.80745582	23.34368864	10.271223	22.4099411	9.337475457	40.15114447	25.21118373	10.271223	28.94617392	18.67495091	45.75362974	4.668737729	6.53623282	7.469980366	26.14493128	30.81366901	29.87992146	8.403727911
12	39.7233643	20.30305286	4.413707144	11.47563858	8.827414289	24.71676001	27.36498429	2.648224287	10.59289715	11.47563858	0	33.5441743	11.47563858	22.06853572	10.59289715	26.48224287	22.06853572	29.13046715	42.37158858	15.00660429	38.84062287	3.530965715	1.765482858	10.59289715	17.65482858	14.12386286	22.95127715	7.061931431
12	35.60337965	34.64112614	3.849014016	11.54704205	17.32056307	26.94309811	28.86760512	0.962253504	5.773521024	16.35830957	3.849014016	26.94309811	15.39605606	18.28281657	6.735774528	48.1126752	23.09408409	15.39605606	46.18816819	14.43380256	37.52788665	7.698028032	5.773521024	8.660281535	25.98084461	28.86760512	19.24507008	7.698028032
12	23.49722244	20.56006964	2.937152805	11.74861122	26.43437525	22.51817151	23.49722244	7.832407481	9.790509351	12.72766216	9.790509351	15.66481496	18.60196777	29.37152805	1.95810187	43.07824115	23.49722244	4.895254676	50.91064863	15.66481496	40.14108834	1.95810187	4.895254676	8.811458416	22.51817151	32.30868086	18.60196777	10.76956029
12	23.72686182	30.19782413	7.549456034	34.51179901	12.94192463	25.88384926	26.96234298	2.156987438	4.313974876	10.78493719	2.156987438	22.6483681	9.706443472	26.96234298	1.078493719	35.59029273	21.56987438	4.313974876	56.08167339	6.470962315	40.98276133	8.627949753	8.627949753	1.078493719	19.41288694	11.86343091	12.94192463	9.706443472
12	29.98959588	22.79209287	7.197503011	8.397086846	8.397086846	13.19542219	38.38668272	11.99583835	8.397086846	5.997919176	10.79625452	34.78793122	11.99583835	29.98959588	4.798335341	40.78585039	23.9916767	8.397086846	45.58418574	15.59458986	40.78585039	1.199583835	2.39916767	7.197503011	23.9916767	27.59042821	26.39084437	5.997919176
12	23.69092655	28.24687397	5.467136897	10.93427379	23.69092655	18.22378966	25.51330552	7.289515862	9.111894828	8.200705345	2.733568448	29.15806345	15.49022121	15.49022121	5.467136897	34.62520035	20.9573581	10.02308431	50.11542155	19.13497914	46.47066362	6.37832638	3.644757931	3.644757931	15.49022121	43.73709517	22.77973707	9.111894828
12	28.34166053	35.42707567	4.723610089	11.80902522	24.79895297	18.89444036	37.78888071	9.447220178	4.723610089	9.447220178	2.361805045	22.43714792	17.71353783	27.16075801	1.180902522	38.96978323	20.07534288	10.6281227	47.23610089	20.07534288	43.69339332	4.723610089	5.904512611	9.447220178	31.8843681	42.5124908	23.61805045	8.266317656
12	20.56509736	21.6474709	4.329494181	16.23560318	14.07085609	11.906109	28.14171218	5.411867726	3.247120636	9.741361907	4.329494181	30.30645927	10.82373545	20.56509736	3.247120636	35.71832699	15.15322963	10.82373545	42.21256826	22.72984445	40.04782117	1.082373545	5.411867726	4.329494181	27.05933863	31.38883281	22.72984445	6.494241271
12	38.35321963	19.6027567	3.409175078	13.63670031	5.966056386	27.27340062	30.6825757	0	5.966056386	15.34128785	13.63670031	12.78440654	13.63670031	26.42110685	5.966056386	46.02386355	23.86422555	6.818350156	33.23945701	20.45505047	27.27340062	8.522937695	4.261468847	8.522937695	23.01193178	17.04587539	23.01193178	5.966056386
12	23.74328117	26.84023088	4.12926629	15.48474859	8.258532579	20.64633145	34.06644689	8.258532579	3.096949717	11.3554823	3.096949717	28.90486403	11.3554823	28.90486403	2.064633145	37.16339661	28.90486403	10.32316572	34.06644689	15.48474859	45.42192919	2.064633145	7.226216007	7.226216007	18.5816983	25.80791431	21.67864802	9.290849152
13	32.70812805	33.486893	2.336294861	40.49577758	73.20390563	36.60195282	8.566414489	21.8054187	7.008884582	26.47800842	17.13282898	3.115059814	3.893824768	22.58418365	31.92936309	66.19502105	33.486893	7.008884582	11.6814743	48.28342712	45.94713226	6.230119628	12.46023926	15.57529907	3.115059814	26.47800842	14.79653412	7.787649535
13	34.0201703	31.97896008	2.721613624	40.14380095	54.43227248	22.4533124	10.20605109	8.164840872	6.123630654	36.06138052	22.4533124	14.96887493	5.443227248	29.93774986	43.54581798	66.67953379	33.33976689	12.24726131	14.96887493	48.30864183	48.30864183	2.721613624	8.164840872	17.69048856	2.041210218	25.17492602	19.05129537	13.60806812
13	30.14082809	33.83154174	2.460475763	39.98273114	55.9758236	24.60475763	2.460475763	6.151189407	9.841903051	36.2920175	16.6082114	4.920951525	7.381427288	25.83499551	34.44666068	57.20606148	46.13392055	10.45702199	7.381427288	40.59785008	47.36415843	7.381427288	9.22678411	10.45702199	4.920951525	31.98618492	16.6082114	11.07214093
13	32.55386141	35.31266323	2.207041452	43.03730831	62.34892101	20.96689379	8.276405444	5.517603629	7.172884718	32.55386141	11.58696762	22.07041452	5.517603629	19.86337307	34.76090286	54.62427593	43.58906867	12.13872798	17.65633161	45.79611012	45.79611012	6.621124355	7.172884718	16.55281089	3.86232254	28.13977851	22.62217488	11.03520726
13	32.82494457	38.4292034	1.601216808	27.22068574	56.84319669	26.42007733	12.00912606	3.202433616	3.202433616	27.22068574	19.2146017	9.607300849	9.607300849	15.21155968	45.63467903	56.04258829	46.43528744	11.20851766	8.006084041	47.23589584	47.23589584	2.401825212	7.205475637	8.806692445	4.00304202	24.81886053	18.41399329	6.404867233
13	35.129895	24.10875147	0	41.32928823	46.83985999	30.99696617	8.265857646	6.199393235	7.577036176	29.61932323	15.84289382	6.199393235	5.510571764	19.28700117	33.06343058	65.4380397	44.77339558	8.265857646	9.643500587	40.64046676	46.83985999	9.643500587	8.954679117	10.33232206	2.755285882	20.66464412	20.66464412	4.821750294
13	31.19239481	28.59302857	0.866455411	21.66138528	51.12086927	23.39429611	8.664554113	13.86328658	5.198732468	32.92530563	16.46265282	11.26392035	6.065187879	15.5961974	36.39112728	69.31643291	45.9221368	19.06201905	14.72974199	49.38795845	51.12086927	2.599366234	12.13037576	17.32910823	2.599366234	19.06201905	11.26392035	8.664554113
13	29.14481156	29.87343185	1.457240578	32.787913	49.54617965	27.68757098	18.94412751	5.828962312	5.100342023	27.68757098	21.85860867	8.014823179	5.828962312	20.40136809	37.88825503	61.93272456	48.08893907	12.38654491	5.100342023	42.25997676	38.61687532	3.643101445	4.371721734	11.65792462	7.28620289	23.31584925	16.02964636	6.557582601
13	30.02903838	27.2991258	1.36495629	38.90125426	54.5982516	26.61664765	7.507259595	6.142303305	4.777347015	31.39399467	20.47434435	3.412390725	3.412390725	21.15682249	39.58373241	58.01064232	49.13842644	8.872215884	6.142303305	38.90125426	38.21877612	4.09486887	8.189737739	4.09486887	4.777347015	26.61664765	19.7918662	4.777347015
13	32.12733914	22.31065218	0.892426087	36.58946957	61.57740001	20.5258	5.354556523	16.06366957	2.677278261	30.34248696	29.45006088	0.892426087	4.462130436	24.09550435	45.51373044	54.43799132	44.62130436	5.354556523	7.139408697	50.86828697	44.62130436	1.784852174	6.24698261	8.031834784	5.354556523	27.6652087	16.95609566	3.569704349
13	36.27529294	29.47367551	0.75573527	49.87852779	53.65720414	22.67205809	6.045882156	11.33602904	6.045882156	25.69499916	14.35897012	6.801617426	3.778676348	27.96220497	39.29823402	55.92440995	40.80970456	3.778676348	6.045882156	44.5883809	34.7638224	6.045882156	6.045882156	6.801617426	0	24.18352863	18.89338174	1.511470539
13	32.1703308	29.4894699	0	20.5532669	46.4682556	23.2341278	7.1489624	7.1489624	0.8936203	23.2341278	14.2979248	3.5744812	10.7234436	14.2979248	33.0639511	60.7661804	44.681015	0.8936203	7.1489624	48.2554962	42.8937744	3.5744812	5.3617218	8.0425827	1.7872406	10.7234436	19.6596466	7.1489624
13	29.37349081	24.61022203	1.58775626	36.51839399	61.92249415	23.02246577	9.526537561	11.90817195	4.763268781	34.13675959	15.8775626	8.732659431	6.351025041	13.49592821	51.60207846	48.42656594	41.28166277	11.90817195	7.938781301	45.25105342	44.45717529	3.969390651	3.17551252	11.11429382	3.17551252	25.40410016	21.43470951	2.38163439
13	29.31285572	25.73811722	0	34.31748963	51.47623444	21.44843102	15.72884941	5.719581604	5.719581604	26.45306492	21.44843102	2.859790802	7.149477005	24.30822182	42.18191433	47.90149594	45.04170513	10.72421551	5.719581604	44.32675743	40.75201893	2.859790802	6.434529305	10.00926781	2.144843102	20.01853562	29.31285572	7.864424706
13	42.43655107	21.90273604	2.053381504	23.27165704	51.33453759	25.32503854	11.63582852	4.106763007	8.213526014	27.37842005	11.63582852	9.582447017	5.47568401	15.74259153	46.54331408	55.4413006	35.59194606	7.529065513	5.47568401	43.12101158	45.85885358	5.47568401	2.737842005	5.47568401	1.368921002	22.58719654	18.48043353	8.213526014
13	33.82336048	20.93827077	2.41595432	28.99145184	63.62013043	25.77017942	9.663817281	6.442544854	8.858499174	24.1595432	18.52231645	7.24786296	5.637226747	21.74358888	54.76163126	56.37226747	46.70845019	1.610636213	6.442544854	48.3190864	51.54035883	3.221272427	4.026590534	8.053181067	0	25.77017942	17.71699835	5.637226747
13	37.62223195	22.39418568	0.895767427	31.35185996	62.70371991	17.91534855	6.270371991	10.74920913	4.478837137	22.39418568	15.22804626	6.270371991	4.478837137	12.54074398	37.62223195	53.74604564	52.85027821	3.583069709	5.374604564	52.85027821	51.05874336	3.583069709	1.791534855	5.374604564	1.791534855	21.49841826	14.33227884	6.270371991
13	34.69305588	29.0453491	5.64770677	41.95439315	69.38611175	25.01127284	8.874967782	4.840891517	7.261337276	29.85216436	22.59082708	8.068152529	7.261337276	20.17038132	47.60209992	57.28388296	46.79528467	8.874967782	6.454522023	50.82936093	42.7612084	5.64770677	7.261337276	3.227261012	0.806815253	20.17038132	21.78401183	2.420445759
13	36.32235434	13.7217783	0	16.95043202	56.50144008	30.67221033	7.264470867	4.842980578	3.228653719	19.37192231	20.98624917	2.421490289	4.842980578	19.37192231	37.9366812	69.41605495	49.23696921	7.264470867	6.457307437	39.55100805	51.6584595	4.842980578	11.30028802	8.878797727	1.614326859	21.7934126	19.37192231	8.071634297
13	27.85952058	32.35299164	0	43.13732218	63.80728906	30.55560321	9.885636333	12.58171897	8.088247909	27.85952058	17.97388424	3.594776848	5.392165273	17.97388424	34.15038006	55.71904115	41.33993376	8.088247909	6.290859485	54.82034694	47.63079324	2.696082636	1.797388424	8.986942121	2.696082636	17.07519003	21.56866109	5.392165273
13	42.57544969	14.19181656	0.886988535	29.27062166	61.20220894	21.28772485	0.886988535	15.0788051	3.547954141	22.17471338	8.869885353	0.886988535	10.64386242	16.85278217	35.47954141	61.20220894	48.78436944	3.547954141	8.869885353	54.10630065	34.59255288	3.547954141	2.660965606	7.095908282	6.208919747	18.62675924	20.40073631	3.547954141
13	34.93137361	23.03984217	1.48644143	25.26950431	57.97121577	26.75594574	9.661869296	7.43220715	5.202545005	16.35085573	13.37797287	6.688986435	5.94576572	23.03984217	53.51189148	62.43054006	43.10680147	3.716103575	11.14831073	52.76867077	40.13391861	5.94576572	4.45932429	5.94576572	4.45932429	27.49916646	20.06695931	6.688986435
13	30.16379158	24.7343091	1.206551663	39.21292906	54.29482485	27.75068826	4.222930822	9.049137475	11.4622408	23.52775743	13.87534413	3.61965499	6.636034148	27.75068826	51.27844569	63.34396232	35.59327407	7.23930998	13.2720683	43.43585988	39.21292906	7.23930998	8.445861643	9.652413306	2.413103327	34.3867224	13.87534413	8.445861643
13	38.33925379	24.84951634	2.129958544	48.9890465	58.21886686	21.29958544	6.389875631	3.549930906	7.099861812	24.13953016	9.939806537	4.969903268	6.389875631	22.00957162	35.49930906	48.9890465	36.91928142	14.19972362	7.809847993	42.59917087	34.0793367	3.549930906	6.389875631	6.389875631	3.549930906	12.77975126	22.00957162	2.129958544
14	42.34922907	19.31719221	2.228906793	18.57422327	22.28906793	30.46172617	28.23281938	7.42968931	11.8875029	13.37344076	2.971875724	20.06016114	8.915627172	17.08828541	5.200782517	47.55001158	22.28906793	17.83125434	39.37735334	28.23281938	44.57813586	3.714844655	16.34531648	8.172658241	11.8875029	18.57422327	19.31719221	9.658596103
14	40.73369997	30.82550268	0	16.51366215	15.41275134	22.0182162	42.93552159	20.91730539	16.51366215	8.80728648	2.20182162	17.61457296	14.31184053	29.72459187	16.51366215	36.33005673	36.33005673	12.11001891	41.83461078	16.51366215	51.74280807	3.30273243	13.21092972	9.90819729	28.62368106	26.42185944	27.52277025	3.30273243
14	37.61980549	44.20327146	0	15.98841734	26.33386385	21.63138816	27.27435898	17.86940761	5.642970824	14.10742706	4.702475687	26.33386385	8.464456236	24.45287357	12.22643679	44.20327146	34.79832008	12.22643679	38.56030063	22.5718833	52.66772769	1.880990275	13.16693192	11.28594165	23.51237843	37.61980549	19.75039788	4.702475687
14	31.99912462	30.39916839	0	15.1995842	15.99956231	19.99945289	32.79910274	4.799868693	4.799868693	6.399824924	9.599737387	17.59951854	3.199912462	22.39938724	11.19969362	39.19892766	33.59908085	11.19969362	27.99923404	16.79954043	47.99868693	1.599956231	4.799868693	12.79964985	22.39938724	19.19947477	24.79932158	7.999781156
14	26.76428351	22.94081444	0.955867268	6.691070877	6.691070877	12.42627449	32.49948712	18.1614781	5.735203609	10.51453995	5.735203609	21.98494717	12.42627449	35.36708892	25.80841624	52.57269975	21.98494717	11.47040722	20.07321263	20.07321263	44.9257616	2.867601805	8.602805414	16.24974356	11.47040722	24.85254897	17.20561083	6.691070877
14	27.11513197	23.00677864	0	13.96840132	27.11513197	20.54176665	27.93680264	10.68171866	9.038377325	20.54176665	5.751694661	14.79007199	7.395035993	27.11513197	5.751694661	42.72687463	29.58014397	9.86004799	23.00677864	31.2234853	43.54854529	4.108353329	4.930023995	12.32505999	27.93680264	30.40181464	14.79007199	7.395035993
14	29.21352382	22.72162964	2.434460318	9.737841273	19.47568255	27.59055027	27.59055027	1.622973546	6.491894182	13.79527514	6.491894182	17.04122223	10.54932805	29.21352382	5.680407409	44.6317725	30.02501059	5.680407409	27.59055027	29.21352382	47.06623282	6.491894182	13.79527514	9.737841273	19.47568255	18.66419577	17.852709	4.057433864
14	31.67769236	23.75826927	1.583884618	10.29525002	15.83884618	13.46301925	23.75826927	10.29525002	8.7113654	8.7113654	3.167769236	12.67107695	7.127480782	25.34215389	10.29525002	49.89236547	30.09380774	5.543596163	33.26157698	27.71798082	46.72459623	7.127480782	10.29525002	9.503307709	19.00661542	26.92603851	21.38244234	4.751653854
14	40.88016299	30.17345363	4.86668607	12.65338378	21.41341871	29.20011642	22.38675592	13.626721	2.920011642	7.786697712	8.760034926	12.65338378	13.626721	27.25344199	9.73337214	43.80017463	21.41341871	8.760034926	23.36009314	31.14679085	40.88016299	0.973337214	5.840023284	4.86668607	11.68004657	29.20011642	17.52006985	1.946674428
14	31.27174808	21.12955951	0	21.12955951	30.4265657	25.35547142	27.04583618	11.83255333	5.071094283	11.83255333	16.05846523	11.83255333	14.36810047	33.80729522	6.761459045	66.76940807	36.34284236	5.071094283	28.73620094	19.43919475	55.78203712	5.071094283	2.535547142	7.606641425	21.12955951	36.34284236	18.59401237	7.606641425
14	47.98834888	28.6382082	0.774005627	12.38409003	15.48011254	30.18621946	31.73423071	4.644033762	3.096022508	23.99417444	19.35014068	9.288067525	10.06207315	25.54218569	10.83607878	45.666332	30.18621946	16.25411817	23.99417444	20.89815193	38.70028135	2.322016881	6.192045017	8.514061898	22.44616319	23.99417444	9.288067525	7.740056271
14	32.61283084	20.83597526	1.811823935	9.965031645	21.74188723	33.51874281	20.83597526	0	3.623647871	14.49459148	9.059119677	10.87094361	8.153207709	28.98918297	8.153207709	39.86012658	30.8010069	10.87094361	23.55371116	27.17735903	40.76603855	2.717735903	8.153207709	8.153207709	26.27144706	20.83597526	15.40050345	3.623647871
14	39.83902514	24.60645671	2.343472067	12.88909637	5.858680168	28.12166481	41.01076118	14.0608324	7.030416202	7.030416202	1.171736034	12.88909637	5.858680168	33.98034498	2.343472067	38.66728911	28.12166481	5.858680168	23.43472067	25.77819274	41.01076118	1.171736034	2.343472067	3.515208101	29.29340084	22.26298464	18.74777654	2.343472067
14	37.74311159	15.33313908	1.179472237	14.15366684	27.71759757	27.71759757	28.89706981	6.487097304	5.897361185	7.076833422	9.435777896	12.97419461	10.02551401	22.99970862	4.717888948	33.61495876	37.74311159	23.58944474	24.17918086	20.05102803	40.10205606	7.076833422	8.256305659	8.256305659	17.69208356	21.23050027	31.25601428	10.02551401
14	30.89846091	26.48439507	0	9.710944858	18.53907655	22.95314239	33.54690042	2.648439507	8.828131689	11.4765712	3.531252676	10.59375803	14.1250107	18.53907655	8.828131689	46.78909795	34.42971359	9.710944858	21.18751605	30.01564774	40.60940577	4.414065844	9.710944858	10.59375803	24.71876873	22.95314239	18.53907655	12.35938436
14	33.26154072	19.25668147	2.625911109	16.63077036	14.00485925	16.63077036	24.50850369	0.875303703	4.376518516	13.12955555	5.251822219	11.37894814	5.251822219	23.63319998	9.628340735	43.76518516	27.1344148	5.251822219	24.50850369	20.13198517	41.13927405	6.127125922	9.628340735	7.877733328	21.00728888	22.75789628	17.50607406	5.251822219
14	32.66251401	22.6125097	0	15.07500647	30.15001293	26.80001149	21.77500934	6.700002873	2.512501078	10.88750467	4.187501796	18.4250079	5.862502514	31.82501365	10.05000431	41.0375176	27.63751185	7.537503233	31.82501365	24.28751042	36.01251544	5.862502514	7.537503233	5.025002155	15.91250682	16.75000718	16.75000718	5.025002155
14	31.85817737	19.91136086	0	21.50426972	34.24754067	17.52199755	23.09717859	8.760998777	4.778726605	15.92908868	10.35390765	20.70781529	13.53972538	31.85817737	11.15036208	55.7518104	36.63690397	11.15036208	27.8759052	27.8759052	49.38017492	7.168089908	9.557453211	4.778726605	19.11490642	22.30072416	17.52199755	17.52199755
14	27.4484901	25.0265645	0	8.073085323	16.14617065	21.79733037	30.67772423	4.036542662	4.036542662	16.14617065	6.458468259	11.30231945	9.687702388	25.83387303	10.49501092	46.01658634	33.09964982	30.67772423	21.79733037	16.95347918	49.24582047	3.229234129	10.49501092	15.33886211	18.56809624	16.95347918	12.10962798	5.651159726
14	43.27033746	17.02439507	0	11.34959671	30.50204116	24.8272428	19.86179424	1.418699589	4.965448561	15.60569548	9.930897121	9.930897121	6.384148149	35.46748972	8.512197533	43.97968725	36.88618931	8.512197533	32.63009054	24.8272428	43.27033746	2.837399178	8.512197533	10.64024692	21.28049383	28.37399178	29.79269136	3.546748972
14	36.13167298	20.75649299	2.306276999	13.83766199	23.83152899	48.43181697	23.06276999	0.768759	5.381312997	10.76262599	4.612553997	13.83766199	10.76262599	16.91269799	8.456348995	32.28787798	33.82539598	12.30014399	30.75035998	24.60028799	54.58188897	0.768759	7.687589995	8.456348995	16.14393899	11.53138499	21.52525199	3.843794998
14	34.46798647	21.28905046	2.027528616	14.19270031	16.22022893	13.178936	25.3441077	14.19270031	1.013764308	9.12387877	0	16.22022893	6.082585847	29.39916493	9.12387877	44.60562954	24.33034339	3.041292923	36.49551508	16.22022893	44.60562954	7.096350155	5.068821539	7.096350155	19.26152185	15.20646462	23.31657908	1.013764308
14	28.96340836	31.51900321	3.407459807	20.44475884	20.44475884	27.25967846	27.25967846	7.666784566	1.703729903	7.666784566	10.22237942	16.18543408	11.92610932	25.55594855	3.407459807	46.00070739	29.81527331	5.963054662	23.0003537	23.85221865	54.51935691	0.851864952	6.814919614	5.963054662	11.07424437	17.88916399	23.85221865	11.92610932
14	41.07658389	15.00875181	3.949671528	10.26914597	22.90809486	33.17724084	24.48796348	15.00875181	7.899343057	9.479211668	5.52954014	15.79868611	5.52954014	22.11816056	14.2188175	39.49671528	35.54704375	15.00875181	31.59737223	18.16848903	37.91684667	2.369802917	11.05908028	0.789934306	14.2188175	14.2188175	25.27789778	6.319474445
15	51.27334432	36.88082662	0	16.19158242	52.17287668	30.58410012	22.48830891	15.29205006	15.29205006	8.995323565	7.196258852	8.095791208	7.196258852	21.58877656	19.78971184	47.67521489	34.18222955	11.69392063	17.09111477	54.87147375	52.17287668	3.598129426	12.59345299	9.894855921	6.296726495	15.29205006	26.08643834	9.894855921
15	38.53334002	32.89431465	0	24.4357766	55.45041612	33.83415221	16.91707611	19.73658879	3.759350246	22.55610147	23.49593904	5.639025369	3.759350246	30.07480197	30.07480197	66.72846686	49.81139076	10.33821318	6.57886293	41.3528527	61.08944149	1.879675123	15.97723854	7.518700491	16.91707611	31.95447709	20.67642635	5.639025369
15	34.04887473	25.7103748	0.694874995	19.45649985	41.69249967	27.79499978	13.2026249	4.864124962	8.338499934	27.10012479	9.728249923	14.59237489	6.253874951	27.79499978	47.25149963	52.81049958	38.2181247	6.253874951	9.033374929	45.16687464	42.38737467	3.474374973	10.42312492	11.81287491	9.728249923	21.54112483	23.62574981	4.169249967
15	41.22201587	31.65261933	0.736107426	18.40268566	44.90255301	30.18040448	13.9860411	19.87490051	8.833289116	29.44429705	13.9860411	14.72214853	8.09718169	30.91651191	22.81933022	71.40242035	46.37476786	11.0416114	20.61100794	39.0136936	46.37476786	7.361074263	3.680537132	8.833289116	5.152751984	25.76375992	18.40268566	7.361074263
15	32.83712431	36.94176485	0	16.41856216	43.50918971	31.1952681	14.77670594	7.38835297	4.925568647	19.70227459	17.23949026	6.567424862	7.38835297	28.73248377	30.37433999	55.82311133	47.61383025	8.209281078	14.77670594	49.25568647	41.8673335	5.746496754	13.95577783	6.567424862	8.209281078	21.3441308	21.3441308	9.851137293
15	33.27940811	28.15949917	0.639988618	19.19965853	39.67929429	28.15949917	15.99971544	3.839931705	8.319852028	20.47963576	8.959840645	8.959840645	10.8798065	22.39960161	22.39960161	59.51894143	37.11933982	5.11990894	8.319852028	41.59926014	47.3591577	6.399886175	6.399886175	9.599829263	3.199943088	23.03959023	21.11962438	6.399886175
15	22.72132498	38.13936692	0	13.79509016	41.38527049	25.96722854	14.60656606	8.11475892	4.05737946	23.53280087	17.85246962	4.05737946	12.17213838	30.024608	44.63117406	56.80331244	43.81969817	5.680331244	6.491807136	38.13936692	57.61478833	4.868855352	9.737710704	11.36066249	8.11475892	21.09837319	10.5491866	10.5491866
15	37.21832467	29.29953218	0	8.71067173	36.42644542	30.88329068	9.502550979	5.543154738	3.167516993	22.17261895	7.126913234	12.67006797	8.71067173	16.62946421	37.21832467	53.05590963	38.80208316	5.543154738	7.918792482	43.55335865	41.17772091	3.167516993	7.126913234	5.543154738	6.335033986	22.17261895	10.29443023	8.71067173
15	41.67463947	19.17033415	0	18.33684137	40.00765389	19.17033415	10.83540626	10.83540626	3.333971157	19.17033415	10.83540626	5.834449525	6.667942315	29.17224763	29.17224763	60.84497362	38.34066831	5.000956736	14.16937742	47.50908899	58.34449525	1.666985579	6.667942315	8.334927893	6.667942315	25.00478368	14.16937742	2.500478368
15	33.55160399	25.31085915	1.177249263	18.8359882	32.96297936	25.31085915	12.94974189	3.531747788	2.354498526	18.8359882	13.53836652	6.474870945	8.829369471	23.54498526	24.72223452	57.68521388	47.08997051	11.77249263	9.417994102	34.72885325	47.08997051	7.652120208	7.063495577	15.30424042	7.652120208	22.36773599	27.07673304	2.943123157
15	32.68146591	19.40462038	1.02129581	11.23425391	32.68146591	17.36202876	20.42591619	24.51109943	1.02129581	19.40462038	18.38332457	2.042591619	4.085183238	17.36202876	36.76664914	55.14997372	40.85183238	5.106479048	9.191662286	39.83053657	50.04349467	4.085183238	7.149070667	7.149070667	7.149070667	24.51109943	8.170366477	5.106479048
15	33.35984216	33.35984216	0.813654687	23.59598592	48.81928121	20.34136717	11.39116562	6.509237494	2.44096406	23.59598592	21.96867654	8.950201555	4.881928121	24.4096406	33.35984216	60.21044682	39.05542497	5.695582808	4.881928121	45.56466246	39.86907965	3.254618747	8.136546868	5.695582808	10.57751093	22.78233123	14.64578436	2.44096406
15	33.81138349	26.38937248	1.64933578	19.79202936	43.70739817	23.09070092	12.37001835	16.4933578	9.07134679	27.21404037	18.96736147	3.29867156	9.07134679	33.81138349	33.81138349	49.4800734	37.93472294	3.29867156	8.2466789	41.2333945	40.40872661	1.64933578	7.42201101	4.94800734	9.89601468	15.66868991	11.54535046	2.47400367
15	41.32445682	22.19276385	0.765267719	13.77481894	43.62025998	21.42749613	11.47901578	16.0706221	7.65267719	22.95803157	11.47901578	3.061070876	12.2442835	22.19276385	23.72329929	51.27293717	42.08972454	9.183212628	16.83588982	40.55918911	48.2118663	4.591606314	15.30535438	10.71374807	6.887409471	30.61070876	11.47901578	3.826338595
15	34.68668027	24.77620019	0	7.432860058	40.46779365	21.47270683	13.21397344	3.303493359	4.129366699	22.29858017	5.781113378	8.258733397	8.258733397	23.12445351	22.29858017	47.90065371	33.86080693	7.432860058	9.084606737	47.07478037	53.68176708	3.303493359	9.910480077	2.477620019	4.955240038	11.56222676	14.86572012	14.03984678
15	37.14587463	20.468135	0.758079074	12.12926519	43.21050723	21.22621408	16.67773963	5.306553519	3.790395371	18.19389778	14.40350241	4.548474445	6.822711668	21.98429315	34.87163741	54.58169334	37.90395371	3.790395371	11.37118611	38.66203278	53.82361427	9.855027964	11.37118611	9.09694889	15.16158148	18.19389778	18.19389778	10.61310704
15	30.40690751	25.08569869	2.280518063	9.88224494	42.56967051	17.48397182	14.44328107	6.081381501	6.081381501	24.32552601	9.122072252	3.800863438	8.361899564	28.88656213	31.16708019	61.5739877	44.85018857	4.561036126	9.122072252	37.2484617	44.09001588	3.800863438	11.40259031	5.321208814	8.361899564	17.48397182	9.88224494	5.321208814
15	29.30677856	26.37610071	0.732669464	14.65338928	49.08885409	21.98008392	13.18805035	1.465338928	1.465338928	27.10877017	14.65338928	5.128686248	4.396016784	27.10877017	29.30677856	49.82152355	32.23745642	10.99004196	2.930677856	39.56415106	43.22749838	6.594025176	6.594025176	8.792033568	8.792033568	19.78207553	13.18805035	2.198008392
15	31.87320122	26.295391	1.593660061	15.13977058	44.6224817	24.70173094	20.71758079	5.577810213	2.390490091	16.73343064	7.171470273	7.171470273	4.780980182	22.31124085	33.46686128	50.20029191	36.6541814	7.968300304	10.35879039	43.02882164	56.57493216	7.171470273	7.171470273	11.15562043	13.54611052	13.54611052	19.92075076	6.374640243
15	42.87736246	21.82847543	2.338765225	16.37135657	55.35077699	29.62435951	8.575472491	4.67753045	3.897942041	24.16724066	10.91423772	10.91423772	6.236707266	21.82847543	36.64065519	57.68954221	42.09777405	7.795884083	13.25300294	45.21612768	49.11406972	3.118353633	7.016295675	6.236707266	13.25300294	28.0651827	17.93053339	3.897942041
15	38.33362837	28.50449289	0.982913548	15.72661677	42.26528256	21.62409806	16.70953032	23.58992515	1.965827096	31.45323353	19.65827096	7.863308384	4.91456774	15.72661677	26.5386658	52.09441804	32.43614708	7.863308384	14.74370322	36.36780127	51.11150449	3.931654192	7.863308384	5.897481288	7.863308384	16.70953032	18.67535741	4.91456774
15	32.32415928	21.8000144	0.751724634	15.78621732	48.86210123	28.5655361	10.52414488	4.510347806	1.503449269	18.04139122	17.28966659	3.006898537	8.268970977	32.32415928	35.33105781	51.86899977	39.84140562	7.517246343	11.27586951	39.84140562	39.84140562	3.006898537	10.52414488	5.26207244	8.268970977	18.04139122	18.79311586	5.26207244
15	34.77768786	19.41080253	0.808783439	8.896617825	42.05673881	24.26350316	19.41080253	11.32296814	3.235133754	18.60201909	11.32296814	4.852700632	3.235133754	17.79323565	33.16012098	51.76214007	38.82160505	2.426350316	14.55810189	38.82160505	50.95335663	3.235133754	4.852700632	11.32296814	10.5141847	21.83715284	12.94053502	7.279050947
15	38.76964606	34.24652068	0.646160768	27.78491301	51.69286141	20.0309838	13.56937612	5.169286141	6.461607676	26.49259147	16.80017996	6.461607676	8.400089979	18.09250149	38.76964606	51.04670064	38.12348529	3.876964606	7.107768444	31.01571685	38.76964606	3.876964606	12.92321535	13.56937612	8.400089979	28.43107378	12.92321535	1.938482303
16	36.95563802	41.4351093	0	13.43841383	41.4351093	23.5172242	29.11656329	21.27748856	7.839074732	17.9178851	10.07881037	17.9178851	6.719206913	23.5172242	30.23643111	33.59603456	39.19537366	11.19867819	17.9178851	32.47616675	64.95233349	2.239735638	8.958942551	10.07881037	19.03775292	25.75695983	12.31854601	1.119867819
16	45.81668994	30.54445996	0	13.36320123	35.31703183	21.9538306	30.54445996	20.99931622	3.818057495	10.49965811	6.681600616	6.681600616	8.590629364	25.77188809	16.22674435	51.54377618	46.77120431	7.63611499	20.04480185	31.49897433	58.2253768	4.772571869	20.04480185	7.63611499	13.36320123	23.86285934	14.31771561	9.545143738
16	41.99726519	35.60637701	0	18.25968052	31.04145688	18.25968052	30.12847285	21.91161662	4.564920129	11.86879234	12.78177636	16.43371247	6.390888181	35.60637701	11.86879234	70.29976999	41.08428116	8.216856233	27.38952078	29.21548883	54.77904155	5.477904155	9.129840258	7.303872207	16.43371247	22.82460065	24.6505687	5.477904155
16	42.683857	33.98899724	0	11.85662694	38.73164801	38.73164801	21.3419285	8.694859758	7.113976166	13.43751054	3.161767185	12.64706874	11.06618515	22.13237029	17.38971952	41.8934152	37.94120622	7.904417962	23.71325389	33.19855544	52.95960035	2.371325389	11.06618515	12.64706874	18.18016131	19.76104491	22.13237029	8.694859758
16	20.65755731	40.28223675	0	9.295900787	33.05209169	25.82194663	19.62467944	18.59180157	5.164389326	15.49316798	6.197267192	12.39453438	7.230145057	17.55892371	17.55892371	44.41374821	27.88770236	6.197267192	13.42741225	37.18360315	48.54525967	4.131511461	19.62467944	1.032877865	18.59180157	18.59180157	11.36165652	2.065755731
16	32.36399635	22.25024749	0	8.090999088	35.06099605	20.90174764	20.22749772	12.13649863	3.37124962	18.20474795	19.5532478	18.87899787	8.765249012	30.34124658	24.94724719	69.44774217	37.08374582	6.74249924	35.73524597	26.29574704	54.61424384	4.719749468	12.81074856	13.48499848	12.13649863	24.94724719	12.81074856	10.78799878
16	32.96584467	25.64010141	0.915717908	12.82005071	24.7243835	15.56720443	25.64010141	17.39864024	7.32574326	11.9043328	8.241461168	5.494307445	9.157179075	29.30297304	11.9043328	47.61733119	43.95445956	10.07289698	21.06151187	28.38725513	65.93168934	8.241461168	9.157179075	7.32574326	15.56720443	18.31435815	10.98861489	2.747153723
16	37.71679299	13.57804548	0.75433586	12.82370962	33.94511369	18.8583965	25.64741923	30.92777025	3.771679299	18.8583965	6.789022738	18.8583965	12.06937376	24.89308337	15.0867172	51.29483847	30.92777025	6.789022738	39.97980057	23.38441165	36.20812127	4.526015159	11.3150379	9.806366178	9.806366178	9.806366178	26.40175509	2.263007579
16	32.49415791	21.12120264	0	8.935893425	32.49415791	25.18297238	24.37061843	17.87178685	1.624707895	18.6841408	19.49649475	10.56060132	8.935893425	26.80768027	34.1188658	48.74123686	32.49415791	8.123539477	29.24474212	29.24474212	51.17829871	3.249415791	4.874123686	11.37295527	17.0594329	27.62003422	16.24707895	0
16	35.86307597	26.68880072	0.834025023	8.340250226	22.51867561	25.02075068	23.35270063	4.170125113	4.170125113	12.51037534	6.672200181	8.340250226	3.33610009	24.18672565	13.34440036	42.53527615	30.02490081	9.174275248	11.67635032	31.69295086	52.54357642	2.502075068	10.00830027	9.174275248	14.17842538	21.68465059	14.17842538	3.33610009
16	41.71130882	22.52410676	0	16.68452353	24.19255911	11.67916647	25.02678529	20.85565441	3.336904705	14.181845	9.176487939	11.67916647	11.67916647	25.86101147	11.67916647	40.04285646	45.8824397	10.84494029	27.52946382	30.03214235	42.54553499	10.01071412	3.336904705	13.34761882	10.01071412	20.85565441	19.18720206	2.502678529
16	37.83680271	14.9919407	0	12.85023488	27.12827364	26.41437171	19.27535233	7.13901938	1.427803876	17.13364651	12.13633295	7.13901938	7.852921318	24.98656783	17.13364651	52.11484147	27.12827364	12.85023488	11.42243101	29.26997946	46.40362597	5.711215504	7.13901938	10.70852907	19.27535233	21.41705814	14.27803876	9.280725194
16	26.32214086	16.5731998	0	14.62341159	25.34724676	17.54809391	26.32214086	22.42256444	0.974894106	20.47277623	11.69872927	12.67362338	6.824258743	23.39745855	24.37235265	64.343011	38.99576424	4.874470531	18.52298802	27.29703497	56.54385815	0.974894106	7.799152849	5.849364637	14.62341159	20.47277623	7.799152849	3.899576424
16	37.11266505	21.44287314	0	9.07198479	47.83410162	29.69013204	14.84506602	14.84506602	8.2472589	15.66979191	2.47417767	18.96869547	8.2472589	23.91705081	23.09232492	48.65882751	32.9890356	7.42253301	28.04068026	32.9890356	45.35992395	4.12362945	9.89671068	4.12362945	9.89671068	15.66979191	10.72143657	7.42253301
16	41.41785105	24.40694794	1.479208966	18.49011207	35.50101518	20.70892552	19.96932104	5.177231381	13.31288069	14.79208966	8.135649313	6.656440347	11.09406724	31.06338828	19.22971656	47.33468691	38.45943311	11.09406724	19.96932104	33.28220173	50.29310484	0.739604483	11.83367173	8.875253796	17.01090311	25.14655242	11.09406724	11.09406724
16	43.57273922	16.5576409	0	11.3289122	34.85819137	18.30055047	21.78636961	13.07182177	6.100183491	19.17200526	8.714547844	9.586002628	6.100183491	24.40073396	19.17200526	53.15874185	34.85819137	8.714547844	22.65782439	32.24382702	53.15874185	3.485819137	7.843093059	4.357273922	11.3289122	21.78636961	14.81473133	1.742909569
16	41.77185771	26.58209127	2.848081208	18.03784765	51.26546174	32.27825369	23.73401006	11.39232483	5.696162415	7.59488322	5.696162415	8.544243623	13.29104564	32.27825369	11.39232483	44.61993892	41.77185771	5.696162415	12.34168523	40.82249731	55.06290335	1.898720805	5.696162415	2.848081208	18.98720805	14.24040604	16.13912684	1.898720805
16	40.47465205	18.94558181	0.86116281	21.52907024	31.86302396	19.80674462	12.91744214	7.750465287	3.444651238	8.611628096	10.33395372	7.750465287	10.33395372	27.55720991	11.19511652	52.53093139	48.22511734	3.444651238	11.19511652	32.72418677	51.66976858	3.444651238	6.028139667	5.166976858	15.50093057	20.66790743	17.22325619	2.583488429
16	46.76704208	18.90582552	0	5.970260692	26.86617311	16.91573863	20.89591242	17.91078207	1.990086897	14.92565173	13.93060828	9.950434486	10.94547793	23.88104277	14.92565173	44.77695519	44.77695519	7.960347589	18.90582552	25.87112966	50.74721588	0.995043449	9.950434486	3.980173794	17.91078207	20.89591242	11.94052138	4.975217243
16	45.49148014	27.13526885	0	14.36573057	31.12574957	18.35621128	24.74098043	3.192384571	3.192384571	11.97144214	9.577153713	5.586672999	15.16382671	22.346692	9.577153713	48.68386471	31.92384571	8.779057571	19.95240357	31.92384571	37.51051871	6.384769142	11.173346	8.779057571	10.37524986	8.779057571	19.95240357	2.394288428
16	35.37810945	23.29777939	0	12.08033005	40.55539376	25.02354083	23.29777939	14.66897221	1.725761436	14.66897221	10.35456862	12.94321077	6.040165027	24.16066011	18.9833758	50.04708166	36.24099016	6.903045746	22.43489867	27.61218298	57.81300812	3.451522873	2.588642155	12.08033005	19.84625652	25.02354083	18.12049508	7.765926464
16	31.92797466	26.42315144	0	8.807717148	30.82701002	27.52411609	26.42315144	8.807717148	1.100964643	12.11061108	4.403858574	6.605787861	3.30289393	22.01929287	20.91832823	42.9376211	29.72604537	7.706752504	11.00964643	47.34147967	57.25016146	3.30289393	5.504823217	5.504823217	17.6154343	19.81736358	17.6154343	0
16	39.03229345	27.50002493	0.887097578	9.758073363	29.27422009	28.38712251	23.95163462	4.435487892	1.774195157	14.19356125	7.983878206	7.983878206	10.64517094	31.04841524	21.29034188	45.2419765	43.46778134	5.322585471	16.85485399	50.56456197	51.45165955	8.870975784	6.209683049	3.548390314	14.19356125	26.61292735	14.19356125	4.435487892
16	41.18420282	32.42160647	1.752519269	8.762596344	36.80290465	20.15397159	20.15397159	2.628778903	4.381298172	19.27771196	4.381298172	5.257557807	7.88633671	17.52519269	18.40145232	42.93672209	30.66908721	14.89641379	14.02015415	33.29786611	55.20435697	2.628778903	9.638855979	9.638855979	15.77267342	17.52519269	14.02015415	8.762596344
