# Supplementary material for: Dynamic range adaptation in primary motor cortical populations
Source: eLife. 2017 Apr 18;6:e21409. doi: 10.7554/eLife.21409 (PMC5395298; doi:10.7554/eLife.21409)
Supplement: Figure 2—figure supplement 3—source data 1. — DOI: http://dx.doi.org/10.7554/eLife.21409.012 [file elife-21409-fig2-figsupp3-data1.zip › Fig2S3_3D.txt]

Tgt_ID_3D	Rate_1	Rate_2	Rate_3	Rate_4	Rate_5	Rate_6	Rate_7	Rate_8	Rate_9	Rate_10	Rate_11	Rate_12	Rate_13	Rate_14	Rate_15	Rate_16	Rate_17	Rate_18	Rate_19	Rate_20	Rate_21	Rate_22	Rate_23	Rate_24	Rate_25	Rate_26	Rate_27	Rate_28
1	22.67524551	17.00643414	8.098301969	84.22234048	43.73083063	89.08132166	12.95728315	7.288471772	41.30134004	54.25862319	46.16032122	25.1047361	9.717962363	26.7243965	38.06201925	58.30777418	34.82269847	22.67524551	34.01286827	17.00643414	13.76711335	17.00643414	18.62609453	11.33762276	3.239320788	25.9145663	25.1047361	28.34405689
1	25.35114544	20.13179197	10.43870695	90.96587481	32.80736469	86.49214327	9.693085021	2.982487699	37.28109624	51.4479128	33.55298661	34.29860854	5.219353473	22.36865774	23.11427967	71.57970477	30.57049891	26.09676736	34.29860854	16.40368234	18.64054812	16.40368234	14.16681657	13.42119464	2.982487699	14.91243849	35.04423046	26.84238929
1	18.33540718	17.31677344	6.111802392	79.45343109	35.65218062	95.75157081	7.130436124	7.130436124	47.8757854	52.96895406	30.55901196	21.39130837	6.111802392	23.42857584	38.70808181	60.09939019	29.54037823	28.5217445	21.39130837	19.35404091	11.20497105	23.42857584	14.26087225	15.27950598	1.018633732	25.4658433	43.80125047	34.63354689
1	23.9652115	21.78655591	7.625294568	93.6821904	25.05453929	98.03950158	9.803950158	1.089327795	50.10907859	49.01975079	28.32252268	25.05453929	8.714622363	23.9652115	19.60790032	71.89563449	38.12647284	26.14386709	34.85848945	19.60790032	16.33991693	20.69722811	18.51857252	18.51857252	2.178655591	31.59050607	45.75176741	41.39445622
1	21.42024295	25.14550259	6.519204376	77.2991376	40.97785608	66.12335867	4.656574554	3.725259643	39.11522625	50.29100518	25.14550259	21.42024295	8.381834197	22.35155786	14.90103857	62.39809903	31.66470697	27.93944732	40.97785608	14.90103857	10.24446402	14.90103857	9.313149108	21.42024295	0.931314911	26.0768175	36.32128152	29.80207715
1	22.28953773	25.56741092	8.522470308	93.09159875	40.64562762	82.60240452	8.522470308	3.933447834	24.25626165	41.9567769	22.94511237	14.42264206	11.14476886	20.32281381	22.28953773	56.37941896	28.84528412	20.32281381	41.30120226	17.04494062	16.38936598	19.66723917	13.11149278	17.04494062	5.900171752	15.0782167	38.67890371	23.60068701
1	20.98568872	22.29729427	7.213830498	83.28695211	35.41334972	80.66374102	9.181238816	1.311605545	33.4459414	47.8736024	35.41334972	28.19951922	7.213830498	26.2321109	26.2321109	69.51509389	34.75754694	19.67408318	30.82273031	18.36247763	15.08346377	24.92050536	15.73926654	9.837041588	3.279013863	17.05087209	26.88791367	26.88791367
1	23.24388261	21.69429044	6.973164783	79.80399696	34.86582392	75.15522044	11.62194131	0.774796087	37.96500826	49.58694957	29.44225131	27.89265913	9.297553044	14.72112565	27.89265913	56.56011435	31.76663957	31.76663957	26.34306696	22.46908652	20.91949435	13.94632957	14.72112565	13.94632957	1.549592174	33.31623174	36.41541609	26.34306696
1	19.4840251	19.4840251	8.99262697	80.93364273	36.71989346	89.17688412	5.245699066	4.496313485	32.97296556	47.96067717	29.22603765	20.23341068	9.74201255	26.22849533	22.48156742	63.69777437	32.97296556	21.73218184	27.72726649	19.4840251	14.23832604	15.7370972	12.73955487	14.98771162	2.248156742	25.47910975	31.47419439	26.97788091
1	26.57418672	25.24547738	7.972256016	83.70868817	30.56031473	106.2967469	5.314837344	2.657418672	42.51869875	47.8335361	11.95838402	18.6019307	11.95838402	15.94451203	17.27322137	51.8196641	33.2177334	42.51869875	21.25934938	17.27322137	15.94451203	31.88902406	15.94451203	25.24547738	2.657418672	39.86128008	31.88902406	39.86128008
2	20.66954388	32.03779301	13.43520352	59.94167725	16.5356351	100.2472878	6.200863163	0	49.60690531	35.13822459	17.5691123	23.76997546	11.36824913	15.50215791	22.73649827	44.43951934	23.76997546	24.80345265	41.33908776	12.40172633	15.50215791	19.63606668	11.36824913	8.267817551	1.033477194	34.1047474	33.07127021	22.73649827
2	16.67659091	24.37347903	5.131258743	66.70636365	20.52503497	102.6251749	10.26251749	1.282814686	32.07036714	29.50473777	16.67659091	28.22192308	12.82814686	15.39377623	3.848444057	41.05006994	23.09066434	24.37347903	46.18132868	8.9797028	12.82814686	35.9188112	10.26251749	17.9594056	7.696888114	37.20162588	34.63599651	34.63599651
2	18.58853064	26.95336943	6.505985724	77.14240215	27.88279596	104.0957716	10.22369185	0.929426532	33.45935515	46.4713266	21.37681024	26.0239429	9.29426532	30.67107556	17.65910411	65.98928377	22.30623677	19.51795717	42.75362047	8.364838788	19.51795717	25.09451636	15.80025104	16.72967758	0	33.45935515	32.52992862	24.16508983
2	27.37579567	23.80503971	11.90251986	65.46385921	17.85377978	108.3129307	22.61478773	0	36.89781155	45.22957545	16.6635278	27.37579567	10.71226787	20.23428376	3.570755957	41.6588195	22.61478773	27.37579567	41.6588195	5.951259928	20.23428376	23.80503971	10.71226787	17.85377978	1.190251986	36.89781155	29.75629964	22.61478773
2	22.00886506	16.72673744	11.44460983	77.471205	29.05170188	73.94978659	9.683900625	6.162482216	22.88921966	33.45347489	23.76957426	31.69276568	10.56425523	24.64992886	18.48744665	51.06056693	25.53028347	20.24815585	57.22304915	19.36780125	17.60709205	14.96602824	6.162482216	14.96602824	4.401773012	26.41063807	35.21418409	24.64992886
2	18.8737138	22.20436918	6.661310754	65.50288908	22.20436918	78.82551058	14.43283997	0	28.86567993	27.75546147	16.65327688	31.08611685	11.10218459	25.53502456	3.330655377	49.95983065	27.75546147	28.86567993	51.07004911	13.32262151	14.43283997	22.20436918	9.99196613	19.98393226	2.220436918	28.86567993	23.31458764	18.8737138
2	22.39268264	23.70989927	10.53773301	67.17804792	23.70989927	105.3773301	10.53773301	1.317216626	35.5648489	34.24763227	13.17216626	32.93041565	10.53773301	14.48938289	3.951649878	42.15093203	32.93041565	19.75824939	40.8337154	15.80659951	15.80659951	35.5648489	11.85494963	15.80659951	5.268866504	42.15093203	31.61319902	30.2959824
2	32.22433455	13.51343062	11.43444129	48.85624916	16.63191461	86.27805703	24.94787191	1.039494663	39.50079719	35.34281854	25.98736657	40.54029186	20.78989326	16.63191461	18.71090393	58.21170113	34.30332388	30.14534523	44.69827051	10.39494663	22.86888259	24.94787191	19.7503986	16.63191461	6.236967978	34.30332388	30.14534523	29.10585056
2	30.55554313	17.62819796	11.75213197	64.63672584	12.92734517	89.31620298	11.75213197	1.175213197	34.08118272	30.55554313	17.62819796	29.38032993	15.27777156	22.32905075	15.27777156	61.11108625	24.67947714	18.80341115	43.48288829	7.051279183	11.75213197	37.60682231	9.401705577	12.92734517	7.051279183	31.73075632	35.25639591	30.55554313
2	20.4586472	18.18546418	7.57727674	71.98412903	26.52046859	78.8036781	8.335004415	0.757727674	31.82456231	37.12865603	20.4586472	16.67000883	9.850459763	31.06683464	7.57727674	53.04093718	27.27819627	28.03592394	36.37092835	15.15455348	11.36591511	11.36591511	7.57727674	9.850459763	1.515455348	31.06683464	26.52046859	22.73183022
3	17.92429868	14.08337753	1.280307048	80.65934405	40.96982555	103.7048709	7.681842291	2.560614097	14.08337753	61.45473832	20.48491277	8.962149339	6.401535242	11.52276344	10.24245639	28.16675507	33.28798326	46.09105374	23.04552687	16.64399163	16.64399163	29.44706211	25.60614097	16.64399163	1.280307048	23.04552687	24.32583392	26.88644802
3	18.9632002	18.9632002	4.376123124	77.31150852	27.71544645	116.6966166	1.458707708	1.458707708	26.25673874	53.97218519	29.17415416	8.752246247	4.376123124	14.58707708	10.21095396	33.55027728	29.17415416	52.51347748	20.42190791	16.04578479	13.12836937	23.33932333	26.25673874	23.33932333	2.917415416	21.88061562	35.00898499	16.04578479
3	18.77781658	22.66288208	4.532576415	78.34882089	40.14567682	79.64384272	12.95021833	3.885065499	22.01537116	55.0384279	31.08052399	22.66288208	6.475109165	23.31039299	21.36786024	51.80087332	31.72803491	34.31807857	27.84296941	15.540262	16.18777291	22.01537116	18.77781658	13.59772925	1.942532749	18.13030566	20.07283841	12.95021833
3	16.06889794	20.08612243	3.012918364	87.37463256	29.12487752	116.4995101	5.021530607	2.008612243	13.05597958	51.21961219	32.13779589	12.05167346	7.03014285	10.04306121	13.05597958	46.19808159	33.14210201	48.20669383	26.11195916	17.07320406	17.07320406	19.08181631	18.07751019	13.05597958	5.021530607	25.10765304	21.09042855	16.06889794
3	20.2546571	13.10595459	3.574351252	85.78443005	50.04091753	120.3364922	4.765801669	2.382900835	17.87175626	46.46656628	38.12641336	21.44610751	14.29740501	16.68030584	15.48885543	36.93496294	46.46656628	48.84946711	30.97771085	27.4033596	23.82900835	28.59481002	25.02045876	10.72305376	2.382900835	27.4033596	34.5520621	21.44610751
3	19.5148873	19.5148873	6.004580707	85.56527507	31.52404871	112.5858882	4.50343553	0	30.02290353	60.04580707	15.01145177	18.01374212	1.501145177	4.50343553	10.50801624	37.52862942	37.52862942	40.53091977	28.52175836	16.51259694	15.01145177	22.51717765	28.52175836	16.51259694	3.002290353	13.51030659	30.02290353	25.519468
3	13.32483664	18.87685191	4.441612213	75.50740763	24.42886717	94.38425953	11.10403053	0	14.43523969	56.63055572	16.6560458	14.43523969	6.66241832	19.98725496	17.76644885	34.42249465	49.9681374	39.97450992	23.31846412	13.32483664	16.6560458	25.53927023	18.87685191	22.20806107	2.220806107	21.09765801	22.20806107	12.21443359
3	12.906745	10.56006409	4.693361817	83.30717225	36.37355408	95.04057679	5.866702271	0	18.77344727	61.01370362	17.60010681	16.42676636	11.73340454	9.386723633	16.42676636	46.93361817	45.76027771	35.20021362	24.64014954	18.77344727	18.77344727	23.46680908	16.42676636	21.12012817	5.866702271	19.94678772	26.98683045	17.60010681
3	22.62318056	16.59033241	3.016424074	98.03378242	40.72172501	108.5912667	4.524636112	0	12.0656963	61.83669353	24.1313926	6.032848149	9.049272223	15.08212037	7.541060186	39.21351297	34.68887686	36.19708889	31.67245278	6.032848149	19.60675648	25.63960463	27.14781667	13.57390834	6.032848149	24.1313926	31.67245278	19.60675648
3	12.9598431	20.73574897	2.591968621	79.05504293	29.80763914	114.0466193	9.071890172	3.887952931	16.84779603	49.24740379	18.14378034	14.25582741	3.887952931	10.36787448	5.183937241	25.91968621	37.583545	51.83937241	24.6237019	19.43976466	15.55181172	27.21567052	25.91968621	14.25582741	1.29598431	18.14378034	31.10362345	24.6237019
4	32.02051858	36.72941837	4.708899791	82.87663632	53.68145761	80.9930764	3.767119833	4.708899791	46.14721795	35.78763841	32.96229853	24.48627891	14.12669937	32.96229853	13.18491941	68.74993694	23.54449895	22.602719	47.08899791	18.83559916	16.01025929	16.01025929	17.8938192	17.8938192	1.883559916	21.66093904	38.61297828	46.14721795
4	30.32131638	22.52440646	11.26220323	84.03336255	45.91513624	57.17733946	5.197939951	6.064263276	40.71719628	34.65293301	30.32131638	20.79175981	17.3264665	26.85602308	27.72234641	68.43954269	26.85602308	5.197939951	46.78145956	25.12337643	15.59381985	16.46014318	9.529556577	13.8611732	0	27.72234641	36.38557966	40.71719628
4	33.15337446	36.36176554	8.555709538	67.37621261	34.22283815	80.20977692	8.555709538	5.347318461	39.57015661	36.36176554	32.08391077	17.11141908	9.62517323	29.94498338	14.97249169	73.79299476	41.709084	17.11141908	43.84801138	14.97249169	26.73659231	14.97249169	8.555709538	19.25034646	1.069463692	25.66712861	40.63962031	34.22283815
4	28.28042526	25.52135938	5.518131758	62.76874874	46.21435347	46.90411994	11.03626352	5.518131758	35.17808996	42.07575465	36.55762289	22.7622935	15.8646288	21.38276056	20.69299409	72.42547932	32.41902408	17.93392821	48.97341935	20.69299409	26.90089232	14.48509586	8.966964106	15.17486233	2.069299409	32.41902408	39.31668877	30.34972467
4	33.80489806	23.66342864	7.606102064	70.14516348	53.24271445	70.14516348	10.14146942	4.225612258	43.10124503	32.95977561	17.74757148	9.296346967	11.83171432	29.5792858	22.81830619	70.14516348	24.5085511	13.52195922	35.49514297	22.81830619	12.67683677	11.83171432	6.760979612	13.52195922	1.690244903	25.35367355	38.03051032	37.18538787
4	40.16436201	24.09861721	7.229585162	71.49256438	31.32820237	71.49256438	8.032872403	4.016436201	42.57422373	32.13148961	28.11505341	17.67231929	11.24602136	27.31176617	22.49204273	73.9024261	38.55778753	16.86903205	37.75450029	14.45917032	23.29532997	16.06574481	5.623010682	11.24602136	3.213148961	31.32820237	36.14792581	32.13148961
4	37.45405775	28.09054331	7.022635828	62.03328314	32.77230053	56.18108662	10.53395374	5.852196523	31.60186122	29.26098261	26.92010401	15.21571096	12.87483235	28.09054331	19.89746818	77.2489941	33.94273983	23.40878609	38.62449705	19.89746818	17.55658957	28.09054331	4.681757218	19.89746818	2.340878609	36.28361844	39.79493636	29.26098261
4	36.57462488	16.09283495	5.120447483	66.56581727	49.74148983	50.47298233	5.120447483	2.92596999	32.18566989	38.03760987	21.94477493	16.09283495	9.509402468	35.84313238	16.82432744	56.32492231	31.45417739	18.28731244	34.38014738	17.55581994	21.21328243	15.36134245	7.314924975	18.28731244	2.92596999	40.23208736	32.18566989	39.50059487
4	30.1428042	22.81077074	6.51736307	66.80297146	48.88022302	65.1736307	6.51736307	7.332033453	32.58681535	28.51346343	28.51346343	22.81077074	13.84939652	16.29340767	14.66406691	67.61764185	26.88412266	13.84939652	41.54818957	22.81077074	21.99610036	13.84939652	7.332033453	16.29340767	1.629340767	31.77214496	38.28950803	29.32813381
4	40.51435584	12.29900088	8.68164768	56.43070992	46.30212096	65.83582824	9.40511832	5.78776512	30.38576688	36.89700264	27.49188432	27.49188432	13.74594216	28.21535496	26.04494304	74.51747592	32.5561788	20.25717792	44.13170904	26.04494304	16.63982472	13.02247152	8.68164768	13.74594216	2.17041192	30.38576688	41.23782648	34.72659072
5	28.03736349	21.36180075	5.340450188	85.44720301	61.41517716	68.0907399	1.335112547	1.335112547	45.3938266	73.43119008	50.73427679	24.03202585	12.01601292	4.005337641	38.71826386	72.09607754	36.04803877	29.37247603	18.69157566	33.37781367	13.35112547	16.02135056	24.03202585	10.68090038	1.335112547	14.68623802	37.38315132	38.71826386
5	22.25855561	15.13581782	2.671026673	75.67908908	49.85916457	62.32395571	3.561368898	8.903422244	38.28471565	47.1881379	37.39437343	21.36821339	11.57444892	14.24547559	33.83300453	56.09156014	40.95574232	29.38129341	27.60060896	35.61368898	12.46479114	14.24547559	14.24547559	15.13581782	0	15.13581782	37.39437343	17.80684449
5	32.11604922	23.12355544	3.853925906	96.34814766	64.23209844	70.65530828	5.138567875	5.138567875	34.68533316	55.23960466	35.96997513	14.13106166	7.707851813	11.56177772	34.68533316	50.10103678	47.53175284	26.97748134	26.97748134	28.26212331	12.84641969	17.98498756	21.83891347	14.13106166	0	24.40819741	32.11604922	41.108543
5	21.73528968	20.79027709	1.89002519	95.44627208	53.86571791	47.25062974	6.615088164	2.835037785	34.02045341	51.97569272	33.07544082	14.17518892	5.670075569	18.9002519	37.80050379	68.98591942	34.02045341	17.01022671	28.35037785	30.24040303	6.615088164	20.79027709	14.17518892	20.79027709	1.89002519	8.505113354	37.80050379	12.28516373
5	28.90350236	20.33950166	2.141000175	96.34500787	52.45450429	49.24300402	5.352500437	2.141000175	36.39700297	46.03150376	31.04450254	13.91650114	9.634500787	19.26900157	33.18550271	68.5120056	32.11500262	22.48050184	19.26900157	33.18550271	24.62150201	12.84600105	13.91650114	20.33950166	2.141000175	14.98700122	36.39700297	27.83300227
5	19.86507469	25.54081032	1.891911876	72.83860721	49.18970876	57.7033122	2.837867813	3.783823751	33.10845782	59.59522408	34.05441376	17.02720688	5.675735627	19.86507469	32.16250188	65.27095971	38.78419345	14.18933907	21.75698657	29.32463407	10.40551532	9.459559378	14.18933907	17.02720688	1.891911876	16.08125094	39.73014939	17.97316282
5	31.44792469	19.56759759	4.193056626	89.45187468	46.82246565	49.61783674	8.386113251	2.096528313	26.5560253	45.42478011	32.14676746	22.36296867	6.98842771	18.86875482	28.65255361	69.8842771	38.4363524	25.85718253	25.15833975	23.06181144	16.7722265	9.783798793	13.97685542	12.57916988	2.795371084	20.96528313	41.23172349	22.36296867
5	41.61415637	23.11897576	4.623795153	92.47590305	43.15542143	57.02680688	4.623795153	0	30.82530102	66.27439719	40.07289132	1.541265051	4.623795153	9.247590305	27.74277092	63.19186709	46.23795153	27.74277092	16.95391556	32.36656607	9.247590305	12.33012041	12.33012041	30.82530102	0	21.57771071	38.53162627	21.57771071
5	33.62204772	15.51786818	7.758934088	85.34827497	55.6056943	36.20835908	5.172622726	1.293155681	21.98364658	56.89884998	41.3809818	16.81102386	5.172622726	10.34524545	29.74258067	73.70987384	47.84676021	19.39733522	23.27680226	32.32889203	7.758934088	6.465778407	14.2247125	19.39733522	0	15.51786818	42.67413749	15.51786818
5	34.39750022	15.87576933	7.937884666	101.8695199	54.24221188	48.95028877	0	3.968942333	21.16769244	62.18009655	35.720481	2.645961555	3.968942333	7.937884666	18.52173089	52.91923111	48.95028877	39.68942333	23.813654	18.52173089	13.22980778	15.87576933	11.906827	30.42855789	1.322980778	21.16769244	31.75153866	30.42855789
6	15.65178125	14.22889205	12.80600284	52.64690057	17.07467045	122.3684716	11.38311364	1.422889205	17.07467045	32.7264517	7.114446023	35.57223011	7.114446023	14.22889205	14.22889205	24.18911648	31.3035625	31.3035625	45.53245455	7.114446023	11.38311364	44.10956534	17.07467045	12.80600284	5.691556818	25.61200568	35.57223011	14.22889205
6	14.48780965	25.92555412	9.150195571	62.5263364	32.0256845	88.45189052	11.43774446	0.762516298	27.45058671	39.65084747	22.87548893	22.11297263	6.10013038	27.45058671	21.35045633	41.17588007	22.87548893	33.55071709	29.7381356	16.01284225	22.87548893	18.30039114	27.45058671	12.96277706	3.812581488	22.87548893	35.07574969	16.77535855
6	20.1087719	20.1087719	11.31118419	74.15109637	18.85197365	108.0846489	8.797587704	1.256798243	13.82478068	46.50153501	8.797587704	23.87916663	6.283991217	13.82478068	5.027192974	27.64956136	30.16315784	49.0151315	32.67675433	6.283991217	16.33837717	36.44714906	27.64956136	21.36557014	5.027192974	31.41995609	26.39276311	15.08157892
6	18.17574263	19.3874588	7.270297051	63.00924111	16.96402645	104.2075911	10.90544558	6.058580876	18.17574263	53.31551171	8.482013227	24.2343235	9.693729402	21.81089115	8.482013227	31.50462056	20.59917498	35.13976908	35.13976908	12.11716175	16.96402645	30.29290438	15.75231028	18.17574263	7.270297051	21.81089115	29.08118821	20.59917498
6	11.81778642	19.6963107	11.81778642	59.08893211	22.32248546	111.6124273	11.81778642	1.31308738	18.38322332	43.33188355	9.191611661	24.94866022	5.252349521	17.07013594	0	34.14027188	26.2617476	38.07953403	48.58423307	3.939262141	17.07013594	36.76644664	21.00939808	11.81778642	2.62617476	24.94866022	28.88792236	15.75704856
6	13.87751885	18.92388933	6.307963112	79.48033521	17.66229671	114.8049286	5.046370489	1.261592622	21.44707458	40.37096391	15.13911147	22.7086672	10.09274098	21.44707458	0	26.49344507	25.23185245	36.58618605	23.97025982	8.831148356	18.92388933	26.49344507	13.87751885	18.92388933	8.831148356	30.27822294	27.75503769	25.23185245
6	13.88545734	21.45934316	6.311571518	56.80414367	26.50860038	104.7720872	15.14777164	2.524628607	17.67240025	39.13174341	8.836200126	23.98397177	7.573885822	29.03322898	1.262314304	25.24628607	40.39405772	47.96794354	40.39405772	6.311571518	25.24628607	17.67240025	25.24628607	22.72165747	5.049257215	23.98397177	26.50860038	25.24628607
6	17.15557601	18.87113361	5.146672803	66.04896764	34.31115202	113.2268017	7.720009205	2.573336402	24.87558521	40.31560362	10.29334561	18.87113361	4.288894003	20.58669121	3.431115202	39.45782482	40.31560362	24.87558521	31.73781562	11.15112441	32.59559442	24.01780641	18.87113361	9.435566806	1.715557601	36.88448842	26.59114282	18.87113361
6	16.38071421	20.47589276	9.214151741	63.47526755	35.83281233	109.5460263	8.190357103	1.023794638	24.57107131	36.85660696	11.26174102	16.38071421	7.166562465	23.54727667	2.047589276	34.80901769	26.61866058	36.85660696	37.8804016	11.26174102	19.45209812	32.76142841	14.33312493	12.28553565	2.047589276	36.85660696	31.73763377	16.38071421
6	22.39731597	11.85740257	6.587445874	72.46190461	28.98476185	93.54173141	6.587445874	2.63497835	25.03229432	39.52467524	21.0798268	31.61974019	6.587445874	25.03229432	1.317489175	28.98476185	28.98476185	32.93722937	30.30225102	9.222424223	13.17489175	40.84216442	11.85740257	19.76233762	10.5399134	34.25471854	27.66727267	19.76233762
6	19.18667913	19.18667913	7.195004673	75.54754906	31.17835358	113.9209073	2.398334891	2.398334891	11.99167445	49.16586526	11.99167445	25.18251635	7.195004673	20.38584657	3.597502336	38.37335825	35.97502336	39.5725257	40.77169315	5.995837227	16.78834424	35.97502336	20.38584657	4.796669782	2.398334891	20.38584657	28.78001869	17.98751168
7	19.88969346	25.07830915	11.24200065	67.45200391	41.50892548	74.37015816	10.37723137	3.459077124	34.59077124	36.3203098	27.67261699	28.53738627	17.29538562	31.13169411	18.1601549	63.99292679	25.07830915	5.188615685	44.10323333	19.88969346	17.29538562	17.29538562	15.56584706	12.10676993	0.864769281	26.80784771	27.67261699	39.77938692
7	34.70171751	32.53286017	7.591000706	53.13700494	22.77300212	85.66986511	19.5197161	2.168857345	42.29271822	22.77300212	20.60414477	26.02628813	10.84428672	29.27957415	15.18200141	50.9681476	29.27957415	13.01314407	40.12386087	16.26643008	28.19514548	28.19514548	11.9287154	20.60414477	5.422143361	42.29271822	36.87057486	29.27957415
7	38.06826179	20.42687218	11.14193028	54.78115721	20.42687218	87.27845386	16.71289542	1.85698838	43.63922693	21.35536637	29.71181408	12.07042447	12.07042447	25.99783732	16.71289542	61.28061654	25.99783732	17.64138961	49.21019207	6.49945933	20.42687218	12.99891866	3.71397676	10.21343609	1.85698838	33.42579084	29.71181408	22.28386056
7	38.27222577	25.89003508	7.879575894	67.53922195	24.76438138	88.92664224	9.005229594	2.251307398	28.14134248	23.63872768	25.89003508	15.75915179	15.75915179	29.26699618	7.879575894	56.28268496	16.88480549	16.88480549	47.27745537	7.879575894	20.26176659	11.25653699	5.628268496	13.50784439	2.251307398	51.78007016	31.51830358	28.14134248
7	34.34758122	23.26771631	14.40382438	78.66704086	33.23959473	73.12710841	12.1878514	3.323959473	40.99550017	36.5635542	15.51181087	24.3757028	14.40382438	24.3757028	18.83577035	49.8593921	27.69966228	12.1878514	40.99550017	18.83577035	25.48368929	21.05174333	7.755905437	7.755905437	0	46.53543262	35.45556771	25.48368929
7	29.97578752	19.15119758	11.6572507	54.12294968	37.4697344	69.94350421	10.82458994	2.497982293	31.64110905	25.8124837	27.47780522	18.31853682	20.81651911	22.48184064	9.991929172	61.61689656	24.97982293	9.159268408	52.45762815	9.991929172	20.81651911	19.98385834	2.497982293	17.48587605	4.163303822	28.31046599	37.4697344	24.14716217
7	43.60490818	18.68781779	12.45854519	60.21630177	37.37563558	85.13339215	7.267484696	3.114636298	36.33742348	22.84066619	22.84066619	20.76424199	13.49675729	24.91709039	6.229272597	60.21630177	19.72602989	10.38212099	53.98702917	19.72602989	16.61139359	9.343908895	7.267484696	3.114636298	0	46.71954447	45.68133237	30.10815088
7	42.91069639	19.504862	12.6781603	56.56409979	40.96021019	81.92042039	9.752430999	6.826701699	27.3068068	20.4801051	22.4305913	22.4305913	9.752430999	32.1830223	10.7276741	55.58885669	21.4553482	9.752430999	53.63837049	11.7029172	14.6286465	23.4058344	7.801944799	16.5791327	1.9504862	39.00972399	28.2820499	23.4058344
7	20.87824292	19.06274354	16.33949446	51.74173246	33.58673861	71.71222569	8.16974723	10.89299631	36.30998769	29.95573984	16.33949446	21.78599261	19.06274354	34.49448831	12.70849569	69.8967263	32.67898892	13.61624538	50.83398277	10.89299631	19.06274354	15.43174477	7.261997538	13.61624538	2.723249077	40.84873615	35.402238	38.12548707
7	30.32980958	21.23086671	6.065961916	60.65961916	40.03534865	58.83983059	7.885750491	3.032980958	26.69023243	32.75619435	22.44405909	33.96938673	10.91873145	30.32980958	18.80448194	69.15196584	18.80448194	13.95171241	47.92109914	22.44405909	16.98469337	16.98469337	10.91873145	9.705539066	3.032980958	30.93640577	29.72321339	26.08363624
7	34.66856226	26.57923107	13.8674249	60.09217458	25.42361232	83.20454942	4.622474968	2.311237484	30.04608729	21.9567561	18.48989987	18.48989987	19.64551861	30.04608729	9.244949936	52.00284339	21.9567561	6.933712452	55.46969962	11.55618742	24.26799358	23.11237484	5.77809371	27.73484981	2.311237484	30.04608729	41.60227471	27.73484981
8	28.2118743	8.976505461	5.129431692	103.8709918	56.42374861	70.52968576	5.129431692	7.694147538	14.10593715	56.42374861	33.341306	7.694147538	3.847073769	5.129431692	14.10593715	43.60016938	41.03545353	38.47073769	15.38829508	28.2118743	21.80008469	20.51772677	23.08244261	24.36480054	1.282357923	29.49423223	39.75309561	25.64715846
8	31.34032132	15.67016066	1.42456006	101.1437643	55.55784235	86.89816367	7.122800301	0	9.971920421	59.83152253	28.4912012	9.971920421	1.42456006	8.547360361	19.94384084	39.88768168	34.18944144	27.06664114	17.09472072	25.64208108	14.2456006	22.79296096	12.82104054	25.64208108	4.27368018	14.2456006	39.88768168	22.79296096
8	21.79435104	19.37275648	2.42159456	102.9177688	66.59385039	79.91262047	7.264783679	2.42159456	19.37275648	66.59385039	32.69152656	9.686378239	6.053986399	12.1079728	24.2159456	49.64268847	44.79949936	42.3779048	16.95116192	27.84833744	12.1079728	8.475580959	23.00514832	24.2159456	4.84318912	21.79435104	36.3239184	16.95116192
8	28.44632624	12.36796793	4.947187172	105.1277274	60.60304286	85.33897872	2.473593586	0	16.07835831	58.12944927	28.44632624	6.183983965	9.894374345	3.710390379	21.02554548	43.28788776	30.91991983	34.63031021	13.60476472	40.81429417	22.26234228	23.49913907	22.26234228	23.49913907	2.473593586	18.5519519	37.10390379	11.13117114
8	24.54012319	11.68577295	2.33715459	86.47471982	44.4059372	74.78894687	5.842886474	2.33715459	18.69723672	51.41740097	45.5745145	12.85435024	2.33715459	4.674309179	21.03439131	52.58597827	43.23735991	31.55158696	19.86581401	23.3715459	10.51719565	28.04585508	14.02292754	21.03439131	0	18.69723672	23.3715459	15.19150483
8	33.57029535	14.77092995	0	100.710886	49.68403712	102.0536979	5.371247256	1.342811814	5.371247256	65.79777888	37.59873079	8.056870884	5.371247256	12.08530633	17.45655358	34.91310716	40.28435442	44.31278986	13.42811814	22.82780084	14.77092995	21.48498902	25.51342447	20.14217721	1.342811814	17.45655358	33.57029535	17.45655358
8	22.6459801	16.17570007	0	79.26093036	50.14467023	92.20149042	6.470280029	1.617570007	9.705420044	67.93794031	32.35140015	0	6.470280029	4.852710022	17.79327008	50.14467023	50.14467023	43.6743902	16.17570007	35.58654016	16.17570007	24.26355011	16.17570007	30.73383014	1.617570007	17.79327008	38.82168018	17.79327008
8	17.73570094	21.53620829	2.533671563	83.61116159	49.40659549	91.21217628	6.334178908	2.533671563	13.9351936	60.80811752	30.40405876	15.20202938	7.60101469	3.800507345	27.8703872	48.1397597	43.07241658	31.67089454	15.20202938	24.06987985	16.46886516	19.00253673	19.00253673	22.80304407	2.533671563	19.00253673	34.20456611	16.46886516
8	24.96394064	11.44180613	8.321313545	88.41395642	53.04837385	97.77543416	6.240985159	1.040164193	13.52213451	64.49017998	28.08443322	12.48197032	11.44180613	9.361477739	24.96394064	55.12870224	36.40574676	32.24508999	14.5622987	29.12459741	17.68279128	12.48197032	18.72295548	20.80328386	3.12049258	20.80328386	35.36558257	16.64262709
8	22.94522433	18.8960671	4.049157235	71.53511115	53.98876313	82.33286378	4.049157235	8.09831447	9.448033548	60.73735852	33.74297696	6.748595391	8.09831447	9.448033548	13.49719078	33.74297696	39.14185327	44.54072958	18.8960671	29.69381972	29.69381972	18.8960671	17.54634802	25.64466249	4.049157235	13.49719078	39.14185327	18.8960671
9	26.20986165	25.23912603	3.882942466	74.74664247	43.68310274	40.77089589	9.707356165	1.941471233	32.03427534	31.06353973	38.82942466	6.795149315	5.824413699	26.20986165	28.15133288	74.74664247	34.94648219	18.44397671	34.94648219	27.18059726	18.44397671	11.6488274	7.765884932	23.2976548	2.912206849	33.97574658	31.06353973	37.85868904
9	29.07237563	23.68860237	3.230263959	60.29826057	38.22479018	31.22588494	12.92105584	3.230263959	25.84211167	34.99452622	33.91777157	18.3048291	6.460527918	30.14913028	30.68750761	68.37392046	33.91777157	24.76535702	43.07018612	26.380489	27.45724365	12.38267851	10.76754653	17.76645177	2.691886632	18.84320643	46.8388274	30.14913028
9	33.20679186	16.21727044	7.722509734	80.31410124	53.28531717	39.38479965	10.03926265	7.722509734	43.24605451	39.38479965	36.29579575	13.12826655	9.267011681	30.11778796	23.1675292	82.63085416	37.06804672	14.6727685	37.8402977	23.1675292	20.07852531	6.950258761	9.267011681	13.90051752	0	23.1675292	45.56280743	27.80103504
9	38.3077344	23.81291598	5.176720865	78.68615715	60.04996204	43.48445527	3.106032519	4.141376692	26.9189485	43.48445527	35.20170188	11.3887859	7.247409211	15.5301626	21.74222763	71.43874794	47.62583196	18.63619512	34.16635771	28.98963685	15.5301626	14.49481842	5.176720865	20.70688346	2.070688346	31.06032519	42.4491111	28.98963685
9	29.7715205	18.01960452	4.700766395	59.54304101	65.02726847	41.52343649	5.484227461	3.91730533	29.7715205	39.1730533	36.03920903	15.66922132	11.75191599	28.20459837	27.42113731	74.42880126	34.4722869	13.31883812	23.50383198	32.1219037	21.93690985	10.96845492	10.96845492	13.31883812	0.783461066	23.50383198	38.38959223	33.68882583
9	27.42880758	19.74874145	4.937185364	72.96062815	52.66331055	38.40033061	9.325794576	2.742880758	23.04019836	26.88023142	26.88023142	13.71440379	12.06867533	35.65744985	30.17168833	87.77218424	38.94890676	9.874370727	33.46314524	23.04019836	13.71440379	9.874370727	10.97152303	16.45728455	2.742880758	16.45728455	32.91456909	22.49162221
9	26.4251776	19.28323771	1.428387978	72.13359291	61.42068307	40.70905738	5.713551913	5.713551913	29.28195356	41.42325137	27.85356558	21.42581968	19.9974317	29.99614755	35.70969946	70.70520493	37.13808744	19.9974317	22.14001366	32.13872951	17.14065574	14.28387978	8.57032787	13.56968579	4.285163935	27.85356558	30.71034153	32.8529235
9	36.65725797	12.71782419	6.732965749	69.57397941	55.3599406	44.88643833	5.984858444	5.984858444	26.18375569	32.91672144	33.66482875	13.4659315	6.732965749	33.66482875	32.91672144	72.56640863	39.64968719	8.22918036	32.16861413	31.42050683	13.4659315	11.22160958	8.977287665	17.95457533	1.496214611	25.43564839	33.66482875	20.94700455
9	38.52449647	23.61178816	2.485451385	85.7480728	50.9517534	43.49539925	8.699079849	6.213628464	31.06814232	50.9517534	38.52449647	12.42725693	8.699079849	28.58269093	19.88361108	77.04899295	53.43720479	39.76722217	32.31086801	28.58269093	12.42725693	7.456354156	6.213628464	27.33996524	0	26.09723955	33.5535937	37.28177078
9	34.49171844	18.74549915	8.997839593	68.98343688	47.23865786	45.73901793	6.748379695	5.248739762	29.99279864	38.99063824	29.24297868	11.99711946	5.248739762	34.49171844	28.49315871	76.48163654	34.49171844	17.99567919	20.99495905	29.99279864	17.99567919	9.747659559	9.747659559	10.49747952	1.499639932	24.74405888	35.24153841	34.49171844
10	18.63677913	25.62557131	9.318389567	53.58074001	27.9551687	66.39352567	9.318389567	1.164798696	19.80157783	23.29597392	3.494396088	18.63677913	6.988792176	27.9551687	2.329597392	36.10875957	29.1199674	13.97758435	47.75674653	16.30718174	25.62557131	33.77916218	8.153590871	11.64798696	12.81278566	30.28476609	30.28476609	9.318389567
10	30.3232869	21.4046731	16.05350483	37.45817793	1.783722759	58.86285103	21.4046731	3.567445517	16.05350483	10.70233655	8.918613793	44.59306896	23.18839586	26.75584138	0	42.80934621	24.97211862	19.62095034	55.29540552	5.351168276	24.97211862	21.4046731	8.918613793	7.134891034	14.26978207	48.16051448	24.97211862	10.70233655
10	34.908139	18.15223228	9.77427892	50.26772016	8.37795336	71.21260356	23.73753452	1.39632556	12.56693004	12.56693004	11.17060448	39.09711568	15.35958116	32.11548788	4.18897668	37.70079012	18.15223228	11.17060448	50.26772016	9.77427892	27.9265112	11.17060448	8.37795336	20.9448834	6.9816278	36.30446456	27.9265112	8.37795336
10	16.59825882	22.13101176	14.75400784	29.50801568	5.532752939	81.14704311	22.13101176	1.84425098	16.59825882	16.59825882	9.221254899	40.57352156	23.97526274	20.28676078	0	31.35226666	16.59825882	11.06550588	68.23728625	5.532752939	31.35226666	20.28676078	11.06550588	12.90975686	9.221254899	42.41777253	23.97526274	20.28676078
10	35.0448489	18.44465732	16.60019159	18.44465732	9.222328659	55.33397195	33.20038317	1.844465732	12.91126012	9.222328659	11.06679439	42.42271183	14.75572585	33.20038317	1.844465732	23.97805451	18.44465732	12.91126012	62.71183488	14.75572585	33.20038317	18.44465732	1.844465732	9.222328659	7.377862927	35.0448489	29.51145171	16.60019159
10	38.08903705	16.66395371	10.71254167	33.32790742	11.90282408	57.13355558	16.66395371	4.761129632	11.90282408	20.23480093	9.522259263	35.70847224	8.331976855	9.522259263	0	52.37242595	13.09310649	10.71254167	65.46553243	17.85423612	24.99593057	19.04451853	2.380564816	16.66395371	10.71254167	33.32790742	32.13762501	16.66395371
10	9.412955189	22.86003403	9.412955189	32.27298922	6.72353942	49.75419171	17.48120249	4.034123652	16.13649461	26.89415768	4.034123652	28.23886557	21.51532615	28.23886557	1.344707884	37.65182075	29.58357345	10.75766307	51.0988996	10.75766307	36.30711287	26.89415768	5.378831536	14.79178672	4.034123652	36.30711287	20.17061826	12.10237096
10	27.93493843	7.351299587	10.29181942	29.40519835	7.351299587	73.51299587	26.46467851	0	10.29181942	11.76207934	4.410779752	30.87545826	20.58363884	30.87545826	0	29.40519835	29.40519835	13.23233926	58.81039669	8.821559504	22.05389876	5.881039669	1.470259917	13.23233926	7.351299587	42.6375376	33.8159781	20.58363884
10	29.34905015	15.4468685	15.4468685	33.98311069	20.08092905	78.77902934	18.5362422	0	12.3574948	21.6256159	10.81280795	32.43842385	20.08092905	24.7149896	0	37.07248439	20.08092905	21.6256159	60.24278714	9.268121099	27.8043633	10.81280795	4.634060549	13.90218165	4.634060549	41.70654494	35.52779754	20.08092905
10	27.83487998	18.55658665	14.84526932	31.54619731	12.98961066	59.38107729	27.83487998	7.422634661	14.84526932	18.55658665	11.13395199	33.40185598	22.26790398	22.26790398	0	22.26790398	11.13395199	11.13395199	61.23673595	9.278293326	25.97922131	25.97922131	3.711317331	7.422634661	5.566975996	50.10278396	33.40185598	31.54619731
11	17.73918402	9.551868318	6.822763084	34.11381542	13.64552617	79.14405178	20.46828925	1.364552617	8.187315701	35.47836804	5.458210467	23.19739449	9.551868318	20.46828925	0	23.19739449	30.02015757	39.57202589	43.66568374	16.3746314	27.29105234	30.02015757	8.187315701	4.09365785	8.187315701	19.10373664	21.83284187	10.91642093
11	16.81279421	9.170615025	9.170615025	39.73933178	7.642179188	84.06397106	9.170615025	0	27.51184508	25.98340924	6.11374335	19.86966589	9.170615025	16.81279421	6.11374335	29.04028091	19.86966589	32.09715259	48.9099468	7.642179188	25.98340924	30.56871675	21.39810173	7.642179188	9.170615025	12.2274867	19.86966589	0
11	13.07592629	15.45336743	5.943602858	47.54882287	27.34057315	97.47508688	15.45336743	0	8.321044002	35.66161715	8.321044002	32.09545543	2.377441143	16.642088	7.13232343	28.52929372	23.77441143	28.52929372	33.28417601	14.26464686	22.58569086	28.52929372	17.83080857	13.07592629	7.13232343	29.71801429	16.642088	10.69848514
11	14.62760288	23.56669353	1.625289209	45.50809785	34.13107339	93.45412951	11.37702446	1.625289209	15.44024748	30.06785036	2.437933813	18.6908259	3.250578418	18.6908259	0.812644604	40.63223022	18.6908259	26.00462734	46.32074245	16.25289209	34.94371799	28.44256116	11.37702446	8.126446044	7.31380144	28.44256116	24.37933813	12.18966907
11	15.74501162	9.184590113	7.872505811	60.35587788	32.80210754	81.34922671	17.05709592	0	11.80875872	30.17793894	3.936252905	18.36918023	9.184590113	20.99334883	2.624168604	35.42627615	11.80875872	30.17793894	40.67461336	15.74501162	32.80210754	27.55377034	10.49667441	5.248337207	9.184590113	14.43292732	24.92960173	6.560421509
11	20.60115998	6.437862494	3.862717496	51.50289995	15.45086999	70.81648743	15.45086999	0	6.437862494	32.18931247	15.45086999	36.05202997	6.437862494	12.87572499	0	36.05202997	21.88873248	33.47688497	48.92775495	11.58815249	27.03902247	20.60115998	5.150289995	5.150289995	2.575144998	29.61416747	15.45086999	5.150289995
11	17.49832608	14.80627591	4.038075248	72.68535447	20.19037624	99.60585613	6.730125414	0	18.84435116	29.61255182	4.038075248	16.15230099	10.76820066	21.53640133	1.346025083	32.30460199	24.22845149	33.65062707	40.38075248	13.46025083	18.84435116	26.92050166	13.46025083	5.384100331	12.11422575	17.49832608	16.15230099	6.730125414
11	24.65730271	14.08988727	4.696629088	52.83707724	28.17977453	90.41010995	17.61235908	8.219100905	9.393258177	31.70224635	5.87078636	30.52808907	4.696629088	17.61235908	0	28.17977453	21.1348309	30.52808907	42.2696618	14.08988727	25.83145999	14.08988727	19.96067363	8.219100905	9.393258177	21.1348309	23.48314544	4.696629088
11	20.80171276	9.853442887	5.474134937	59.12065732	32.84480962	83.20685105	8.7586159	5.474134937	9.853442887	25.18102071	6.568961925	27.37067469	6.568961925	24.08619372	0	38.31894456	21.89653975	15.32757782	49.26721444	10.94826987	37.22411757	21.89653975	12.04309686	9.853442887	6.568961925	16.42240481	17.5172318	7.663788912
11	31.06228093	6.752669768	5.402135814	55.3718921	22.95907721	86.43417303	14.85587349	0	5.402135814	35.11388279	8.103203722	24.30961117	13.50533954	14.85587349	9.453737675	28.36121303	20.2580093	28.36121303	45.91815442	5.402135814	14.85587349	20.2580093	14.85587349	13.50533954	6.752669768	13.50533954	18.90747535	6.752669768
12	27.75257831	14.94369602	6.404441149	42.69627433	36.29183318	34.15701946	16.01110287	10.67406858	24.55035774	22.41554402	18.14591659	26.68517146	17.07850973	25.6177646	7.471848008	66.17922521	27.75257831	8.539254866	59.77478406	16.01110287	34.15701946	2.134813716	8.539254866	20.28073031	5.337034291	48.03330862	32.02220575	24.55035774
12	37.97353461	23.56978011	11.78489005	28.80750902	27.49807679	37.97353461	19.64148342	6.54716114	13.09432228	18.33205119	11.78489005	14.40375451	18.33205119	32.7358057	5.237728912	49.75842467	23.56978011	14.40375451	45.83012798	23.56978011	35.35467016	6.54716114	7.856593368	18.33205119	2.618864456	47.13956021	48.44899244	28.80750902
12	24.60342878	19.38451964	6.71002603	56.66244203	49.20685755	48.46129911	8.946701374	6.71002603	21.62119499	16.40228585	19.38451964	23.85787033	19.38451964	32.05901326	10.43781827	65.60914341	17.1478443	8.201142926	61.13579272	23.85787033	24.60342878	9.692259821	5.964467582	13.42005206	5.964467582	32.8045717	32.05901326	11.92893516
12	35.92262124	20.52721214	5.131803035	50.67655497	46.18622731	55.808358	9.62213069	8.339179932	19.88573676	18.602786	18.602786	21.16868752	17.96131062	26.30049055	8.339179932	60.29868566	23.73458904	7.056229173	44.90327655	21.16868752	23.73458904	6.414753793	10.26360607	13.47098297	2.565901517	43.6203258	23.73458904	23.73458904
12	31.67521377	17.12173717	8.560868587	60.78216697	45.37260351	31.67521377	13.69738974	11.12912916	22.25825833	27.39477948	22.25825833	24.8265189	19.68999775	29.96304006	12.84130288	54.78955896	17.12173717	4.280434294	52.22129838	25.68260576	24.8265189	4.280434294	6.84869487	12.84130288	4.280434294	29.1069532	35.95564807	14.5534766
12	26.36725168	18.34243595	6.878413481	60.18611796	52.16130223	40.69727976	8.598016852	5.732011234	19.4888382	20.06203932	26.9404528	25.22084943	19.4888382	25.22084943	12.03722359	53.8809056	20.63524044	5.158810111	47.00249212	28.08685505	28.08685505	8.598016852	3.439206741	16.04963146	4.012407864	34.96526853	36.11167078	18.34243595
12	37.34986681	19.71242971	16.59994081	51.87481502	41.49985202	52.91231132	13.48745191	6.224977802	30.08739271	20.74992601	21.78742231	20.74992601	22.82491861	41.49985202	13.48745191	60.17478542	9.337466704	8.299970403	49.79982242	13.48745191	33.19988161	4.149985202	6.224977802	10.374963	4.149985202	28.01240011	38.38736312	20.74992601
12	44.43396932	12.69541981	7.254525603	46.24760072	36.27262802	41.71352222	15.41586691	6.347709903	29.01810241	19.94994541	14.50905121	34.45899662	15.41586691	36.27262802	7.254525603	51.68849492	19.94994541	6.347709903	45.34078502	23.57720821	21.76357681	7.254525603	2.720447101	20.85676111	6.347709903	48.06123212	30.83173381	19.04312971
12	36.25659577	19.71849945	6.360806276	38.80091828	24.80714448	39.43699891	14.62985443	4.452564393	15.90201569	20.35458008	19.71849945	21.62674134	13.99377381	29.25970887	10.17729004	63.60806276	28.62362824	17.81025757	55.97509523	22.89890259	23.53498322	9.541209413	6.996886903	20.35458008	3.816483765	36.8926764	29.8957895	15.90201569
12	36.58833697	21.95300218	6.272286337	43.90600436	29.27066957	50.1782907	13.58995373	3.136143169	28.22528852	14.63533479	17.77147796	16.7260969	16.7260969	26.1345264	1.045381056	45.99676647	27.17990746	15.68071584	53.31443387	14.63533479	30.31605063	7.317667393	4.181524225	11.49919162	5.226905281	44.95138542	28.22528852	25.08914535
12	34.24921058	19.48661981	8.26705083	54.91683766	52.55482313	57.86935581	5.905036307	5.905036307	24.21064886	21.84863434	18.89611618	20.66762708	15.94359803	25.39165612	9.448058091	59.6408667	27.75367064	10.62906535	50.78331224	28.34417427	27.16316701	9.448058091	2.362014523	17.71510892	5.314532676	37.79223237	26.57266338	15.3530944
13	22.38686032	22.38686032	2.03516912	61.05507359	52.91439712	94.63536407	3.05275368	5.0879228	9.158261039	40.7033824	12.21101472	8.140676479	9.158261039	11.19343016	4.07033824	27.47478312	32.56270592	32.56270592	29.50995224	33.58029048	30.5275368	23.40444488	31.54512136	12.21101472	7.123091919	18.31652208	24.42202944	6.105507359
13	16.41670759	20.3254475	1.563495961	48.4683748	54.72235864	75.04780614	5.472235864	4.690487884	9.380975767	39.08739903	10.94447173	8.599227787	3.908739903	11.72621971	4.690487884	32.83341519	29.70642326	29.70642326	26.57943134	23.45243942	28.92467528	29.70642326	21.88894346	10.16272375	3.126991922	25.79768336	16.41670759	7.817479806
13	22.41517017	20.37742743	0	39.73598348	40.75485485	62.15115365	9.169842342	1.018871371	7.132099599	43.81146897	2.037742743	7.132099599	5.094356857	18.33968468	0	39.73598348	19.35855606	29.54726977	16.30194194	21.3962988	26.49065565	29.54726977	19.35855606	10.18871371	5.094356857	17.32081331	22.41517017	6.113228228
13	18.00530416	21.91950072	2.348517934	57.14726973	35.22776901	83.76380631	10.17691105	0.782839311	14.0911076	40.70764419	12.52542898	3.914196557	1.565678623	18.00530416	1.565678623	40.70764419	37.57628694	29.74789383	20.35382209	21.13666141	28.96505452	14.87394691	20.35382209	9.394071736	5.479875179	22.70234003	16.43962554	10.17691105
13	18.52902518	16.34913986	0	54.49713288	35.9681077	85.01552729	9.809483918	2.179885315	9.809483918	34.87816504	10.89942658	5.449713288	2.179885315	14.16925455	1.089942658	32.69827973	23.97873847	31.60833707	40.32787833	15.25919721	26.15862378	17.43908252	22.88879581	16.34913986	10.89942658	16.34913986	18.52902518	7.629598603
13	23.02754971	10.55429362	2.878443714	59.48783676	50.85250561	69.08264914	6.716368666	0.959481238	6.716368666	34.54132457	13.43273733	10.55429362	9.59481238	10.55429362	5.756887428	46.05509942	22.06806847	31.66288085	26.86547466	23.02754971	26.86547466	21.10858724	7.675849904	5.756887428	4.79740619	14.39221857	24.94651219	7.675849904
13	27.45902565	17.99039611	1.893725907	61.54609197	35.98079223	89.95198057	7.574903627	3.787451813	7.574903627	42.6088329	11.36235544	10.41549249	6.628040673	19.88412202	2.84058886	34.08706632	34.08706632	34.08706632	23.67157383	17.99039611	30.29961451	16.09667021	17.04353316	12.30921839	6.628040673	13.25608135	16.09667021	9.468629533
13	15.57405529	20.02378537	1.112432521	61.18378864	33.37297562	92.33189922	6.674595125	2.224865042	6.674595125	33.37297562	8.899460166	3.337297562	4.449730083	12.23675773	0	26.6983805	28.92324554	35.59784066	16.68648781	23.36108294	34.48540814	16.68648781	16.68648781	12.23675773	10.01189269	20.02378537	14.46162277	13.34919025
13	18.14745698	17.01324092	1.134216061	66.91874763	39.69756215	77.12669218	5.671080307	0	9.073728492	39.69756215	7.93951243	11.34216061	9.073728492	7.93951243	1.134216061	32.89226578	34.02648184	35.1606979	31.75804972	20.41588911	27.22118547	29.4896176	15.87902486	10.20794455	6.805296369	14.7448088	11.34216061	1.134216061
13	18.32419987	6.108066623	0	62.30227955	32.98355976	81.84809274	2.443226649	3.664839974	9.772906596	42.75646636	7.329679947	4.886453298	3.664839974	7.329679947	4.886453298	35.42678641	23.21065317	24.43226649	17.10258654	24.43226649	24.43226649	26.87549314	12.21613325	8.551293272	1.221613325	6.108066623	10.99451992	2.443226649
14	40.50474324	23.56639606	2.945799508	40.50474324	53.02439114	36.08604397	8.100948647	6.628048893	30.19444496	27.98509533	25.03929582	26.51219557	13.99254766	32.40379459	27.98509533	75.11788745	33.87669434	14.72899754	33.14024447	25.03929582	27.98509533	8.100948647	9.573848401	15.46544742	2.945799508	30.93089483	28.7215452	30.93089483
14	35.23976034	19.75562322	8.009036441	41.11305373	33.10401729	30.43433848	12.28052254	2.135743051	19.22168746	18.6877517	37.90943915	23.49317356	13.88232983	29.36646695	24.56104509	71.54739221	43.24879678	10.67871525	48.05421865	22.42530203	20.82349475	11.74658678	3.737550339	14.41626559	3.203614576	20.28955898	24.02710932	16.55200864
14	37.83218197	23.79766285	3.050982417	30.50982417	34.17100307	43.32395032	14.03451912	3.050982417	31.73021714	26.84864527	29.28943121	17.08550154	6.712161318	30.50982417	17.69569802	68.95220263	37.22198549	14.6447156	29.89962769	29.28943121	34.17100307	13.42432264	4.271375384	15.25491209	10.37334022	39.05257494	29.28943121	31.12002066
14	35.55391999	21.67921951	6.070181462	49.42862048	50.29578926	53.76446438	8.671687803	14.74186926	18.21054439	26.01506341	26.01506341	13.87470048	13.87470048	33.81958243	6.070181462	69.37350242	32.95241365	11.27319414	45.09277657	19.94488195	27.74940097	3.468675121	3.468675121	18.21054439	4.335843901	32.95241365	25.14789463	30.35090731
14	48.14087711	18.58068941	5.067460749	54.89749145	52.36376107	44.76256995	12.66865187	8.445767915	26.18188054	22.80357337	27.02645733	20.269843	12.66865187	38.00595562	15.20238225	80.23479519	32.09391808	5.067460749	48.14087711	23.64815016	27.02645733	5.067460749	1.689153583	20.269843	2.533730374	32.93849487	20.269843	25.33730374
14	33.70306808	26.55393243	4.085220374	51.06525467	52.08655977	32.68176299	19.40479678	5.106525467	38.80959355	24.51132224	26.55393243	22.46871206	18.38349168	31.6604579	20.42610187	79.66179729	35.74567827	13.27696621	33.70306808	26.55393243	34.72437318	6.127830561	4.085220374	13.27696621	1.021305093	35.74567827	37.78828846	33.70306808
14	42.08226549	19.05612022	3.970025046	47.64030056	57.96236568	38.11224044	7.940050093	7.940050093	29.37818534	16.67410519	29.37818534	20.64413024	20.64413024	40.49425547	14.29209017	91.31057606	37.31823544	6.352040074	37.31823544	25.4081603	33.34821039	7.940050093	7.146045083	19.05612022	3.176020037	27.79017532	31.76020037	26.20216531
14	39.90892444	20.36169614	5.701274919	49.68253858	44.79573151	28.5063746	7.330210611	5.701274919	23.61956752	25.24850321	26.87743891	17.10382476	19.5472283	33.39318167	13.03148553	78.18891318	42.35232797	13.03148553	48.05360289	25.24850321	28.5063746	6.515742765	4.072339228	10.58808199	4.886807074	35.83658521	26.87743891	31.76424598
14	41.53034921	17.67248902	6.185371158	37.11222695	53.01746707	36.2286025	10.60349341	9.719868963	27.39235799	23.85786018	30.92685579	25.62510908	9.719868963	39.7631003	19.43973793	71.57358055	31.81048024	8.836244512	32.69410469	36.2286025	32.69410469	0	3.534497805	18.55611348	1.767248902	53.01746707	22.97423573	27.39235799
14	30.63189081	19.37935949	5.626265659	46.88554716	56.88779722	39.38385961	5.626265659	5.00112503	25.63076578	23.75534389	19.37935949	12.50281257	15.62851572	35.63301584	17.5039376	71.26603168	30.00675018	10.62739069	35.63301584	36.8832971	28.13132829	6.251406287	3.750843772	15.62851572	5.626265659	33.75759395	25.63076578	28.13132829
15	28.15576612	23.30132369	1.941776974	68.93308258	60.1950862	73.78752502	6.796219409	3.883553948	8.737996383	43.68998192	24.27221218	3.883553948	8.737996383	8.737996383	22.3304352	39.80642797	43.68998192	31.06843159	11.65066184	30.0975431	33.98109705	9.70888487	19.41776974	18.44688125	2.912665461	14.56332731	22.3304352	11.65066184
15	23.58092503	24.52416203	0	55.65098308	67.91306409	73.5724861	1.886474003	3.772948005	14.14855502	46.21861306	16.97826602	4.716185007	6.602659009	11.31884402	22.63768803	44.33213906	40.55919106	28.29711004	16.03502902	33.95653205	28.29711004	31.12682104	19.80797703	8.489133012	2.829711004	17.92150302	29.24034704	8.489133012
15	27.70233099	16.36955922	1.259196863	62.95984315	57.9230557	52.88626825	5.036787452	0	12.59196863	41.55349648	12.59196863	2.518393726	3.777590589	10.0735749	10.0735749	45.33108707	45.33108707	31.47992158	8.814378042	36.51670903	35.25751217	17.62875608	17.62875608	13.85116549	0	10.0735749	36.51670903	8.814378042
15	34.00672357	20.86776219	0	71.10496747	50.23720528	67.24056706	6.955920731	3.091520325	6.18304065	42.50840447	17.00336179	3.864400406	5.410160568	6.955920731	6.955920731	43.28128455	47.14568495	22.41352235	17.77624187	27.05080284	28.596563	23.18640244	8.501680893	12.3660813	2.318640244	20.09488211	23.95928252	6.955920731
15	31.68509472	15.84254736	2.64042456	60.72976488	43.12693448	78.33259529	3.52056608	2.64042456	7.041132161	34.32551928	24.64396256	6.16099064	3.52056608	14.08226432	12.32198128	38.72622688	57.2091988	28.16452864	16.72268888	34.32551928	25.52410408	9.681556721	20.24325496	10.56169824	1.76028304	28.16452864	28.16452864	6.16099064
15	23.6040952	25.23196383	0.813934317	65.92867969	44.76638744	84.64916898	4.069671586	7.325408854	5.69754022	39.06884722	21.97622656	7.325408854	7.325408854	7.325408854	13.83688339	48.83605903	47.2081904	21.97622656	21.16229225	26.04589815	30.11556974	16.27868634	15.46475203	13.83688339	5.69754022	21.97622656	23.6040952	8.139343172
15	24.90438077	13.65724107	2.410101365	65.87610398	65.07273686	67.48283822	9.640405461	7.230304095	9.640405461	56.23569852	34.54478623	4.82020273	9.640405461	13.65724107	16.06734243	52.21886291	47.39866018	33.74141911	9.640405461	24.10101365	32.93805199	6.426936974	15.26397531	12.05050683	4.016835609	20.08417804	24.90438077	9.640405461
15	24.30022564	24.30022564	3.169594648	52.82657747	46.48738818	65.50495607	4.226126198	3.169594648	8.452252396	52.82657747	26.41328874	6.339189297	5.282657747	9.508783945	19.01756789	52.82657747	52.82657747	33.80900958	14.79144169	33.80900958	28.52635184	7.395720846	16.90450479	14.79144169	5.282657747	15.84797324	22.18716254	7.395720846
15	21.84619989	22.83920898	0.993009086	68.51762694	62.55957242	71.4966542	8.937081774	4.96504543	5.958054516	45.67841796	26.81124532	2.979027258	1.986018172	7.944072688	11.91610903	44.68540887	48.65744522	26.81124532	10.92309995	23.83221807	23.83221807	7.944072688	21.84619989	9.93009086	2.979027258	22.83920898	16.88115446	13.9021272
15	40.54592481	17.53337289	0	69.03765577	56.9834619	59.17513351	4.383343223	3.287507417	7.670850641	55.8876261	20.82088031	6.575014835	2.191671612	4.383343223	18.6292087	48.21677546	47.12093965	39.45008901	16.43753709	33.97090998	38.3542532	9.862522252	17.53337289	16.43753709	4.383343223	17.53337289	12.05419386	5.479179029
16	40.05236379	20.02618189	0	57.67540385	69.69111299	20.82722917	13.61780369	4.005236379	29.6387492	35.24608013	40.05236379	24.83246555	8.811520033	44.85864744	39.25131651	92.12043671	46.46074199	11.21466186	33.64398558	29.6387492	28.83770193	11.21466186	6.408378206	12.81675641	4.806283654	17.62304007	30.43979648	21.62827644
16	26.11616543	24.43125153	0.842456949	53.91724475	56.4446156	26.95862238	11.79439729	5.054741695	27.80107933	27.80107933	40.43793356	14.32176814	10.10948339	32.01336407	36.22564882	72.45129764	43.80776136	11.79439729	26.95862238	32.01336407	32.85582102	8.424569492	2.527370848	12.63685424	0	19.37650983	26.11616543	24.43125153
16	33.66719491	27.35459586	3.156299523	61.02179077	67.33438982	27.35459586	16.83359746	9.468898568	30.51089539	37.87559427	34.71929475	21.04199682	12.62519809	26.30249602	43.13609348	82.06378759	47.34449284	24.19829634	18.93779714	39.97979396	39.97979396	1.052099841	8.416798728	19.98989698	3.156299523	23.1461965	32.61509507	29.45879555
16	34.50069193	20.05854182	0.802341673	60.97796713	58.57094211	23.26790851	13.63980844	7.221075055	27.27961688	34.50069193	43.32645033	11.23278342	12.83746676	31.29132524	28.88430022	77.02480059	47.33815869	12.83746676	31.29132524	29.68664189	36.10537528	6.418733382	8.825758401	13.63980844	4.011708364	24.07025018	40.91942531	28.08195855
16	41.41635509	23.81440418	2.070817754	57.98289712	71.44321253	27.95603968	13.4603154	10.35408877	21.74358642	32.09767519	44.52258172	11.38949765	12.42490653	31.06226632	38.31012846	79.72648354	49.69962611	9.318679895	26.92063081	28.99144856	35.20390182	5.177044386	8.283271018	11.38949765	4.141635509	28.99144856	23.81440418	28.99144856
16	32.63756121	24.08962852	0.777084791	54.39593536	50.5105114	24.08962852	6.216678327	6.216678327	17.87295019	31.86047642	34.96881559	15.54169582	8.547932699	27.97505247	38.85423954	61.38969847	46.62508745	13.21044144	34.96881559	34.96881559	27.19796768	15.54169582	3.108339163	13.21044144	0	23.31254372	34.1917308	24.08962852
16	31.78282973	23.04255156	0.794570743	51.64709832	50.05795683	24.63169304	10.32941966	7.15113669	23.8371223	34.16654196	29.3991175	14.30227338	14.30227338	25.42626379	27.80997602	64.36023021	54.03081055	11.91856115	23.04255156	27.01540527	37.34482494	7.15113669	5.561995203	16.68598561	3.178282973	29.3991175	26.22083453	22.24798081
16	34.83792984	24.788527	3.349800946	68.3359393	50.91697438	38.85769097	16.74900473	5.359681514	19.42884549	29.47824833	23.44860662	8.03952227	9.379442649	26.12844738	22.77864643	64.98613835	56.27665589	19.42884549	26.12844738	18.7588853	31.48812889	2.009880568	4.689721324	16.74900473	4.019761135	26.12844738	22.10868624	33.49800946
16	36.13670256	30.27669674	0.976667637	72.27340512	74.2267404	25.39335856	14.65001455	4.883338184	25.39335856	39.06670547	40.04337311	14.65001455	11.72001164	32.23003201	32.23003201	61.53006112	47.8567142	14.65001455	26.37002619	38.09003784	29.3000291	4.883338184	9.766676368	16.60334983	2.93000291	22.46335565	25.39335856	24.41669092
16	29.22199462	25.90131342	2.656544966	67.07776038	51.13849059	27.89372214	9.29790738	3.320681207	19.259951	29.22199462	27.2295859	12.61858859	13.28272483	22.58063221	27.89372214	78.36807649	52.46676307	12.61858859	29.22199462	29.22199462	21.91649597	6.641362414	5.313089931	15.27513355	3.320681207	27.2295859	19.259951	27.89372214
17	32.53031932	19.31487709	4.066289915	86.40866069	58.96120376	30.49717436	9.149152308	6.099434872	17.28173214	45.74576154	50.82862393	14.2320147	5.082862393	16.26515966	44.72918906	58.96120376	56.92805881	19.31487709	19.31487709	38.62975419	29.48060188	3.049717436	21.34802205	9.149152308	1.016572479	33.5468918	29.48060188	16.26515966
17	39.23290834	32.09965228	2.377752021	76.08806466	58.25492451	19.02201617	3.566628031	4.755504041	16.64426414	43.98841238	40.42178435	17.83314015	10.69988409	11.8887601	36.85515632	67.76593259	55.87717248	14.26651212	13.07763611	41.61066036	30.91077627	2.377752021	11.8887601	23.77752021	0	24.96639622	32.09965228	5.944380052
17	40.25015645	22.84468339	5.439210331	65.27052398	77.2367867	41.33799852	13.0541048	4.351368265	14.14194686	46.77720885	31.54741992	7.614894464	11.96626273	9.790578596	39.16231439	66.35836604	55.47994538	18.49331513	15.22978893	41.33799852	27.19605166	11.96626273	16.31763099	15.22978893	1.087842066	20.66899926	39.16231439	19.58115719
17	42.84070663	16.91080525	3.38216105	67.643221	75.53493011	28.18467541	7.891709116	7.891709116	14.65603122	41.71331961	37.20377155	6.7643221	6.7643221	14.65603122	40.5859326	55.24196381	49.60502873	10.14648315	20.2929663	42.84070663	24.80251437	3.38216105	6.7643221	24.80251437	1.127387017	19.16557928	29.31206243	16.91080525
17	27.65214186	26.76013728	0.892004576	66.90034321	45.49223338	34.78817847	10.70405491	7.136036609	12.48806407	49.95225627	47.27624254	10.70405491	8.028041185	8.920045762	37.4641922	59.7643066	49.06025169	29.43615101	7.136036609	33.00416932	24.08412356	3.568018305	11.59605949	18.7320961	0	24.97612813	20.51610525	11.59605949
17	28.13309672	29.13785018	0	59.28045381	68.3232349	24.1140829	1.004753454	3.014260363	11.052288	49.23291926	15.07130182	10.04753454	7.033274181	12.05704145	31.14735709	56.26619344	54.25668654	13.06179491	15.07130182	36.17112436	23.10932945	11.052288	6.028520726	19.09031563	5.023767272	19.09031563	27.12834327	9.042781089
17	39.00643927	16.14059556	0	68.59753114	52.45693557	20.17574445	4.03514889	12.10544667	18.83069482	56.49208447	28.24604223	4.03514889	5.38019852	16.14059556	48.42178668	65.90743188	43.04158816	12.10544667	4.03514889	37.66138964	24.21089334	1.34504963	9.415347411	25.55594297	0	22.86584371	30.93614149	10.76039704
17	39.6026746	19.2355848	2.263009977	52.04922947	63.36427935	36.20815963	7.920534919	7.920534919	19.2355848	47.52320952	33.94514965	5.657524942	7.920534919	14.70956485	38.47116961	52.04922947	56.57524942	16.97257483	9.052039908	37.33966462	32.81364467	3.394514965	11.31504988	22.63009977	2.263009977	23.76160476	32.81364467	19.2355848
17	47.44787384	18.24918225	3.649836449	80.29640188	55.96415889	17.0325701	1.21661215	7.299672899	17.0325701	42.58142524	38.93158879	7.299672899	7.299672899	10.94950935	34.06514019	68.13028039	42.58142524	17.0325701	13.38273365	46.23126169	20.68240655	1.21661215	15.81595795	21.8990187	3.649836449	23.11563085	29.19869159	18.24918225
17	35.22939814	18.59329346	1.957188785	85.13771217	56.75847478	25.44345421	7.828755142	2.935783178	19.57188785	45.01534207	32.29361496	5.871566356	10.76453832	8.807349535	24.46485982	61.65144674	57.73706917	17.61469907	17.61469907	42.07955889	25.44345421	2.935783178	8.807349535	13.7003215	0.978594393	27.400643	31.31502057	13.7003215
18	17.46808961	22.12624684	2.329078614	26.78440406	15.13901099	66.37874051	16.3035503	1.164539307	2.329078614	22.12624684	3.493617921	33.77163991	8.15177515	17.46808961	0	39.59433644	22.12624684	13.97447169	24.45532545	39.59433644	31.44256129	18.63262891	10.48085376	5.822696536	15.13901099	18.63262891	18.63262891	4.658157228
18	15.15741057	12.82550126	1.16595466	36.14459445	19.82122921	55.96582366	22.15313853	4.663818638	9.327637277	16.32336523	4.663818638	15.15741057	6.995727957	13.99145591	6.995727957	40.80841308	19.82122921	22.15313853	37.31054911	25.65100251	38.47650377	4.663818638	9.327637277	8.161682617	10.49359194	13.99145591	25.65100251	2.331909319
18	16.6548281	17.93596872	1.281140623	25.62281246	6.405703114	48.68334366	26.90395308	1.281140623	5.124562491	19.21710934	8.967984359	23.06053121	8.967984359	16.6548281	5.124562491	40.99649993	19.21710934	12.81140623	37.15307806	25.62281246	60.21360927	14.09254685	10.24912498	14.09254685	14.09254685	14.09254685	23.06053121	5.124562491
18	18.47714824	11.66977783	0.972481486	24.31203715	9.724814862	46.67911134	26.25700013	0.972481486	5.834888917	17.50466675	1.944962972	12.64225932	11.66977783	19.44962972	7.779851889	45.70662985	29.17444458	15.55970378	25.28451864	24.31203715	41.8167039	7.779851889	9.724814862	13.61474081	13.61474081	17.50466675	27.22948161	3.889925945
18	25.96970942	10.16206021	1.129117801	33.87353403	22.58235602	66.61795026	15.80764921	0	9.032942408	25.96970942	0	18.06588482	10.16206021	27.09882722	1.129117801	49.68118324	18.06588482	7.903824607	25.96970942	31.61529843	35.00265183	11.29117801	5.645589005	5.645589005	18.06588482	19.19500262	21.45323822	1.129117801
18	19.29362759	17.45613925	4.593720854	23.88734844	11.94367422	54.20590608	12.86241839	1.837488342	8.268697538	27.56232513	10.10618588	18.37488342	8.268697538	15.6186509	7.349953367	47.77469688	23.88734844	13.78116256	23.88734844	22.96860427	32.15604598	11.94367422	8.268697538	9.187441708	16.53739508	18.37488342	27.56232513	2.756232513
18	20.31582925	11.95048779	3.585146338	26.29107315	13.14553657	52.58214629	20.31582925	1.195048779	2.390097559	22.70592681	3.585146338	20.31582925	11.95048779	17.92573169	1.195048779	45.41185361	25.09602437	11.95048779	31.07126826	29.87621948	28.6811707	11.95048779	10.75543901	8.365341455	15.53563413	15.53563413	16.73068291	1.195048779
18	23.42144302	16.59018881	5.855360756	36.108058	6.831254215	53.67414026	14.63840189	0	7.807147675	16.59018881	8.783041134	12.68661497	11.71072151	17.56608227	1.951786919	33.18037762	26.3491234	16.59018881	36.108058	29.27680378	40.01163183	8.783041134	7.807147675	6.831254215	8.783041134	18.54197573	20.49376265	7.807147675
18	20.2316629	17.34142534	1.926825038	39.49991327	13.48777526	54.91451358	25.04872549	2.890237557	9.634125189	29.86578809	2.890237557	19.26825038	10.59753771	16.37801282	7.707300151	47.20721343	22.15848793	17.34142534	27.93896305	21.19507542	26.97555053	9.634125189	7.707300151	6.743887632	11.56095023	25.04872549	21.19507542	9.634125189
18	26.75570509	13.37785254	3.344463136	40.13355763	24.526063	73.57818899	14.49267359	3.344463136	8.918568362	21.18159986	6.688926272	14.49267359	5.574105227	24.526063	1.114821045	42.36319972	20.06677882	16.72231568	21.18159986	31.21498927	22.29642091	18.95195777	10.03338941	4.459284181	13.37785254	18.95195777	13.37785254	4.459284181
19	32.04394762	23.7362575	7.12087725	34.41757337	27.29669612	36.79119912	33.2307605	11.86812875	8.307690125	8.307690125	8.307690125	15.42856737	10.68131587	28.483509	4.7472515	59.34064375	32.04394762	4.7472515	42.7252635	17.80219312	55.78020512	2.37362575	5.934064375	15.42856737	9.494503	43.91207637	26.10988325	16.61538025
19	49.15160363	27.30644646	2.730644646	23.21047949	19.11451252	25.94112414	27.30644646	2.730644646	13.65322323	6.826611615	10.92257858	25.94112414	16.38386788	24.57580181	4.095966969	49.15160363	34.13305808	6.826611615	39.59434737	28.67176878	54.61289292	4.095966969	2.730644646	13.65322323	9.557256261	57.34353757	31.40241343	13.65322323
19	40.09424327	26.06125812	3.007068245	29.06832637	18.04240947	30.07068245	36.08481894	1.002356082	9.021204735	8.018848654	17.04005339	21.04947772	11.0259169	31.07303853	4.009424327	72.16963788	33.0777507	16.03769731	45.10602368	16.03769731	48.11309192	5.011780408	4.009424327	18.04240947	11.0259169	37.08717502	30.07068245	24.05654596
19	40.22699677	16.26197742	2.567680645	28.2444871	30.81216774	30.81216774	20.54144516	5.13536129	14.55019032	4.279467742	6.847148387	21.39733871	15.40608387	26.5327	7.703041935	68.47148387	29.10038064	7.703041935	45.36235806	25.67680645	53.92129355	4.279467742	4.279467742	15.40608387	12.83840323	41.08289032	34.23574193	18.82965806
19	34.89321053	23.67753572	5.607837407	47.97816449	35.51630358	49.84744362	13.08495395	7.477116543	14.95423309	23.05444267	17.44660527	19.93897745	19.3158844	31.77774531	15.57732613	61.06311844	26.79300095	9.969488724	37.38558272	22.43134963	34.27011749	6.854023498	5.607837407	9.969488724	8.723302634	20.56207049	26.79300095	16.82351222
19	36.63862886	17.82419782	1.980466425	31.6874628	31.6874628	46.54096098	17.82419782	5.941399274	11.88279855	11.88279855	13.86326497	22.77536388	21.78513067	25.74606352	13.86326497	60.40422595	33.66792922	3.960932849	47.53119419	28.71676316	49.51166062	6.931632486	4.951166062	20.79489746	11.88279855	43.57026134	28.71676316	13.86326497
19	35.62047205	22.35010011	4.19064377	23.04854074	18.15945634	32.82670953	24.44542199	4.19064377	15.36569382	13.27037194	8.38128754	18.85789697	16.06413445	36.31891267	15.36569382	66.35185969	44.00175959	17.46101571	34.92203142	23.04854074	44.00175959	4.19064377	1.396881257	18.15945634	6.984406283	27.23918451	27.23918451	26.54074388
19	40.68066644	17.85980478	2.97663413	39.68845507	36.71182094	34.72739818	22.82086166	7.937691013	13.89095927	13.89095927	14.88317065	21.82865029	10.91432514	27.78191855	17.85980478	51.59499158	22.82086166	1.984422753	44.64951195	23.81307304	39.68845507	7.937691013	4.961056883	9.922113766	6.945479636	40.68066644	22.82086166	21.82865029
19	36.60317998	16.55858142	2.614512856	29.6311457	48.80423998	26.14512856	12.20105999	13.94406856	19.17309428	9.586547138	13.07256428	20.91610285	15.68707714	25.27362427	18.30158999	56.64777854	27.88813713	4.357521426	36.60317998	30.50264998	39.21769284	8.715042853	2.614512856	6.972034282	17.43008571	40.96070141	36.60317998	17.43008571
19	37.44716197	14.75191229	1.134762484	41.98621191	32.90811203	28.3690621	23.83001216	14.75191229	15.88667478	13.61714981	3.404287452	14.75191229	26.09953713	32.90811203	18.15619974	47.66002433	34.04287452	7.943337388	32.90811203	28.3690621	35.177637	3.404287452	5.67381242	7.943337388	11.34762484	47.66002433	27.23429961	14.75191229
20	27.98601259	22.83069448	1.472948031	58.91792124	58.18144723	53.76260313	8.101214171	4.418844093	6.62826614	27.24953857	12.52005826	8.837688186	5.891792124	16.20242834	18.41185039	47.13433699	35.35075274	17.67537637	18.41185039	34.61427873	36.82370078	6.62826614	18.41185039	8.837688186	3.682370078	24.30364251	16.20242834	4.418844093
20	23.51941464	24.1074	0.587985366	64.09040489	63.50241952	54.09465367	5.87985366	6.467839026	3.527912196	33.51516586	13.52366342	8.819780489	6.467839026	21.16747317	15.87560488	43.51091708	42.92293171	14.11164878	12.34769269	34.10315123	35.27912196	12.93567805	18.81553171	11.75970732	3.527912196	23.51941464	19.40351708	3.527912196
20	15.62763058	25.00420894	0	43.75736564	49.22703634	39.85045799	2.344144588	3.906907646	6.251052234	23.44144588	14.84624906	5.469670705	7.032433763	18.7531567	10.15795988	46.10151022	46.88289175	15.62763058	13.283486	42.19460258	35.94355034	10.15795988	12.50210447	6.251052234	1.562763058	21.09730129	10.93934141	1.562763058
20	26.47796948	28.83156677	0	45.30674778	50.01394236	64.7239254	2.941996609	4.707194575	6.47239254	30.59676474	17.06358033	10.59118779	7.060791862	9.414389149	18.24037898	42.95315049	35.89235863	23.53597287	20.00557694	29.41996609	29.41996609	10.59118779	12.35638576	7.649191184	4.118795253	20.59397626	17.65197966	2.353597287
20	27.68352579	22.74003904	2.966092049	55.36705158	45.48007808	64.26532772	5.932184098	1.977394699	0.98869735	25.70613109	11.8643682	2.966092049	8.898276146	11.8643682	18.78524964	52.40095953	57.34444628	20.76264434	5.932184098	36.58180193	40.53659133	1.977394699	16.80785494	7.909578797	7.909578797	18.78524964	18.78524964	5.932184098
20	31.24849161	19.30053894	0.919073283	39.52015115	36.76293131	43.19644428	8.271659544	2.757219848	4.595366413	30.32941833	11.94795267	3.676293131	2.757219848	12.86702596	15.6242458	48.71088398	38.60107787	24.81497863	10.10980611	32.16756489	32.16756489	3.676293131	11.02887939	8.271659544	1.838146565	21.1386855	19.30053894	0.919073283
20	30.62308752	23.73289283	0.765577188	62.77732942	58.94944348	56.65271192	1.531154376	9.186926257	9.186926257	18.37385251	7.655771881	8.421349069	5.359040316	16.07712095	6.890194693	46.70020847	47.46578566	13.0148122	29.85751033	29.85751033	42.10674534	6.124617505	16.07712095	7.655771881	3.82788594	18.37385251	20.67058408	3.062308752
20	30.12216628	17.65782161	2.077390778	59.20563716	39.47042477	36.35433861	7.270867722	8.309563111	11.42564928	24.92868933	11.42564928	2.077390778	6.232172333	16.61912622	14.54173544	49.85737866	47.77998789	21.81260317	13.50304005	34.27694783	34.27694783	1.038695389	13.50304005	9.348258499	10.38695389	12.46434467	6.232172333	4.154781555
20	23.22691224	22.68675149	1.620482249	48.07430672	34.57028798	55.63655722	4.861446747	2.160642999	15.12450099	30.78916273	14.04417949	4.321285998	4.321285998	27.54819823	22.14659074	54.01607497	45.91366372	13.50401874	9.182732745	39.43173473	30.24900198	10.80321499	18.36546549	9.182732745	6.481928996	29.70884123	17.82530474	4.321285998
20	23.99196239	26.07821999	0	50.07018239	47.98392479	46.94079599	7.301901598	4.172515199	4.172515199	20.86257599	5.215643999	6.258772798	6.258772798	12.5175456	17.7331896	41.72515199	46.94079599	21.90570479	13.5606744	38.59576559	30.25073519	9.388159198	10.431288	6.258772798	3.129386399	10.431288	12.5175456	1.0431288
21	40.55197422	22.70910556	0	38.11885577	55.96172443	24.33118453	18.65390814	8.921434329	14.59871072	17.03182917	32.44157938	17.84286866	6.488315876	27.57534247	27.57534247	81.10394845	55.96172443	9.732473814	26.76430299	30.81950041	51.90652701	4.055197422	3.244157938	14.59871072	2.433118453	25.9532635	41.36301371	15.4097502
21	44.6511302	20.60821394	0	38.92662633	52.66543562	27.47761858	28.62251936	4.579603097	19.46331316	19.46331316	24.04291626	14.88371007	2.289801549	18.31841239	41.21642787	75.5634511	50.37563407	9.159206194	12.59390852	40.0715271	60.67974104	3.434702323	3.434702323	5.724503871	1.144900774	29.76742013	32.05722168	24.04291626
21	34.00805118	28.17809955	0	35.95136839	45.66795445	22.34814792	26.23478234	11.65990326	10.68824466	14.57487908	25.26312374	12.63156187	7.773268842	26.23478234	27.20644095	75.78937121	48.58293026	11.65990326	30.12141676	39.83800282	41.78132003	1.943317211	4.858293026	9.716586053	3.886634421	28.17809955	22.34814792	26.23478234
21	29.7251918	24.93080603	5.753262929	44.10834912	55.61487498	18.21866594	20.13642025	9.588771548	9.588771548	15.34203448	30.68406896	12.46540301	6.712140084	27.80743749	27.80743749	74.79241808	55.61487498	6.712140084	23.97192887	38.35508619	58.49150645	4.794385774	3.835508619	11.50652586	5.753262929	26.84856034	26.84856034	37.39620904
21	37.53347736	21.83765956	2.729707445	55.27657576	49.134734	29.34435503	17.06067153	10.23640292	22.52008642	23.88494014	16.37824467	19.10795211	12.2836835	27.97950131	40.26318481	64.83055181	42.31046539	13.64853722	15.69581781	44.35774598	38.89833109	10.23640292	4.094561167	12.96611036	5.459414889	27.29707445	30.02678189	25.24979386
21	43.61403925	27.25877453	1.090350981	51.24649612	45.79474121	15.26491374	14.17456276	9.813158832	13.08421178	25.07807257	26.16842355	19.62631766	9.813158832	21.80701963	41.43333729	70.87281378	51.24649612	7.632456869	22.89737061	40.34298631	37.07193336	6.542105888	3.271052944	10.90350981	3.271052944	27.25877453	28.34912551	8.72280785
21	37.00718478	18.50359239	1.734711786	32.38128668	49.15016728	21.3947787	13.87769429	5.782372621	15.03416882	21.3947787	23.12949048	16.19064334	4.625898097	28.91186311	29.49010037	66.49728514	49.72840454	13.87769429	22.55125322	29.49010037	47.99369276	8.673558932	5.782372621	16.7688806	7.517084408	31.22481215	27.75538858	23.12949048
21	40.26128526	20.13064263	1.006532132	30.19596395	39.25475313	29.18943182	20.13064263	10.06532132	7.045724921	24.15677116	26.16983542	5.032660658	15.09798197	28.18289968	41.2678174	69.45071708	54.35273511	12.07838558	16.10451411	41.2678174	43.28088166	3.019596395	4.026128526	20.13064263	6.03919279	28.18289968	22.14370689	23.15023903
21	39.92831301	23.59400314	1.814923319	49.00292961	45.37308297	39.02085135	12.70446323	6.352231616	9.074616594	15.42684821	23.59400314	12.70446323	5.444769956	35.39100472	22.68654149	69.87454777	61.70739284	5.444769956	23.59400314	31.76115808	53.5402379	5.444769956	3.629846638	8.167154935	11.79700157	29.0387731	24.5014648	33.5760814
21	46.81438128	18.94867814	2.229256252	43.47049691	40.12661253	20.06330626	10.03165313	15.60479376	6.687768755	21.17793439	25.63644689	13.37553751	6.687768755	28.98033127	32.32421565	71.33620005	59.07529067	4.458512503	20.06330626	41.24124066	40.12661253	3.343884377	1.114628126	13.37553751	7.802396881	36.78272815	31.20958752	15.60479376
22	37.51169369	21.88182132	4.688961711	21.88182132	10.94091066	34.38571922	35.94870645	0	17.19285961	9.377923423	1.562987237	26.57078303	4.688961711	34.38571922	6.251948949	45.32662988	14.06688513	10.94091066	35.94870645	10.94091066	43.76364264	6.251948949	4.688961711	12.5038979	21.88182132	20.31883408	28.13377027	4.688961711
22	33.55067053	19.73568855	4.933922137	18.74890412	9.867844274	39.4713771	25.65639511	8.881059847	5.920706564	13.81498198	5.920706564	20.72247298	11.84141313	19.73568855	2.960353282	53.28635908	25.65639511	18.74890412	33.55067053	18.74890412	37.49780824	11.84141313	7.894275419	15.78855084	12.82819756	33.55067053	19.73568855	7.894275419
22	32.68153874	21.00956062	0	33.84873655	19.84236281	38.5175278	32.68153874	2.334395624	8.170384685	8.170384685	0	32.68153874	12.83917593	23.34395624	1.167197812	51.35670373	14.00637375	14.00637375	46.68791248	23.34395624	45.52071467	8.170384685	7.003186873	5.835989061	22.17675843	29.1799453	24.51115405	7.003186873
22	37.98061568	13.63406717	3.895447762	21.42496269	19.47723881	37.00675374	23.37268657	9.738619406	5.843171643	14.60792911	9.738619406	20.45110075	14.60792911	26.2942724	9.738619406	62.3271642	29.21585822	10.71248135	56.48399255	16.55565299	37.98061568	3.895447762	7.790895524	10.71248135	11.68634329	32.13744404	21.42496269	10.71248135
22	31.49207889	22.6742968	7.558098935	23.93397996	20.15493049	39.05017783	26.45334627	3.779049467	6.298415779	10.07746525	5.038732623	16.37588103	16.37588103	17.63556418	2.519366312	42.8292273	28.97271258	18.89524734	34.01144521	22.6742968	49.12764308	10.07746525	2.519366312	5.038732623	22.6742968	49.12764308	31.49207889	10.07746525
22	29.62119944	27.87877594	5.227270489	19.16665846	1.742423496	17.42423496	50.53028139	3.484846993	3.484846993	13.93938797	15.68181147	24.39392895	20.90908196	26.13635244	1.742423496	41.81816391	20.90908196	5.227270489	38.33331692	10.45454098	36.59089342	1.742423496	6.969693985	6.969693985	10.45454098	20.90908196	26.13635244	6.969693985
22	23.80409877	16.80289325	5.600964416	26.60458098	12.60216994	26.60458098	36.40626871	8.401446625	12.60216994	14.00241104	5.600964416	23.80409877	19.60337546	22.40385767	5.600964416	36.40626871	29.40506319	5.600964416	39.20675092	18.20313435	30.80530429	0	9.801687729	16.80289325	14.00241104	39.20675092	26.60458098	7.001205521
22	44.3881457	19.02349101	3.804698203	36.77874929	10.14586187	35.51051656	24.09642195	1.268232734	3.804698203	7.609396405	6.341163671	16.48702554	17.75525828	22.82818922	2.536465468	44.3881457	32.97405109	10.14586187	44.3881457	19.02349101	40.5834475	12.68232734	2.536465468	13.95056008	29.16935289	24.09642195	32.97405109	11.41409461
22	29.02169504	17.07158532	0	18.77874385	6.828634128	27.31453651	30.72885358	6.828634128	8.53579266	11.95010972	8.53579266	34.14317064	15.36442679	29.02169504	5.121475596	42.6789633	20.48590238	5.121475596	47.8004389	18.77874385	32.43601211	0	3.414317064	11.95010972	30.72885358	42.6789633	25.60737798	5.121475596
22	33.69627445	20.59216772	3.744030494	29.95224395	21.52817534	27.14422108	17.78414485	5.616045742	1.872015247	16.84813722	10.29608386	12.16809911	10.29608386	33.69627445	3.744030494	50.54441167	27.14422108	17.78414485	32.76026683	19.6561601	35.5682897	14.97612198	3.744030494	18.72015247	18.72015247	35.5682897	22.46418297	10.29608386
23	26.75952186	24.64692803	1.408395888	33.8015013	44.36447046	67.6030026	8.450375325	4.225187663	9.858771213	20.42174037	6.337781494	8.450375325	4.929385606	16.19655271	12.67556299	47.88546018	34.50569924	14.08395888	22.5343342	21.83013626	34.50569924	22.5343342	8.450375325	9.154573269	14.78815682	11.2671671	19.01334448	1.408395888
23	29.04243413	21.35473098	0	34.16756957	45.27202968	65.77257142	13.66702783	5.125135435	5.979324675	27.33405566	3.416756957	9.396081632	5.125135435	24.77148794	6.833513914	47.8345974	29.89662337	19.6463525	18.79216326	23.9172987	36.73013729	6.833513914	15.37540631	11.10446011	12.81283859	10.25027087	19.6463525	1.708378478
23	26.68534505	23.12729904	0	39.13850607	40.91752907	48.03362108	14.23218402	7.116092012	11.56364952	24.01681054	3.558046006	17.79023003	4.447557508	12.45316102	13.34267252	40.91752907	25.79583354	17.79023003	22.23778754	32.91192556	44.47557508	10.67413802	17.79023003	10.67413802	5.337069009	24.01681054	18.67974153	0.889511502
23	21.11466478	22.87422018	0.879777699	36.95066337	44.86866266	64.22377204	20.23488708	5.278666195	5.278666195	21.11466478	2.639333098	11.43711009	7.917999293	14.07644319	4.398888496	43.98888496	31.67199717	11.43711009	18.47533168	34.31133027	33.43155257	3.519110797	17.59555398	9.677554691	11.43711009	15.83599859	30.79221947	0.879777699
23	30.50216498	20.0672138	1.605377104	69.03121549	46.55593603	67.42583838	11.23763973	10.43495118	5.618819865	26.48872222	5.618819865	12.04032828	4.816131313	23.27796801	3.210754209	42.54249327	35.3182963	13.64570539	30.50216498	32.91023064	32.91023064	12.84301684	16.05377104	7.22419697	10.43495118	16.05377104	17.65914815	0.802688552
23	25.55306071	23.23005519	0.774335173	40.26542899	23.23005519	57.3008028	10.06635725	6.194681384	2.323005519	27.10173105	13.93803311	4.646011038	3.871675865	20.1327145	7.74335173	51.88045659	33.29641244	13.16369794	31.74774209	24.00439036	36.39375313	7.74335173	17.03537381	10.06635725	11.61502759	13.93803311	20.90704967	2.323005519
23	26.02661396	25.30365246	0	42.65472844	45.54657444	57.83691992	5.783691992	4.337768994	9.398499487	23.85772947	6.506653491	10.84442248	5.060730493	23.13476797	11.56738398	46.26953593	31.08734446	26.74957546	16.62811448	39.03992094	31.08734446	13.01330698	13.01330698	9.398499487	15.90515298	22.41180647	20.96588347	3.614807495
23	32.3056552	19.38339312	0	21.96784554	14.21448829	46.52014349	10.33780966	3.876678624	3.876678624	23.26007175	1.292226208	9.045583457	6.46113104	15.5067145	1.292226208	45.22791728	29.72120279	15.5067145	6.46113104	37.47456003	43.93569107	6.46113104	18.09116691	9.045583457	18.09116691	11.63003587	12.92226208	1.292226208
23	28.5401772	18.58430143	0.663725051	43.80585337	44.46957842	56.41662934	7.300975562	9.955875767	10.61960082	22.56665174	9.292150715	5.309800409	9.292150715	28.5401772	6.637250511	57.74407945	35.84115276	19.24802648	23.89410184	29.8676273	33.18625256	11.28332587	19.24802648	9.292150715	13.27450102	19.24802648	21.90292669	3.318625256
23	22.95256787	22.95256787	1.350151051	29.70332312	29.70332312	41.85468258	12.15135946	1.350151051	6.750755255	21.60241682	1.350151051	5.400604204	5.400604204	12.15135946	4.050453153	40.50453153	39.15438048	18.90211471	18.90211471	31.05347417	45.90513573	5.400604204	16.20181261	6.750755255	17.55196366	10.80120841	17.55196366	1.350151051
24	50.74357689	24.03643116	0	40.0607186	48.07286231	25.37178844	24.03643116	26.70714573	12.01821558	25.37178844	12.01821558	20.0303593	13.35357287	36.05464674	29.3778603	56.08500603	41.39607588	1.335357287	28.04250302	36.05464674	45.40214774	1.335357287	9.347501006	13.35357287	21.36571658	33.38393216	21.36571658	24.03643116
24	46.49911047	28.90485246	1.256732715	25.13465431	30.16158517	31.41831789	22.62118888	10.05386172	12.56732715	17.59425802	21.36445616	20.10772345	10.05386172	32.6750506	33.93178332	70.37703207	38.95871418	5.026930862	28.90485246	28.90485246	47.75584319	2.513465431	2.513465431	10.05386172	7.540396293	33.93178332	31.41831789	16.3375253
24	53.30063831	24.22756287	1.211378143	35.12996616	37.55272245	24.22756287	38.76410059	7.268268861	13.32515958	16.95929401	19.3820503	19.3820503	6.056890717	37.55272245	26.65031916	76.31682304	38.76410059	3.63413443	29.07307544	42.39823502	50.87788203	4.845512574	6.056890717	10.90240329	16.95929401	27.8616973	21.80480658	20.59342844
24	39.58627164	15.69800427	0.682521925	32.07853047	25.93583314	37.53870586	19.79313582	6.142697323	12.28539465	18.42809197	25.25331122	17.06304812	10.23782887	25.25331122	21.84070159	73.71236788	41.63383741	12.96791657	38.22122779	25.93583314	46.41149089	9.555306947	1.36504385	8.190263098	6.142697323	28.66592084	33.44357431	18.42809197
24	36.44607296	21.10035803	0.959107183	29.73232268	39.32339451	23.97767958	29.73232268	12.46839338	18.22303648	19.18214366	22.05946521	15.34571493	13.42750056	24.93678676	32.60964423	70.01482437	33.56875141	2.877321549	28.77321549	26.85500113	45.07803761	4.795535916	11.5092862	6.713750282	11.5092862	32.60964423	26.85500113	22.05946521
24	40.4019231	25.56040033	1.649058086	30.50757459	28.8585165	41.22645215	18.13963894	4.947174258	9.069819472	12.36793564	22.26228416	11.5434066	12.36793564	27.20945842	22.26228416	70.08496865	46.99815545	9.894348515	27.20945842	30.50757459	48.64721353	2.473587129	6.596232344	9.894348515	11.5434066	43.70003928	32.98116172	17.3151099
24	49.42574206	15.85353991	0.932561171	22.3814681	41.03269153	25.17915162	18.65122342	11.19073405	13.98841757	11.19073405	23.31402928	23.31402928	16.78610108	34.50476333	26.11171279	71.80721017	49.42574206	11.19073405	32.63964099	31.70707982	41.03269153	5.595367026	4.662805855	17.71866225	13.05585639	34.50476333	23.31402928	26.11171279
24	42.07624284	24.90226617	0.858698833	28.3370615	40.35884517	35.20665217	17.17397667	8.586988334	15.456579	17.17397667	20.608772	16.31527784	19.75007317	28.3370615	23.1848685	71.27200318	45.51103817	18.0326755	30.913158	24.90226617	51.52193001	10.304386	3.434795334	15.456579	12.8804825	36.92404984	20.608772	18.89137434
24	46.95634771	19.1008872	0.7958703	28.6513308	29.4472011	23.876109	21.4884981	3.979351501	12.7339248	18.3050169	19.1008872	11.9380545	11.9380545	32.6306823	21.4884981	64.46549431	40.58938531	7.162832701	31.0389417	23.876109	54.91505071	4.775221801	2.3876109	11.9380545	10.3463139	29.4472011	31.0389417	18.3050169
24	33.08224192	26.46579354	0	26.46579354	44.6610266	31.42812983	14.05995282	5.789392337	14.05995282	22.3305133	20.6764012	13.23289677	15.71406491	37.21752216	26.46579354	70.29976409	32.25518588	11.57878467	19.84934515	37.21752216	46.31513869	10.75172863	4.962336289	13.23289677	14.88700887	40.52574636	23.15756935	23.9846254
25	25.42971783	34.58441625	3.05156614	30.5156614	46.79068081	39.67035981	8.137509705	10.17188713	11.18907584	20.34377426	23.3953404	2.034377426	9.154698419	18.30939684	27.46409526	60.01413408	57.97975665	17.29220812	11.18907584	43.73911467	45.77349209	7.120320992	14.24064198	8.137509705	10.17188713	20.34377426	25.42971783	10.17188713
25	26.04675772	31.05574959	0	43.07733008	62.11149919	45.08092683	10.01798374	8.014386992	14.02517724	24.04316098	21.03776585	17.03057236	9.016185366	15.02697561	36.06474146	60.10790244	50.0899187	17.03057236	10.01798374	36.06474146	30.05395122	3.005395122	18.03237073	8.014386992	4.007193496	17.03057236	25.04495935	6.010790244
25	40.8327143	23.3329796	1.944414967	31.11063947	49.58258165	27.22180954	11.6664898	5.8332449	2.91662245	25.27739457	17.4997347	2.91662245	11.6664898	22.36077212	30.13843199	67.08231636	51.52699662	17.4997347	16.52752722	38.88829934	51.52699662	9.722074834	8.749867351	12.63869728	3.888829934	21.38856464	16.52752722	11.6664898
25	33.95104202	21.1047018	0.91759573	50.46776517	41.29180787	36.70382921	11.92874449	10.09355303	3.670382921	23.85748899	19.26951034	12.84634022	5.505574382	19.26951034	28.44546764	61.47891393	48.63257371	15.59912742	13.76393596	42.2094036	34.86863775	7.340765843	11.92874449	9.175957303	8.258361573	27.52787191	15.59912742	10.09355303
25	27.2699622	26.29603498	0	50.64421552	58.43563329	40.9049433	9.739272215	11.68712666	7.791417772	25.32210776	6.81749055	2.921781664	4.869636107	18.50461721	15.58283554	53.56599718	53.56599718	12.66105388	9.739272215	42.85279774	33.11352553	4.869636107	9.739272215	13.6349811	4.869636107	30.19174386	14.60890832	3.895708886
25	33.77560151	19.86800089	0.662266696	45.69640204	46.35866874	23.84160107	11.25853384	5.29813357	7.947200355	21.19253428	19.86800089	15.23213401	4.635866874	18.5434675	27.81520124	60.92853606	52.31906901	11.25853384	25.16613446	34.43786821	29.80200133	5.960400266	9.271733748	10.59626714	3.973600178	25.16613446	21.19253428	4.635866874
25	31.79366071	23.84524553	0	41.18724228	52.74857344	27.45816152	10.11616477	12.28391436	5.780665583	24.56782873	16.61941355	7.948415176	8.670998374	20.23232954	34.6839935	49.13565745	52.02599025	17.34199675	8.670998374	46.96790786	37.57432629	7.948415176	10.11616477	7.225831979	3.612915989	25.29041192	17.34199675	9.393581572
25	41.03644591	25.40351413	0.977058236	53.73820297	45.92173709	44.94467885	5.862349415	10.74764059	1.954116472	29.31174708	16.60999001	2.931174708	5.862349415	15.63293177	41.03644591	52.76114474	51.7840865	7.816465887	10.74764059	37.12821296	40.05938767	7.816465887	7.816465887	11.72469883	11.72469883	31.26586355	18.56410648	1.954116472
25	33.09160854	25.25412231	0	40.05826298	34.83327215	25.25412231	14.80414066	6.96665443	1.741663608	35.70410396	18.28746788	4.354159019	8.708318038	18.28746788	38.31659937	51.37907642	53.99157184	9.579149842	15.67497247	48.76658101	33.09160854	8.708318038	5.224990823	12.19164525	5.224990823	28.73744953	20.89996329	6.96665443
25	31.80147866	35.77666349	0	35.77666349	42.73323695	49.6898104	2.981388624	3.975184832	4.96898104	21.86351658	11.9255545	9.93796208	5.962777248	16.89453554	42.73323695	60.62156869	45.71462557	14.90694312	8.944165872	46.70842178	50.68360661	6.956573456	10.93175829	11.9255545	3.975184832	23.85110899	12.9193507	7.950369664
26	38.25295676	27.73339365	0.956323919	24.86442189	29.64604149	45.90354811	22.95177406	7.650591352	1.912647838	21.03912622	10.51956311	14.34485878	7.650591352	32.51501325	21.03912622	60.2484069	41.12192852	14.34485878	19.12647838	30.60236541	46.85987203	6.694267433	14.34485878	11.47588703	14.34485878	24.86442189	28.68971757	6.694267433
26	39.57336198	20.32145615	1.069550324	21.39100647	41.71246262	27.80830842	18.1823555	8.556402589	9.625952913	13.90415421	11.76505356	19.25190583	9.625952913	26.73875809	18.1823555	62.03391877	47.06021424	5.347751618	14.97370453	38.50381165	44.92111359	5.347751618	6.417301942	9.625952913	16.04325485	20.32145615	23.53010712	10.69550324
26	38.99975843	22.94103437	2.294103437	16.05872406	28.67629296	33.26449984	17.20577578	17.20577578	2.294103437	18.3528275	13.76462062	25.23513781	11.47051719	20.64693093	20.64693093	53.91143077	37.85270671	13.76462062	30.9703964	44.73501702	43.58796531	5.735258593	5.735258593	4.588206874	9.176413748	24.08808609	11.47051719	0
26	36.46920865	29.3339287	2.378426651	25.36988428	35.67639977	34.88359088	19.82022209	6.34247107	9.513706605	16.64898656	8.720897721	15.06336879	10.30651549	23.78426651	18.23460433	56.28943075	45.19010637	7.928088837	24.5770754	27.74831093	41.22606195	7.928088837	11.89213326	13.47775102	11.09932437	18.23460433	19.02741321	6.34247107
26	35.61155926	19.97721617	0	28.66296233	28.66296233	35.61155926	18.24006694	7.817171545	4.342873081	19.10864156	13.02861924	9.554320778	12.16004463	19.10864156	13.89719386	59.0630739	47.77160389	12.16004463	22.58294002	26.05723848	49.50875312	7.817171545	7.817171545	11.29147001	14.76576847	27.79438772	15.63434309	8.685746162
26	37.52798067	23.58901642	0	18.22787633	17.15564831	33.2390686	30.02238454	10.72228019	1.072228019	17.15564831	12.86673623	16.08342029	5.361140096	22.5167884	16.08342029	62.18922512	38.60020869	21.44456038	27.8779285	26.80570048	51.46694492	4.288912077	4.288912077	8.577824154	11.79450821	19.30010435	22.5167884	7.505596135
26	53.54547273	17.03719587	2.433885124	24.33885124	25.5557938	34.07439174	20.68802356	24.33885124	0	13.38636818	9.735540497	8.518597935	12.16942562	18.25413843	24.33885124	59.63018554	38.94216199	2.433885124	18.25413843	27.98967893	36.50827686	4.867770249	6.084712811	10.95248306	9.735540497	23.12190868	14.60331075	1.216942562
26	49.28147204	19.94726249	0	16.42715735	26.98747278	29.33420955	18.77389411	15.25378897	5.86684191	17.60052573	10.56031544	8.213578674	8.213578674	32.85431469	19.94726249	76.26894483	49.28147204	7.040210292	17.60052573	34.02768308	56.32168233	3.520105146	9.386947055	10.56031544	22.29399926	26.98747278	21.12063087	1.173368382
26	49.45459972	29.36366859	1.545456241	20.09093114	29.36366859	24.72729986	26.2727561	20.09093114	4.636368724	17.00001866	12.36364993	9.272737448	3.090912483	24.72729986	13.90910617	57.18188093	46.36368724	7.727281207	18.5454749	40.18186228	41.72731852	6.181824965	10.81819369	7.727281207	27.81821234	30.90912483	12.36364993	6.181824965
26	46.30950817	22.49318968	0	21.17006088	19.84693207	31.75509132	30.43196251	13.23128805	1.323128805	22.49318968	17.20067446	19.84693207	9.261901634	33.07822012	26.4625761	59.54079622	51.60202339	5.29251522	10.58503044	33.07822012	64.83331144	2.64625761	14.55441685	13.23128805	14.55441685	30.43196251	21.17006088	3.969386415
																	39.12861076	10.55851401	6.831979657	37.26534358	24.84356239	4.968712477	5.589801537	9.937424955	3.105445298	15.52722649	27.94900769	9.937424955
																	24.79138097	12.0200635	53.33903178	20.28385716	47.32900003	1.502507937	10.51755556	13.52257144	9.015047625	24.040127	26.29388891	8.263793656
																	35.60407891	16.43265181	42.90747972	13.69387651	42.90747972	7.303400803	12.7809514	6.390475702	24.64897771	29.21360321	22.82312751	8.216325903
																	27.51134809	12.94651675	29.12966269	15.37398864	38.03039295	6.473258375	8.091572969	6.473258375	12.13735945	20.22893242	21.03808972	8.900730266
																	23.36477818	16.25375873	40.63439683	15.23789881	35.55509723	6.095159524	9.142739287	4.063439683	29.4599377	35.55509723	29.4599377	10.15859921
																	29.94495551	11.83870334	38.30168727	16.01706922	34.8197157	4.874760199	3.48197157	10.44591471	13.23149197	29.24856119	25.07019531	11.83870334
																	24.28090352	14.56854211	37.87820949	14.56854211	45.64809862	1.942472282	10.68359755	6.798652985	16.51101439	34.96450107	20.39595896	6.798652985
																	18.00114407	5.625357523	39.37750266	12.37578655	37.12735965	4.500286019	9.000572037	7.875500533	14.62592956	23.6265016	18.00114407	3.375214514
																	27.94845633	11.38640813	55.89691265	8.281024097	34.1592244	2.070256024	2.070256024	5.175640061	26.91332832	30.01871235	23.80794428	11.38640813
																	18.90208441	5.040555842	55.44611426	6.300694802	36.54402985	2.520277921	6.300694802	5.040555842	18.90208441	17.64194545	17.64194545	1.26013896
																	13.93196673	2.143379496	38.58083093	24.64886421	40.72421043	6.430138489	6.430138489	6.430138489	18.21872572	21.43379496	15.00365647	15.00365647
																	18.94847257	7.414619701	37.0730985	23.89155237	46.9592581	7.414619701	6.590773067	9.062312968	17.3007793	19.7723192	28.83463217	8.238466334
																	30.69453795	6.931024699	50.49746566	14.85219578	30.69453795	6.931024699	5.940878313	7.921171085	22.77336687	24.75365964	21.78322048	10.89161024
																	22.44190608	4.878675235	36.10219674	13.66029066	45.85954721	4.878675235	7.805880377	10.73308552	20.49043599	19.51470094	13.66029066	10.73308552
																	25.21118373	10.271223	28.94617392	18.67495091	45.75362974	4.668737729	6.53623282	7.469980366	26.14493128	30.81366901	29.87992146	8.403727911
																	22.06853572	29.13046715	42.37158858	15.00660429	38.84062287	3.530965715	1.765482858	10.59289715	17.65482858	14.12386286	22.95127715	7.061931431
																	23.09408409	15.39605606	46.18816819	14.43380256	37.52788665	7.698028032	5.773521024	8.660281535	25.98084461	28.86760512	19.24507008	7.698028032
																	23.49722244	4.895254676	50.91064863	15.66481496	40.14108834	1.95810187	4.895254676	8.811458416	22.51817151	32.30868086	18.60196777	10.76956029
																	21.56987438	4.313974876	56.08167339	6.470962315	40.98276133	8.627949753	8.627949753	1.078493719	19.41288694	11.86343091	12.94192463	9.706443472
																	23.9916767	8.397086846	45.58418574	15.59458986	40.78585039	1.199583835	2.39916767	7.197503011	23.9916767	27.59042821	26.39084437	5.997919176
																	20.9573581	10.02308431	50.11542155	19.13497914	46.47066362	6.37832638	3.644757931	3.644757931	15.49022121	43.73709517	22.77973707	9.111894828
																	20.07534288	10.6281227	47.23610089	20.07534288	43.69339332	4.723610089	5.904512611	9.447220178	31.8843681	42.5124908	23.61805045	8.266317656
																	15.15322963	10.82373545	42.21256826	22.72984445	40.04782117	1.082373545	5.411867726	4.329494181	27.05933863	31.38883281	22.72984445	6.494241271
																	23.86422555	6.818350156	33.23945701	20.45505047	27.27340062	8.522937695	4.261468847	8.522937695	23.01193178	17.04587539	23.01193178	5.966056386
																	28.90486403	10.32316572	34.06644689	15.48474859	45.42192919	2.064633145	7.226216007	7.226216007	18.5816983	25.80791431	21.67864802	9.290849152
																	33.486893	7.008884582	11.6814743	48.28342712	45.94713226	6.230119628	12.46023926	15.57529907	3.115059814	26.47800842	14.79653412	7.787649535
																	33.33976689	12.24726131	14.96887493	48.30864183	48.30864183	2.721613624	8.164840872	17.69048856	2.041210218	25.17492602	19.05129537	13.60806812
																	46.13392055	10.45702199	7.381427288	40.59785008	47.36415843	7.381427288	9.22678411	10.45702199	4.920951525	31.98618492	16.6082114	11.07214093
																	43.58906867	12.13872798	17.65633161	45.79611012	45.79611012	6.621124355	7.172884718	16.55281089	3.86232254	28.13977851	22.62217488	11.03520726
																	46.43528744	11.20851766	8.006084041	47.23589584	47.23589584	2.401825212	7.205475637	8.806692445	4.00304202	24.81886053	18.41399329	6.404867233
																	44.77339558	8.265857646	9.643500587	40.64046676	46.83985999	9.643500587	8.954679117	10.33232206	2.755285882	20.66464412	20.66464412	4.821750294
																	45.9221368	19.06201905	14.72974199	49.38795845	51.12086927	2.599366234	12.13037576	17.32910823	2.599366234	19.06201905	11.26392035	8.664554113
																	48.08893907	12.38654491	5.100342023	42.25997676	38.61687532	3.643101445	4.371721734	11.65792462	7.28620289	23.31584925	16.02964636	6.557582601
																	49.13842644	8.872215884	6.142303305	38.90125426	38.21877612	4.09486887	8.189737739	4.09486887	4.777347015	26.61664765	19.7918662	4.777347015
																	44.62130436	5.354556523	7.139408697	50.86828697	44.62130436	1.784852174	6.24698261	8.031834784	5.354556523	27.6652087	16.95609566	3.569704349
																	40.80970456	3.778676348	6.045882156	44.5883809	34.7638224	6.045882156	6.045882156	6.801617426	0	24.18352863	18.89338174	1.511470539
																	44.681015	0.8936203	7.1489624	48.2554962	42.8937744	3.5744812	5.3617218	8.0425827	1.7872406	10.7234436	19.6596466	7.1489624
																	41.28166277	11.90817195	7.938781301	45.25105342	44.45717529	3.969390651	3.17551252	11.11429382	3.17551252	25.40410016	21.43470951	2.38163439
																	45.04170513	10.72421551	5.719581604	44.32675743	40.75201893	2.859790802	6.434529305	10.00926781	2.144843102	20.01853562	29.31285572	7.864424706
																	35.59194606	7.529065513	5.47568401	43.12101158	45.85885358	5.47568401	2.737842005	5.47568401	1.368921002	22.58719654	18.48043353	8.213526014
																	46.70845019	1.610636213	6.442544854	48.3190864	51.54035883	3.221272427	4.026590534	8.053181067	0	25.77017942	17.71699835	5.637226747
																	52.85027821	3.583069709	5.374604564	52.85027821	51.05874336	3.583069709	1.791534855	5.374604564	1.791534855	21.49841826	14.33227884	6.270371991
																	46.79528467	8.874967782	6.454522023	50.82936093	42.7612084	5.64770677	7.261337276	3.227261012	0.806815253	20.17038132	21.78401183	2.420445759
																	49.23696921	7.264470867	6.457307437	39.55100805	51.6584595	4.842980578	11.30028802	8.878797727	1.614326859	21.7934126	19.37192231	8.071634297
																	41.33993376	8.088247909	6.290859485	54.82034694	47.63079324	2.696082636	1.797388424	8.986942121	2.696082636	17.07519003	21.56866109	5.392165273
																	48.78436944	3.547954141	8.869885353	54.10630065	34.59255288	3.547954141	2.660965606	7.095908282	6.208919747	18.62675924	20.40073631	3.547954141
																	43.10680147	3.716103575	11.14831073	52.76867077	40.13391861	5.94576572	4.45932429	5.94576572	4.45932429	27.49916646	20.06695931	6.688986435
																	35.59327407	7.23930998	13.2720683	43.43585988	39.21292906	7.23930998	8.445861643	9.652413306	2.413103327	34.3867224	13.87534413	8.445861643
																	36.91928142	14.19972362	7.809847993	42.59917087	34.0793367	3.549930906	6.389875631	6.389875631	3.549930906	12.77975126	22.00957162	2.129958544
																	22.28906793	17.83125434	39.37735334	28.23281938	44.57813586	3.714844655	16.34531648	8.172658241	11.8875029	18.57422327	19.31719221	9.658596103
																	36.33005673	12.11001891	41.83461078	16.51366215	51.74280807	3.30273243	13.21092972	9.90819729	28.62368106	26.42185944	27.52277025	3.30273243
																	34.79832008	12.22643679	38.56030063	22.5718833	52.66772769	1.880990275	13.16693192	11.28594165	23.51237843	37.61980549	19.75039788	4.702475687
																	33.59908085	11.19969362	27.99923404	16.79954043	47.99868693	1.599956231	4.799868693	12.79964985	22.39938724	19.19947477	24.79932158	7.999781156
																	21.98494717	11.47040722	20.07321263	20.07321263	44.9257616	2.867601805	8.602805414	16.24974356	11.47040722	24.85254897	17.20561083	6.691070877
																	29.58014397	9.86004799	23.00677864	31.2234853	43.54854529	4.108353329	4.930023995	12.32505999	27.93680264	30.40181464	14.79007199	7.395035993
																	30.02501059	5.680407409	27.59055027	29.21352382	47.06623282	6.491894182	13.79527514	9.737841273	19.47568255	18.66419577	17.852709	4.057433864
																	30.09380774	5.543596163	33.26157698	27.71798082	46.72459623	7.127480782	10.29525002	9.503307709	19.00661542	26.92603851	21.38244234	4.751653854
																	21.41341871	8.760034926	23.36009314	31.14679085	40.88016299	0.973337214	5.840023284	4.86668607	11.68004657	29.20011642	17.52006985	1.946674428
																	36.34284236	5.071094283	28.73620094	19.43919475	55.78203712	5.071094283	2.535547142	7.606641425	21.12955951	36.34284236	18.59401237	7.606641425
																	30.18621946	16.25411817	23.99417444	20.89815193	38.70028135	2.322016881	6.192045017	8.514061898	22.44616319	23.99417444	9.288067525	7.740056271
																	30.8010069	10.87094361	23.55371116	27.17735903	40.76603855	2.717735903	8.153207709	8.153207709	26.27144706	20.83597526	15.40050345	3.623647871
																	28.12166481	5.858680168	23.43472067	25.77819274	41.01076118	1.171736034	2.343472067	3.515208101	29.29340084	22.26298464	18.74777654	2.343472067
																	37.74311159	23.58944474	24.17918086	20.05102803	40.10205606	7.076833422	8.256305659	8.256305659	17.69208356	21.23050027	31.25601428	10.02551401
																	34.42971359	9.710944858	21.18751605	30.01564774	40.60940577	4.414065844	9.710944858	10.59375803	24.71876873	22.95314239	18.53907655	12.35938436
																	27.1344148	5.251822219	24.50850369	20.13198517	41.13927405	6.127125922	9.628340735	7.877733328	21.00728888	22.75789628	17.50607406	5.251822219
																	27.63751185	7.537503233	31.82501365	24.28751042	36.01251544	5.862502514	7.537503233	5.025002155	15.91250682	16.75000718	16.75000718	5.025002155
																	36.63690397	11.15036208	27.8759052	27.8759052	49.38017492	7.168089908	9.557453211	4.778726605	19.11490642	22.30072416	17.52199755	17.52199755
																	33.09964982	30.67772423	21.79733037	16.95347918	49.24582047	3.229234129	10.49501092	15.33886211	18.56809624	16.95347918	12.10962798	5.651159726
																	36.88618931	8.512197533	32.63009054	24.8272428	43.27033746	2.837399178	8.512197533	10.64024692	21.28049383	28.37399178	29.79269136	3.546748972
																	33.82539598	12.30014399	30.75035998	24.60028799	54.58188897	0.768759	7.687589995	8.456348995	16.14393899	11.53138499	21.52525199	3.843794998
																	24.33034339	3.041292923	36.49551508	16.22022893	44.60562954	7.096350155	5.068821539	7.096350155	19.26152185	15.20646462	23.31657908	1.013764308
																	29.81527331	5.963054662	23.0003537	23.85221865	54.51935691	0.851864952	6.814919614	5.963054662	11.07424437	17.88916399	23.85221865	11.92610932
																	35.54704375	15.00875181	31.59737223	18.16848903	37.91684667	2.369802917	11.05908028	0.789934306	14.2188175	14.2188175	25.27789778	6.319474445
																	34.18222955	11.69392063	17.09111477	54.87147375	52.17287668	3.598129426	12.59345299	9.894855921	6.296726495	15.29205006	26.08643834	9.894855921
																	49.81139076	10.33821318	6.57886293	41.3528527	61.08944149	1.879675123	15.97723854	7.518700491	16.91707611	31.95447709	20.67642635	5.639025369
																	38.2181247	6.253874951	9.033374929	45.16687464	42.38737467	3.474374973	10.42312492	11.81287491	9.728249923	21.54112483	23.62574981	4.169249967
																	46.37476786	11.0416114	20.61100794	39.0136936	46.37476786	7.361074263	3.680537132	8.833289116	5.152751984	25.76375992	18.40268566	7.361074263
																	47.61383025	8.209281078	14.77670594	49.25568647	41.8673335	5.746496754	13.95577783	6.567424862	8.209281078	21.3441308	21.3441308	9.851137293
																	37.11933982	5.11990894	8.319852028	41.59926014	47.3591577	6.399886175	6.399886175	9.599829263	3.199943088	23.03959023	21.11962438	6.399886175
																	43.81969817	5.680331244	6.491807136	38.13936692	57.61478833	4.868855352	9.737710704	11.36066249	8.11475892	21.09837319	10.5491866	10.5491866
																	38.80208316	5.543154738	7.918792482	43.55335865	41.17772091	3.167516993	7.126913234	5.543154738	6.335033986	22.17261895	10.29443023	8.71067173
																	38.34066831	5.000956736	14.16937742	47.50908899	58.34449525	1.666985579	6.667942315	8.334927893	6.667942315	25.00478368	14.16937742	2.500478368
																	47.08997051	11.77249263	9.417994102	34.72885325	47.08997051	7.652120208	7.063495577	15.30424042	7.652120208	22.36773599	27.07673304	2.943123157
																	40.85183238	5.106479048	9.191662286	39.83053657	50.04349467	4.085183238	7.149070667	7.149070667	7.149070667	24.51109943	8.170366477	5.106479048
																	39.05542497	5.695582808	4.881928121	45.56466246	39.86907965	3.254618747	8.136546868	5.695582808	10.57751093	22.78233123	14.64578436	2.44096406
																	37.93472294	3.29867156	8.2466789	41.2333945	40.40872661	1.64933578	7.42201101	4.94800734	9.89601468	15.66868991	11.54535046	2.47400367
																	42.08972454	9.183212628	16.83588982	40.55918911	48.2118663	4.591606314	15.30535438	10.71374807	6.887409471	30.61070876	11.47901578	3.826338595
																	33.86080693	7.432860058	9.084606737	47.07478037	53.68176708	3.303493359	9.910480077	2.477620019	4.955240038	11.56222676	14.86572012	14.03984678
																	37.90395371	3.790395371	11.37118611	38.66203278	53.82361427	9.855027964	11.37118611	9.09694889	15.16158148	18.19389778	18.19389778	10.61310704
																	44.85018857	4.561036126	9.122072252	37.2484617	44.09001588	3.800863438	11.40259031	5.321208814	8.361899564	17.48397182	9.88224494	5.321208814
																	32.23745642	10.99004196	2.930677856	39.56415106	43.22749838	6.594025176	6.594025176	8.792033568	8.792033568	19.78207553	13.18805035	2.198008392
																	36.6541814	7.968300304	10.35879039	43.02882164	56.57493216	7.171470273	7.171470273	11.15562043	13.54611052	13.54611052	19.92075076	6.374640243
																	42.09777405	7.795884083	13.25300294	45.21612768	49.11406972	3.118353633	7.016295675	6.236707266	13.25300294	28.0651827	17.93053339	3.897942041
																	32.43614708	7.863308384	14.74370322	36.36780127	51.11150449	3.931654192	7.863308384	5.897481288	7.863308384	16.70953032	18.67535741	4.91456774
																	39.84140562	7.517246343	11.27586951	39.84140562	39.84140562	3.006898537	10.52414488	5.26207244	8.268970977	18.04139122	18.79311586	5.26207244
																	38.82160505	2.426350316	14.55810189	38.82160505	50.95335663	3.235133754	4.852700632	11.32296814	10.5141847	21.83715284	12.94053502	7.279050947
																	38.12348529	3.876964606	7.107768444	31.01571685	38.76964606	3.876964606	12.92321535	13.56937612	8.400089979	28.43107378	12.92321535	1.938482303
																	39.19537366	11.19867819	17.9178851	32.47616675	64.95233349	2.239735638	8.958942551	10.07881037	19.03775292	25.75695983	12.31854601	1.119867819
																	46.77120431	7.63611499	20.04480185	31.49897433	58.2253768	4.772571869	20.04480185	7.63611499	13.36320123	23.86285934	14.31771561	9.545143738
																	41.08428116	8.216856233	27.38952078	29.21548883	54.77904155	5.477904155	9.129840258	7.303872207	16.43371247	22.82460065	24.6505687	5.477904155
																	37.94120622	7.904417962	23.71325389	33.19855544	52.95960035	2.371325389	11.06618515	12.64706874	18.18016131	19.76104491	22.13237029	8.694859758
																	27.88770236	6.197267192	13.42741225	37.18360315	48.54525967	4.131511461	19.62467944	1.032877865	18.59180157	18.59180157	11.36165652	2.065755731
																	37.08374582	6.74249924	35.73524597	26.29574704	54.61424384	4.719749468	12.81074856	13.48499848	12.13649863	24.94724719	12.81074856	10.78799878
																	43.95445956	10.07289698	21.06151187	28.38725513	65.93168934	8.241461168	9.157179075	7.32574326	15.56720443	18.31435815	10.98861489	2.747153723
																	30.92777025	6.789022738	39.97980057	23.38441165	36.20812127	4.526015159	11.3150379	9.806366178	9.806366178	9.806366178	26.40175509	2.263007579
																	32.49415791	8.123539477	29.24474212	29.24474212	51.17829871	3.249415791	4.874123686	11.37295527	17.0594329	27.62003422	16.24707895	0
																	30.02490081	9.174275248	11.67635032	31.69295086	52.54357642	2.502075068	10.00830027	9.174275248	14.17842538	21.68465059	14.17842538	3.33610009
																	45.8824397	10.84494029	27.52946382	30.03214235	42.54553499	10.01071412	3.336904705	13.34761882	10.01071412	20.85565441	19.18720206	2.502678529
																	27.12827364	12.85023488	11.42243101	29.26997946	46.40362597	5.711215504	7.13901938	10.70852907	19.27535233	21.41705814	14.27803876	9.280725194
																	38.99576424	4.874470531	18.52298802	27.29703497	56.54385815	0.974894106	7.799152849	5.849364637	14.62341159	20.47277623	7.799152849	3.899576424
																	32.9890356	7.42253301	28.04068026	32.9890356	45.35992395	4.12362945	9.89671068	4.12362945	9.89671068	15.66979191	10.72143657	7.42253301
																	38.45943311	11.09406724	19.96932104	33.28220173	50.29310484	0.739604483	11.83367173	8.875253796	17.01090311	25.14655242	11.09406724	11.09406724
																	34.85819137	8.714547844	22.65782439	32.24382702	53.15874185	3.485819137	7.843093059	4.357273922	11.3289122	21.78636961	14.81473133	1.742909569
																	41.77185771	5.696162415	12.34168523	40.82249731	55.06290335	1.898720805	5.696162415	2.848081208	18.98720805	14.24040604	16.13912684	1.898720805
																	48.22511734	3.444651238	11.19511652	32.72418677	51.66976858	3.444651238	6.028139667	5.166976858	15.50093057	20.66790743	17.22325619	2.583488429
																	44.77695519	7.960347589	18.90582552	25.87112966	50.74721588	0.995043449	9.950434486	3.980173794	17.91078207	20.89591242	11.94052138	4.975217243
																	31.92384571	8.779057571	19.95240357	31.92384571	37.51051871	6.384769142	11.173346	8.779057571	10.37524986	8.779057571	19.95240357	2.394288428
																	36.24099016	6.903045746	22.43489867	27.61218298	57.81300812	3.451522873	2.588642155	12.08033005	19.84625652	25.02354083	18.12049508	7.765926464
																	29.72604537	7.706752504	11.00964643	47.34147967	57.25016146	3.30289393	5.504823217	5.504823217	17.6154343	19.81736358	17.6154343	0
																	43.46778134	5.322585471	16.85485399	50.56456197	51.45165955	8.870975784	6.209683049	3.548390314	14.19356125	26.61292735	14.19356125	4.435487892
																	30.66908721	14.89641379	14.02015415	33.29786611	55.20435697	2.628778903	9.638855979	9.638855979	15.77267342	17.52519269	14.02015415	8.762596344
