# Supplementary material for: Dynamic range adaptation in primary motor cortical populations
Source: eLife. 2017 Apr 18;6:e21409. doi: 10.7554/eLife.21409 (PMC5395298; doi:10.7554/eLife.21409)
Supplement: Figure 2—figure supplement 4—source data 1. — DOI: http://dx.doi.org/10.7554/eLife.21409.014 [file elife-21409-fig2-figsupp4-data1.zip › Fig2S4a.txt]

Rng_2D	Rng_3D
18.81646701	20.0701305
13.60718017	7.988454033
10.87605436	11.96569251
80.24034701	67.46480235
56.53025154	50.04270328
85.89869428	65.10276761
23.46866638	26.06356068
12.49382656	11.85451763
27.02363608	34.62535508
45.46002748	44.38413502
31.07071993	30.28772421
38.88597863	26.78327339
12.61266872	10.40151191
15.86648202	13.17484825
38.33814527	36.56593503
22.49859081	29.00437578
29.72431139	31.05584819
29.23025284	16.99076722
54.79248496	45.06816384
37.65186479	31.00623678
40.89569502	34.96482996
22.04927801	20.68221301
13.13382322	9.890079557
12.35407026	9.305831072
19.18467322	18.29463267
26.07248872	22.32620802
23.2574387	18.68820644
27.94257163	25.22222487
