# Supplementary material for: Dynamic range adaptation in primary motor cortical populations
Source: eLife. 2017 Apr 18;6:e21409. doi: 10.7554/eLife.21409 (PMC5395298; doi:10.7554/eLife.21409)
Supplement: Figure 2—figure supplement 4—source data 1. — DOI: http://dx.doi.org/10.7554/eLife.21409.014 [file elife-21409-fig2-figsupp4-data1.zip › Fig2S4b.txt]

Rng_2D	Rng_3D
4.899003964	6.131057814
17.07296721	17.04500455
14.4015714	14.54226252
23.11971952	22.87191133
22.4711815	23.74498647
12.35346958	15.20637694
9.051017192	11.12774664
10.85080703	8.828914186
14.91872131	17.60007328
13.04489345	13.2513058
36.68424112	33.2556822
68.7811912	63.12406565
28.23680116	28.23698178
23.91489527	17.80914017
53.29653008	51.67303103
61.84709959	61.15602362
27.09723342	25.05700975
28.60421403	34.53722729
33.14166925	30.01839149
25.73640919	16.4816906
14.56128138	14.46380733
16.82712296	11.7060083
20.45055962	23.53362078
9.362113267	8.331516006
26.33323082	25.56351455
39.77332993	31.69265904
10.19683167	8.799219939
36.65003394	29.19809632
15.10856298	16.63558418
15.98317266	16.933671
58.7561096	53.28448819
14.17851205	11.91318612
21.26465054	20.46378414
6.68668639	6.439653186
8.479758526	7.620481137
24.85267646	22.19587254
12.81350515	12.65541294
17.0604024	15.3697652
34.02477806	25.4466951
21.05556111	16.62156995
9.342103143	4.426409441
31.57674127	26.19580292
9.794043123	4.536749232
