# Supplementary material for: Dynamic range adaptation in primary motor cortical populations
Source: eLife. 2017 Apr 18;6:e21409. doi: 10.7554/eLife.21409 (PMC5395298; doi:10.7554/eLife.21409)
Supplement: Figure 2—figure supplement 5—source data 1. — DOI: http://dx.doi.org/10.7554/eLife.21409.016 [file elife-21409-fig2-figsupp5-data1.zip]

Archive with 9 entries (8 files):
- Fig2S5_A2D.txt
- __MACOSX/
- __MACOSX/._Fig2S5_A2D.txt
- Fig2S5_A3D.txt
- __MACOSX/._Fig2S5_A3D.txt
- Fig2S5_C2D.txt
- __MACOSX/._Fig2S5_C2D.txt
- Fig2S5_C3D.txt
- __MACOSX/._Fig2S5_C3D.txt
