# Supplementary material for: Dynamic range adaptation in primary motor cortical populations
Source: eLife. 2017 Apr 18;6:e21409. doi: 10.7554/eLife.21409 (PMC5395298; doi:10.7554/eLife.21409)
Supplement: Figure 2—figure supplement 5—source data 1. — DOI: http://dx.doi.org/10.7554/eLife.21409.016 [file elife-21409-fig2-figsupp5-data1.zip › Fig2S5_A2D.txt]

Rng_Early	Rng_Late
0.080936744	0.150826628
5.340997709	5.930496923
18.47850654	20.49200258
1.12197358	1.47961034
24.20828438	24.63392853
34.33700108	28.72930207
17.85724888	16.22734799
1.571663428	1.449196672
56.44617632	61.86972993
6.320162078	6.25275061
17.90630259	14.7837746
82.1899279	67.26346706
24.92258423	28.78471027
5.525157879	5.591707515
48.06168617	44.36128641
13.74233458	9.771686575
54.91649341	57.49164461
62.25875895	73.52297906
15.90246637	18.7630061
17.14846401	27.3529907
49.35817403	37.5547256
29.36487777	22.83907
23.29891692	23.6477004
7.667256841	6.553078474
25.67358064	27.38674429
34.79967391	29.39286612
59.49495182	55.93276966
49.83947494	44.86177077
3.373914355	3.675719427
26.46311094	36.67515646
26.22671596	21.8385316
13.0546329	14.11407178
21.78603096	19.52926164
9.887914246	14.0454984
15.49343508	15.86881454
26.84182159	22.40410579
44.14849475	43.06126069
5.256419523	9.114483357
1.354878316	1.934309407
0.718822101	0.615320701
0.171876859	0.12085078
18.80466451	14.12871927
1.507637498	1.480303654
31.80065132	27.81342861
29.02465155	25.05658923
22.98706923	16.52776857
1.432638929	1.011338083
22.51880302	11.45123361
0.257097631	0.043647039
13.07379661	10.71695653
77.2776632	65.53278091
24.29449064	19.73536738
11.91059472	4.529281341
49.64260934	51.08264767
10.5825185	8.649279777
56.05024224	45.91659752
72.78393977	63.12896138
17.01060067	15.60630748
22.22337337	22.74448366
50.99178439	41.0097525
19.13057213	14.33563473
19.23887549	16.30308713
33.37819914	16.28442557
18.44469302	5.897346831
27.66401986	31.17433664
60.57170307	68.00225441
39.20760619	44.81832952
12.32888534	14.17461431
23.97006346	22.17471461
11.4667647	11.88217673
5.566336744	7.000946319
18.03811688	27.63343616
16.93696943	15.09435252
33.8240512	34.57680445
38.65566608	31.80855391
2.246166153	4.146869261
0.448586899	0.455766608
18.53403153	19.92113653
0.740901835	0.74806159
11.83119661	11.90972161
1.058871741	1.009902582
74.00558534	67.93424439
53.46106471	52.3447831
52.15173854	57.89987894
62.51863908	45.76354656
38.40497687	25.96865618
11.72698818	8.771812094
65.30402744	47.22975845
7.764547794	8.95182605
53.92818055	44.34300548
49.7674239	37.71456429
20.62175404	23.44067722
12.24912055	7.839155083
29.79143287	20.28564359
27.71100109	19.18571036
18.24691956	17.81269064
20.38391083	26.73600741
13.78035758	2.305824662
57.29451549	61.45461756
41.96369731	37.81498127
31.24750985	31.21463345
22.74816238	21.44714409
9.000999952	10.72720937
1.383455991	1.608402851
26.6270012	25.41549814
5.039479677	4.979789384
14.61906521	15.60564557
2.784217765	1.871577521
27.80649295	35.25556903
20.82146846	20.89624729
2.896154665	3.01583218
15.89728023	15.45077676
8.151961977	8.088229656
