# Supplementary material for: Dynamic range adaptation in primary motor cortical populations
Source: eLife. 2017 Apr 18;6:e21409. doi: 10.7554/eLife.21409 (PMC5395298; doi:10.7554/eLife.21409)
Supplement: Figure 2—figure supplement 5—source data 1. — DOI: http://dx.doi.org/10.7554/eLife.21409.016 [file elife-21409-fig2-figsupp5-data1.zip › Fig2S5_A3D.txt]

Rng_Early	Rng_Late
16.20404345	18.81086079
12.37922482	6.937562452
47.49721347	46.09925441
48.1174735	43.34625757
60.35786759	67.82986758
32.06498232	35.9985733
37.08181287	37.19386279
27.65125756	21.23713488
14.58795024	10.58660646
27.24631296	31.55318376
8.465808516	8.301744759
10.13087493	8.799423794
31.35087591	27.99687369
37.08519545	31.71471386
30.0180354	27.66038564
16.16877685	18.0047321
40.15853781	39.89384359
32.05573699	28.64600096
39.63271042	35.28513258
26.4468649	29.37376331
17.16241642	15.65140459
17.70177921	19.72695243
14.43723052	15.25001944
21.54520471	23.77962831
22.73396189	27.72900991
14.83676097	13.65099205
17.91385846	18.30535824
53.83421668	59.26248137
42.67555045	54.31979017
52.62292207	67.41719756
25.04139241	21.3351671
7.377185001	6.715735284
29.89806147	26.48640254
53.84138497	45.82540024
46.16730723	38.96369469
63.77660715	58.48591068
30.56006213	31.20409409
26.78443282	32.08428911
27.10898903	23.51596877
32.60060454	37.91857305
26.15499062	24.51781312
24.81196231	26.0254364
33.50472192	43.55337472
25.6095294	33.20945791
56.48693942	52.7370798
25.19904488	24.92053008
10.25064529	9.605142707
10.45249437	7.290227162
13.19546237	8.798080479
10.27974902	11.9799577
20.89803857	26.23624176
26.99993389	27.47921292
41.94122512	37.98521008
23.21447156	21.76055355
23.69893479	18.89899419
47.43253813	52.13549145
45.35579829	51.44204199
60.20120417	58.81079032
37.12814013	26.97802763
4.021415679	8.354258649
10.54856461	14.35016253
47.07494836	55.03853704
37.16606569	39.00668465
57.54679557	63.74415072
33.48481255	40.73316398
20.43747263	29.46120935
16.24366787	9.41757115
15.35913232	18.30428533
48.45897398	53.27111543
20.20509349	26.06713511
14.56905533	15.40122695
25.75118264	32.00809105
18.72662886	30.61004328
32.73288948	56.31525865
31.86993633	30.02454336
51.27677996	56.3941125
21.17047851	18.21752127
15.90234089	15.75705299
13.87827913	25.87989978
21.47696497	19.29823804
15.92525216	19.64265012
41.58144485	38.33167522
14.12919658	20.2516192
7.72161586	9.380094019
43.87061912	44.89896678
6.174962387	10.68378293
43.33219542	37.53890761
40.98562668	36.56655714
41.81380072	48.65479776
37.87870431	38.29558956
17.79807625	23.07604337
38.16628023	40.58608505
50.11546982	63.38815031
28.98602373	23.33747311
27.60223762	28.23980056
28.67110045	23.75756749
32.01879586	28.59532052
26.90839863	33.53675311
24.6096108	18.02862736
11.2678729	17.9183765
10.78438217	9.648295599
22.66722969	21.71926605
13.84819097	13.1368317
8.164720849	4.425246272
22.15580987	24.15424879
44.23510118	42.3472589
24.70499655	27.3188453
51.36648719	56.35104021
19.52998418	19.44763241
21.2916992	15.86952373
25.1829748	33.46870108
8.569643425	6.537032476
24.30617015	16.41078258
52.36453	53.72715626
