# Supplementary material for: Dynamic range adaptation in primary motor cortical populations
Source: eLife. 2017 Apr 18;6:e21409. doi: 10.7554/eLife.21409 (PMC5395298; doi:10.7554/eLife.21409)
Supplement: Figure 2—figure supplement 5—source data 1. — DOI: http://dx.doi.org/10.7554/eLife.21409.016 [file elife-21409-fig2-figsupp5-data1.zip › Fig2S5_C2D.txt]

Rng_Early	Rng_Late
4.899003964	4.899003964
17.07296721	17.07296721
14.4015714	14.4015714
23.11971952	23.11971952
22.4711815	22.4711815
12.35346958	12.35346958
9.051017192	9.051017192
10.85080703	10.85080703
14.91872131	14.91872131
13.04489345	13.04489345
36.68424112	36.68424112
68.7811912	68.7811912
28.23680116	28.23680116
23.91489527	23.91489527
53.29653008	53.29653008
61.84709959	61.84709959
27.09723342	27.09723342
28.60421403	28.60421403
33.14166925	33.14166925
25.73640919	25.73640919
14.56128138	14.56128138
16.82712296	16.82712296
20.45055962	20.45055962
9.362113267	9.362113267
26.33323082	26.33323082
39.77332993	39.77332993
10.19683167	10.19683167
36.65003394	36.65003394
15.10856298	15.10856298
15.98317266	15.98317266
58.7561096	58.7561096
14.17851205	14.17851205
21.26465054	21.26465054
6.68668639	6.68668639
8.479758526	8.479758526
24.85267646	24.85267646
12.81350515	12.81350515
17.0604024	17.0604024
34.02477806	34.02477806
21.05556111	21.05556111
9.342103143	9.342103143
31.57674127	31.57674127
9.794043123	9.794043123
19.60266459	25.90082536
14.98409521	13.86222809
18.7565213	19.86558582
24.67476302	30.76549814
28.12147312	21.49001895
23.70723165	20.91108673
20.84303977	15.75076813
15.96120019	19.17582644
41.74552242	38.47655963
36.59555108	33.60361735
16.77512477	16.30456838
22.89978472	25.57570403
61.2353775	62.3640336
27.88649377	24.13856891
22.83056988	17.04973503
37.89561441	54.90007908
28.90925722	26.14889204
36.32040547	24.37731034
20.95114602	16.97456073
31.36853962	26.85896927
25.69792422	33.87909105
34.12803036	25.04711949
12.69406755	21.54632205
64.26660092	13.98175603
20.03696847	57.03502505
36.67948735	15.50816097
15.14354577	25.35803787
10.62265345	9.883722289
13.46634198	10.19926424
24.00638797	15.99704217
29.25820974	28.02217321
20.14410831	29.33828191
36.43710383	9.398605331
16.32284956	15.67154576
17.41395941	20.4696312
36.18635496	32.14788427
12.02684892	6.360187112
29.73040344	30.69645803
23.6440388	25.00028571
18.83668018	19.82322133
21.13775616	12.77973718
50.32093732	11.55490717
50.52843075	48.36301303
23.41713433	53.59788136
76.66864157	28.78732494
30.42312537	75.46772307
29.59021627	34.47829375
59.76418306	33.00734716
18.02118345	68.88495676
79.48662393	17.63363533
22.45794753	67.92427653
33.15715935	31.94701399
43.46234452	32.72940749
17.77890366	20.33161355
41.37044649	31.71078119
19.25099508	34.65110342
22.2109926	26.58534634
54.18919628	14.28842013
24.01290639	63.77876144
40.94078576	22.68328424
9.659648051	33.69756448
17.6433214	13.86931509
28.71133293	17.18875453
14.68204995	30.15165065
25.04177629	16.05408508
26.12958737	33.85570085
14.59838986	21.97212264
33.54222415	9.915366568
65.77996553	24.80319344
31.99600605	56.44238037
13.98122873	12.25544395
35.70839245	20.36248429
15.70388658	34.00560859
28.10462586	24.31673068
5.031145358	29.34357111
31.4119341	19.63872103
19.34151346	18.40746375
16.20994797	14.24907415
46.82714062	47.29225996
51.66884157	53.90587799
17.01325202	16.65761009
24.77772496	17.20368175
39.92364621	39.33219108
81.9841858	79.44360799
36.67291942	31.76874796
66.58217956	60.62253578
18.71361928	15.71319392
65.73721784	59.566622
26.27915406	26.2199709
46.64020271	49.02376547
15.62572012	13.51498095
6.203676909	16.54653101
16.04189409	9.944828545
31.96096564	15.94199834
18.32375388	31.56734111
23.86593868	20.51125508
25.73188198	33.30816793
61.53039788	20.4568361
29.39782831	63.23997634
18.82377154	35.35761534
18.07752747	21.34222731
15.53737342	21.54251731
14.44128675	15.65907299
18.84068288	15.12518577
22.57266139	23.5083414
23.05739861	19.61585836
27.08045782	20.73011596
23.66487343	23.81621531
12.88224106	19.73965884
43.06663532	43.90345629
36.93696655	46.91801224
19.19911037	13.74250757
30.56127838	33.61192013
32.74981461	29.71936421
53.53641485	57.87922222
28.86981446	27.4257883
52.54785914	53.08918358
21.00235168	15.7080607
50.52624409	50.34353006
29.59803284	22.89541559
14.14764777	19.29284621
12.49513283	10.62538438
14.67580649	19.54312983
37.88030027	24.91403344
32.53593096	13.49484705
31.09132703	42.7520723
20.62098211	28.12647928
18.83571752	16.64849604
19.89603162	23.59887873
27.69928962	16.20259274
24.14398595	21.44215235
25.55015153	24.52092333
25.85763168	22.29301512
