# Supplementary material for: Dynamic range adaptation in primary motor cortical populations
Source: eLife. 2017 Apr 18;6:e21409. doi: 10.7554/eLife.21409 (PMC5395298; doi:10.7554/eLife.21409)
Supplement: Figure 2—figure supplement 5—source data 1. — DOI: http://dx.doi.org/10.7554/eLife.21409.016 [file elife-21409-fig2-figsupp5-data1.zip › Fig2S5_C3D.txt]

Rng_Early	Rng_Late
23.98995693	14.45215588
12.55899962	7.771855648
34.66111786	27.33875544
10.09514927	10.41573996
18.83582028	20.0626318
36.43888848	37.89558674
34.39449863	38.11770012
61.18341685	54.89477146
28.40420047	23.25362356
46.29499055	34.68441394
47.33350209	39.70735164
14.75872683	17.33575773
26.40827875	17.02220482
22.20728693	22.97518666
16.25034791	20.5310943
16.44756665	14.79114994
18.22229775	17.71856779
25.38848914	14.49869072
32.66685731	29.96373945
22.07214105	26.67538813
23.16680259	19.41373784
74.1172169	59.88870049
14.26725017	11.0691623
10.610576	12.3454982
15.43262373	19.24651363
12.45678955	6.283003519
18.14725514	19.26598343
18.55202469	16.87105886
10.22883415	9.340981973
26.50583631	20.20767054
24.76895228	22.94377156
13.14621316	15.14014804
56.50177962	38.9918195
6.131057814	4.679898027
17.04500455	19.63373078
14.54226252	12.94631414
22.87191133	18.43425423
23.74498647	15.09967383
15.20637694	15.51532765
11.12774664	10.60845988
8.828914186	7.98788332
17.60007328	13.66583076
13.2513058	10.93516685
33.2556822	41.87372475
63.12406565	56.35558107
28.23698178	24.92156364
17.80914017	24.05892802
51.67303103	46.45946401
61.15602362	51.02713664
25.05700975	25.12928204
34.53722729	23.35501501
30.01839149	34.2266242
16.4816906	17.60067389
14.46380733	9.892342779
11.7060083	17.43558624
23.53362078	21.38116841
8.331516006	4.479684265
25.56351455	20.47334393
31.69265904	35.68125705
8.799219939	10.07531897
29.19809632	33.19268701
16.63558418	16.10033326
16.933671	15.34324795
53.28448819	52.13748803
11.91318612	11.25044948
20.46378414	16.02596212
6.439653186	10.87432266
7.620481137	11.21639412
22.19587254	25.86389522
12.65541294	9.600622102
15.3697652	11.1324211
25.4466951	31.47880234
16.62156995	20.93848926
4.426409441	7.297516909
26.19580292	30.03366074
4.536749232	6.327890564
23.43309909	24.65812898
20.50834674	18.16988133
20.27663686	20.35189387
30.06122222	29.04608145
14.20691649	22.79014553
18.56541032	10.48414963
13.12389221	10.80728153
12.74086041	7.28856227
36.69687823	34.78377398
43.46600178	43.03386965
49.20559263	42.47714812
20.42943734	20.20864748
22.99288262	26.34827809
42.56427346	34.57031136
22.68136167	17.44372551
44.71529867	39.19250752
17.37277581	21.14177561
44.62513994	39.234534
19.92629298	14.07159232
14.74188114	14.32035465
16.83630128	18.17999337
28.31386156	20.33606123
42.31495059	36.12623271
21.75778097	20.45034548
16.61363425	15.05401318
45.33149405	41.76595795
17.4413192	20.16742447
14.92821335	12.94649197
22.42718505	24.86123294
15.53179593	11.89018184
25.67044522	25.27394581
22.83266453	21.47106403
23.93913615	17.31269751
22.15613952	16.78187125
10.9324597	7.418939413
31.32547968	27.94876525
8.785492014	6.769650057
13.11604105	14.74699347
23.55987555	21.32034294
26.28481767	23.90061288
6.28830884	7.748350129
22.6402153	19.39385691
18.59661732	17.37806774
31.2558716	23.10003028
37.2314597	32.92466797
24.19883893	18.96351262
11.20521887	8.680379776
10.07117322	8.113434577
7.425441311	5.839501992
19.78483486	17.28043882
27.38321816	16.25231205
42.98954661	37.5019964
11.38604214	5.535551651
58.61081617	52.91528528
21.73590981	16.59634544
59.7953952	57.0349159
21.76689763	21.34044316
52.17285791	52.50324851
25.45286749	22.53371493
52.68786973	42.04324919
51.42262067	51.70841583
29.6776539	24.61112011
19.25672238	25.45356103
9.517161061	13.02742453
17.07159228	16.20200796
17.33950632	13.2512647
21.69317375	15.27927979
10.76196674	17.01237506
46.8958677	53.22926286
28.55028804	23.02039244
18.75303455	18.5243926
54.23181332	53.24618303
16.57571941	14.1272104
19.24012983	15.32488978
15.46526255	12.09374807
29.33762104	26.9856618
15.87409854	18.28144437
32.80354594	29.38413836
24.97369413	21.15652293
31.14557849	23.33660195
23.14068232	19.5554327
24.92617124	20.3188059
17.11470312	16.02032002
16.43674482	17.78939541
17.88681144	17.0808534
33.21229926	27.96436982
12.60006518	11.0578584
27.27276702	15.76433466
50.29308404	42.76941844
45.20435953	34.34274897
24.74926128	19.79201098
46.72633976	46.07947446
25.38893574	20.28538099
41.42556866	49.65848554
14.41933652	20.31970353
10.76083602	13.90031385
19.70210645	21.18480495
21.64812842	20.70853574
29.43214731	31.62300837
21.77353118	24.34007916
27.21392701	17.58529243
64.41058822	52.41257898
13.07815728	10.54846515
20.77788192	18.45153943
15.97702939	14.37355534
11.14952146	8.150397377
15.49113348	14.11015834
25.41563206	18.57185551
22.95738861	17.61147172
34.34500531	30.87992721
21.70823845	15.38466448
12.45504524	14.03884579
19.05236034	18.50815836
24.81357302	31.29400403
25.47810322	11.12016623
18.4598267	12.25711666
27.2610753	15.18503787
17.145777	13.12507854
37.0754413	38.07875712
39.06314325	34.62582579
16.72517928	12.24883022
23.46631007	23.04861335
48.15000706	52.53019542
19.59646432	22.19367958
21.99379027	6.626828972
47.34274331	46.66103451
23.85545969	11.74751344
23.00114108	24.73037395
30.20104409	29.86437909
21.90916357	23.86523494
38.90286972	24.26539581
24.67700703	20.23263833
20.74803706	19.9384373
19.54295555	18.51075892
16.12456394	4.727151666
60.42211635	51.60817158
16.20827996	13.41565637
19.01978624	26.37028641
13.18104892	9.509473171
16.67850783	11.95899164
21.76566223	15.88447689
24.64805713	17.23894618
19.07653024	13.87859452
8.23501381	9.709192833
40.78955258	30.43090917
22.70029515	14.89354103
18.11280069	13.49741136
30.41878504	36.11286426
28.9285556	15.6789189
31.73389583	18.89242724
23.13943423	13.41860605
21.29917941	19.41464931
33.10712358	33.76424468
53.29412403	39.28636947
16.07784056	16.70909641
16.04530353	15.32186955
16.76849448	14.12286825
59.77595078	59.80909269
28.75426598	23.45181952
27.18194147	17.67593318
45.65892156	53.54519835
63.34442708	39.44205904
15.72956519	21.77599212
23.81541073	28.09784189
17.7748579	21.79983816
37.98019277	30.0945897
18.64747898	16.04809304
17.46530254	25.38909651
17.22231359	13.54353525
14.62471544	17.22904893
53.54848131	58.29334321
13.089708	12.71021723
32.04726327	22.10379663
25.93987955	30.70001998
14.71911067	17.54191279
26.60493075	21.7971832
22.82113392	30.83628505
15.11263419	14.2811097
30.42127789	32.9957964
59.45916099	38.25952569
30.01970082	26.45039152
27.9987476	25.60356375
21.41349185	25.63856032
34.90683089	36.94845298
19.46554896	21.35605497
23.08638504	20.12753598
29.93117046	21.20771845
20.68562959	18.70662263
46.22558897	39.62341002
47.23040475	45.95760011
33.89954447	32.62706931
15.65234161	10.85766965
76.28699534	67.99755029
31.22706443	30.36937409
62.69242342	54.54461783
62.00211525	54.3396204
12.85744822	12.13057864
23.73328904	25.62543941
22.38225801	19.59080061
12.94382221	10.39601352
31.57873744	27.56277184
22.00476374	21.50429368
13.20464345	16.22064211
14.9719365	16.60360581
17.48754814	13.9181624
56.39260656	51.48472068
26.51279936	22.98971135
11.99134411	16.27688306
15.38415516	13.62952069
21.23484417	17.40058477
19.93982182	11.9781065
19.64007011	14.46367619
15.35263095	18.70560461
13.66146856	10.9517278
28.12100735	31.85064128
