# Supplementary material for: Dynamic range adaptation in primary motor cortical populations
Source: eLife. 2017 Apr 18;6:e21409. doi: 10.7554/eLife.21409 (PMC5395298; doi:10.7554/eLife.21409)
Supplement: Figure 4—source data 1. — DOI: http://dx.doi.org/10.7554/eLife.21409.019 [file elife-21409-fig4-data1.zip › Fig4a.txt]

X	Y	Weights
56.08941329	1.00884062	4.484903063
33.71332835	0.905431139	34.56130678
19.87310842	1.06797799	15.13602881
15.915314	1.389538367	2.304290801
9.340262683	0.921202373	8.47882444
12.89974456	1.580769786	4.069317637
11.79293893	0.83185373	9.136062974
0.719657292	0.83463316	25.58483937
12.36935534	0.868065624	20.79207542
16.70955787	1.194517195	10.21809327
20.17792576	1.328990191	11.66266657
62.47455073	0.760823045	23.92891581
33.66884015	0.56750214	15.18568053
63.41342449	0.537940323	5.5193632
52.62604193	1.224219467	5.270248115
18.73276683	1.025291038	16.34682781
27.93634439	0.799164152	22.69584994
21.15019806	0.829869354	10.4592732
28.91062591	0.930327282	10.75504744
4.114807953	0.931920263	5.657089201
42.45465273	1.290158089	5.041320968
34.02027258	0.859039658	6.756861615
28.79255151	1.15897717	4.412341951
13.33199565	0.976200205	20.10420396
15.56391326	0.783998085	11.59497667
16.48044436	1.471670647	2.297002813
25.97920837	1.211179781	8.366531664
29.21041107	1.006760431	20.45741179
35.39687741	1.096015459	4.265901263
71.89559962	0.298170199	33.00768421
48.37565167	0.966851696	9.96377425
28.57105311	0.505238588	8.983620427
53.80060865	0.618993039	14.16221275
45.37337339	1.688413359	2.642310283
14.928776	1.006913266	18.31487386
22.02794941	0.845990341	30.09254812
7.48080303	0.798387871	14.96020847
22.38449401	1.210169125	3.358259981
24.83887562	1.046559529	14.24192704
2.869346654	0.957974149	9.068461283
35.60489743	0.968625683	9.017026743
43.19100966	1.100589263	11.17626262
27.96569325	1.124236937	12.75286847
12.42205536	1.177117862	16.67308936
36.25111035	0.536082676	10.30286525
16.36745556	0.930487126	25.79376303
28.255661	1.098662082	4.222016704
41.13084126	1.000652192	13.26108807
6.349368798	0.731735843	8.838839655
63.05017061	0.68458969	16.17340214
76.89016336	0.671560356	8.952239099
51.21103553	0.784126366	9.064608985
27.3888181	0.997131635	15.51106494
20.97651205	0.677172765	26.44111277
17.86714821	0.782773713	15.87870913
1.014466899	0.795847152	22.66943703
4.360576274	0.810364602	8.224154294
20.31649307	0.895293492	12.8680429
25.95620056	0.868237696	17.39943539
41.32921722	1.086102932	6.181338236
37.66871559	0.660445609	27.60323207
4.415945895	0.839798637	20.04725281
4.363424569	0.651642784	13.16068246
16.71574243	0.983047956	28.13991925
2.997895777	1.095453665	8.514327559
1.451737385	1.393882043	2.483099956
39.44332789	0.764636431	36.11956724
20.71409734	1.078689518	5.320042356
45.69832877	0.467380126	17.20687292
68.85564015	0.813873027	5.249924081
58.62530032	0.562267217	11.56576861
61.7204861	0.687244393	9.939001095
18.21706371	1.062389459	4.855134991
72.9839317	0.138872451	11.92908973
5.192120485	0.730272094	31.95076564
34.77767765	1.613579601	3.492766371
30.95038659	0.539941143	21.4046538
12.42631424	0.698835231	34.07042242
15.48276902	1.020925447	11.46547868
12.63108164	1.048328563	14.09233619
38.23430352	1.041388152	7.104582014
61.44306684	0.402790119	36.12394281
17.68621274	0.733067914	20.52356195
30.79541828	0.626420536	10.06273016
54.25472053	1.098608949	12.11264579
0.532530539	0.607182685	30.9155196
27.74300138	1.073668744	1.927645909
10.14657782	1.247426079	21.89955566
35.35965209	0.568983846	14.64179026
62.90975989	1.075732199	6.667147851
38.56578616	0.609663836	38.22207417
16.32706504	0.812233551	13.26153493
22.9148403	0.805257486	14.49300121
45.24352683	1.003642862	8.254593586
16.79091081	0.996480773	3.269981753
59.30842534	0.690690101	8.87012481
47.42457491	0.443879861	16.29982781
42.01374645	0.842616598	11.78313382
52.85462609	1.117299969	4.224136318
6.79787123	0.842000208	23.69757249
30.84284109	1.067521091	4.906654952
14.97488373	0.803089481	21.08425141
3.566223811	0.649471944	18.69381632
7.263327838	1.007613279	6.871726113
4.249414133	0.937753561	14.39438509
1.915699908	0.815736449	15.97867001
55.98294964	0.702590183	5.451460185
36.81379176	0.797297188	28.02283484
6.155575759	0.916360963	35.82032744
10.62388069	0.778899915	3.04870756
37.0110337	1.077297035	14.13971497
43.9681827	1.31099265	1.944944885
6.775848629	0.926979285	39.50103068
2.002079239	0.998677302	10.92996085
76.70857365	0.664095129	3.738146854
55.05560517	0.686103017	14.36128712
23.67203516	0.93915686	16.68455962
6.191224702	0.716781391	32.38170422
17.04345825	0.816597927	16.33075377
46.87833123	0.989678211	5.23749719
65.33296833	0.737925425	8.20843376
14.59136146	0.922150301	4.124758486
17.7730312	1.128446598	3.366002898
53.9980624	0.626622344	7.582433786
22.13277492	0.692594752	7.844251514
31.35659231	0.855371424	15.12340553
17.15625194	0.88549785	9.170629451
20.98091478	0.94266514	5.782063416
8.144271574	1.04373051	15.59104978
15.16090385	0.875114827	39.95627126
13.94275465	1.632173016	4.429194448
15.42185404	0.826064302	6.177546444
26.54118564	0.565099532	10.18368405
8.842717327	0.871060717	12.83020607
0.15122525	1.064672488	10.22721853
40.65014495	0.789250984	23.35568702
1.70430432	1.107563868	14.09017239
28.95129593	0.978468294	16.35192451
2.180690607	1.577766688	4.394980616
57.39329089	0.580690812	11.62124974
22.58678147	1.370851748	3.069460795
2.328432997	1.100863927	26.90193075
6.425893085	1.157073236	9.517599081
51.08001109	0.720792841	12.5027419
24.53805155	0.764653281	46.8991871
5.64524585	0.98414186	20.45364967
20.5205517	0.99645247	18.6149192
36.24080398	0.534047937	21.13944311
44.23514006	1.186112987	4.795593961
64.44728794	0.701884848	7.567407775
5.982567157	1.029093675	5.292903733
14.4529837	0.879133972	3.826620195
58.61604302	0.649391164	16.28845366
12.84664246	0.944191349	14.2443725
37.00467411	1.541383263	7.44705697
46.60222743	1.103434052	7.799267169
13.70674053	0.806111986	20.16064159
10.28045595	0.938476984	29.45703225
22.05608354	1.041779905	16.30519558
6.12917883	1.309909397	10.25916041
19.89566765	0.720401357	17.55872254
11.11579412	0.730107914	9.082658478
4.934551	1.05913838	16.28591251
6.86480578	0.938358607	18.01047742
77.29031483	0.955607735	5.678505046
43.04961421	0.923207578	21.68895511
1.054080131	1.080569039	15.02328334
24.18370701	1.016831681	19.18232853
0.515405386	0.984619742	14.7049796
1.848198389	1.10343952	13.87835657
15.8508325	1.014294745	2.147647505
6.706183203	1.02690698	34.05133453
17.27407402	1.001494464	7.277251475
5.411860681	1.235127261	9.995727102
27.96423021	0.85696401	31.39766325
8.326794981	0.977603068	24.37603419
22.9650483	0.961448307	14.60672446
27.67338373	0.904379591	14.74492313
24.3896552	1.201293671	5.988800477
75.09330859	0.772027067	7.550907376
53.75582718	0.993577806	8.401807559
7.806022023	1.152475677	4.183881805
52.52028301	0.66797502	11.05000656
9.936582687	0.79082349	30.58485117
39.12431449	1.174718479	13.27373738
0.74495416	0.974830589	7.02629375
30.09212336	1.025256474	7.799586343
1.987863257	1.234716189	10.45336943
5.814459393	1.094339076	18.39443642
16.785864	0.921267417	4.72615196
23.08457573	0.765838578	27.95058379
9.251163501	1.124129132	6.389394935
8.354829929	1.154640634	11.95816436
33.47424933	0.875573998	17.30105832
2.849959401	1.041433622	16.05405696
79.1959399	1.178148543	3.369103351
20.98761976	0.733401612	45.49475673
2.152950528	0.867332878	29.50485828
16.5105758	0.898207988	13.98983096
49.33663662	1.113302899	5.73455224
8.34095686	1.289619193	17.50357728
21.48006408	1.269926961	6.203511241
16.6343382	0.921893298	16.71740096
38.71388951	0.63208357	13.80402825
59.07006339	0.527646277	36.73244588
13.49526805	1.03591017	34.23282282
3.477529715	0.997718236	21.83346197
4.198843737	0.643283886	21.78029677
32.89224652	1.002953031	9.865728782
2.065365458	0.969136172	4.312063987
55.9299412	0.593940961	20.55929611
2.897397978	0.545212511	12.2344271
4.6370423	1.02135746	7.040660395
31.968503	0.897970031	8.941054086
14.36899431	0.804081841	16.32810791
32.43885365	0.856729548	12.75816031
5.551067713	0.610314578	9.714777879
34.37093502	0.711068377	7.754866117
10.43355657	0.922626991	16.6933206
0.655619268	0.873191824	20.34291705
4.675617292	1.016583737	5.583666589
16.12323363	1.028750112	18.30195054
22.98628101	0.531866678	8.699461449
4.349790749	1.138498513	19.29434488
39.42763146	0.848162268	14.92224446
3.818530286	0.998717438	26.54028753
20.54503261	0.87574985	28.18640691
0.20527215	1.064536439	17.57419137
8.245561717	1.005749507	4.699860797
58.89125267	0.583773705	11.47982313
6.332392191	1.175130043	20.31601605
19.83809719	1.331671201	7.190071858
24.8073161	1.155129023	10.84363252
33.84577313	0.63092479	21.62673129
12.17519135	0.951393048	36.42100208
2.440820022	0.766500462	56.55451512
23.86678755	0.964463503	8.682441466
24.8290905	1.005045178	6.493226032
6.670735738	0.908946889	7.124361984
11.62863982	0.962794658	6.936181461
48.39415727	0.426051996	17.17291835
2.620746715	0.980027334	5.79752376
15.10974528	0.827478552	15.25921328
48.41274637	0.674880453	20.63629072
40.67612906	0.745097217	11.47882645
6.815664364	0.406561379	10.34344179
12.24679619	0.746644108	28.17326607
10.86566191	0.793089707	53.81303651
15.6656109	0.914783917	14.11902541
4.59421173	0.895985707	21.05528951
2.351187475	1.178471085	7.435607011
11.43179337	1.12844776	24.47133373
9.812677963	1.03668951	14.50624588
4.628470898	1.238870621	9.078802108
23.09776889	0.906969269	21.07709354
15.86496966	1.373570191	11.68439537
21.42859408	1.546497351	4.599172849
2.28384488	0.958548895	14.11172209
9.717235845	0.951898955	13.4565404
9.860125815	0.781203596	57.11102454
0.243868244	0.876652209	34.77469873
9.166622367	0.720691561	20.12565674
19.54721241	0.961445701	11.11350473
27.30690153	1.135268298	3.531128503
16.57829448	0.84454043	14.71804248
0.975811058	1.031728464	7.036035867
28.11640928	0.684116015	28.75943535
45.90011898	0.625904162	23.51527522
53.9953358	0.531476897	13.17037104
7.384597194	0.765976311	33.3840685
6.380873643	0.811809746	39.54916107
12.79589666	0.827050594	24.44675766
3.350279999	0.887383893	17.69630213
4.768871225	1.038800203	9.961006533
14.50590162	0.961721304	21.9410178
56.24128132	0.889666045	5.264445194
21.16525381	0.966710483	35.58183394
0.373922462	0.828145466	44.39458468
23.25948673	0.948723875	10.67293081
67.67426233	0.989688983	10.02792905
7.564278274	0.995214393	18.77889478
29.5323336	0.91574775	11.65127503
33.75945204	0.988873542	9.843582329
5.220844454	0.859052158	50.45202849
36.80706497	0.96078547	7.902898018
0.868548574	1.595089969	4.314111658
10.21752284	0.856005155	54.13280017
2.16557994	0.699613238	22.04366644
4.556429108	0.746948407	18.28063057
11.75014526	0.806459724	15.28561125
11.20663491	1.254411687	4.202805543
3.725567638	0.641619264	19.99715091
21.78083588	1.224955872	7.219160903
27.3683863	1.01986509	13.2529244
4.108355009	1.125787662	6.481416696
6.338290521	1.013223733	8.955748504
15.87897138	0.849134283	14.1393643
20.39759223	0.622800833	21.59459251
39.77483022	0.701458373	20.03051032
56.36263195	0.546436353	8.28179018
6.065875873	0.587694706	5.139662973
0.207910522	0.824962708	13.06849298
14.17297795	0.558469624	45.47207905
15.96541633	0.584369451	11.24016475
8.451447563	0.778843388	33.45593151
15.18649685	0.842068287	36.94772833
12.52341485	0.945362585	14.90082261
3.910356937	0.739746781	28.00098238
4.218122316	0.78654912	23.66175399
21.87000047	0.684613289	20.45243016
3.391794006	0.770716878	22.44354464
19.48840807	0.959679838	22.35985946
66.60234662	0.546552826	9.062678565
4.665304358	0.779655305	27.55496089
15.16768743	1.172686793	7.198819526
0.204984579	0.910443984	19.22706734
16.35733848	1.14830369	12.85008706
30.87679467	0.435341391	7.601844558
7.923590723	0.703829577	54.97877308
1.095816322	0.775827305	39.9922495
8.790196314	0.776382552	16.42903101
11.25307817	0.898450983	17.04819172
6.407538902	1.023156047	4.471952614
11.07259306	0.342657609	36.33313279
10.69841987	0.857215603	6.937200482
3.112949418	0.860450381	5.548403822
13.87553552	0.695299635	10.44968187
14.80465693	0.761897125	14.15133931
17.57022204	0.991932762	16.25112593
60.38088044	0.865617271	8.207485699
10.85013937	0.925806248	5.180177828
10.32303032	0.683197893	39.11301229
14.50181124	0.72136299	46.69988845
33.46648214	0.783603176	25.74819327
24.93028071	0.998876411	13.79304083
21.5690132	0.68383896	49.20342376
17.51354888	0.891783917	12.45175573
42.43000784	1.041873624	12.57363367
26.49450494	0.666323064	19.69134054
57.81467876	0.676348585	11.95501819
85.49920101	0.470227998	19.4656505
30.97586354	0.821542408	18.51917703
41.1432938	1.079508417	7.659541258
9.280856443	1.169111986	13.64902856
54.39769492	0.465108033	42.70886963
24.13484901	0.701003391	35.41639579
2.633592898	0.889002943	36.94802404
10.25984668	0.93943868	41.33083303
26.10720988	0.82701539	21.29273138
41.84060627	0.836340583	9.885381333
19.99771466	0.830644269	8.387736235
42.94017994	0.687268727	8.542693481
42.93944452	0.867562344	9.118609824
58.00905989	0.773847285	14.3572648
55.98998425	1.06662587	7.203121104
50.18131465	0.587076377	7.938178634
14.60005175	1.100186898	9.750132527
10.41436767	0.84078403	59.80365614
11.90268611	0.885237584	26.14610031
38.03097022	0.757901714	53.1077294
18.36301507	1.11056846	7.213697549
37.1668515	0.948830014	2.005763645
31.15247493	1.281298896	10.63918147
24.36088388	0.97633322	22.2852021
27.07932938	0.974799563	12.08418079
19.34459963	0.688764288	23.87690618
49.91951229	0.824687633	5.172106933
64.05639368	0.830357242	11.35566863
28.88458892	0.953774231	31.18689785
62.39752156	1.289164109	4.867289039
6.102157781	1.04479622	13.30016998
49.48069012	0.581273358	20.29762927
23.73000788	0.822524547	35.54677977
7.420860858	0.823498038	39.61792494
9.610143813	0.85497581	20.7124529
33.75776729	0.937999557	11.01712538
59.78626817	0.753023655	7.236276835
19.08187817	0.753260332	5.759956804
8.372076035	0.953606687	6.090178007
52.52145968	0.856312884	8.529006188
34.80505712	0.803536739	12.49694005
44.78168239	0.902645082	15.34770277
49.8219218	1.066539826	6.602905229
13.78649465	0.753348375	21.77434798
4.89453238	0.830528816	40.60624537
18.26257264	0.761173977	26.6935476
36.97168142	0.639794438	26.84224005
18.03332038	0.987215017	11.55007128
45.74753062	0.834053783	8.276853265
28.14731984	1.22916837	7.872685157
24.3594613	1.162230253	12.67014792
13.71377704	0.916008079	32.33826142
22.91504146	0.904426562	40.51234577
26.74821696	0.845176131	14.11281699
14.74243363	0.890278749	27.3398726
49.41228144	0.773147178	14.21200413
40.54986377	0.830943413	19.9158569
54.78714109	0.870419264	9.218682219
56.53777017	0.567068902	22.96494696
18.55894603	0.71651939	27.93070309
22.10985931	0.687321225	72.4886503
4.174309114	0.948208746	33.26557101
33.71720113	0.8078358	17.41196973
10.66680392	0.655635151	9.582333549
71.00410115	0.742033519	6.84976608
29.6373988	1.034129139	6.126748235
17.23996548	0.741455126	2.938469947
51.17295713	0.703660404	9.292091385
32.58219919	0.73624577	11.39807918
52.88607255	0.808870998	23.35017998
31.9805013	1.091375503	8.223079873
18.02047017	0.953157663	44.49186907
13.9253476	0.800229868	23.21436278
6.405285391	0.716613429	47.86269633
37.22510508	0.759124752	49.39524298
12.73305838	0.999715602	19.07112398
43.19733186	0.78527161	2.926906378
43.90349748	0.880461999	7.662100926
23.33398478	1.034895776	18.92908702
17.06180652	0.857871819	32.79059255
24.17766393	0.840716367	37.98444411
33.86019545	0.799903557	23.01612986
6.371908205	0.723664182	25.73555357
20.54371317	1.026661209	4.430570233
70.20356423	0.653714975	27.89207876
29.24894694	1.033913204	24.88858821
54.67647853	1.112599278	8.975989123
15.18861563	1.107425995	5.049943107
4.081820412	1.175084991	4.501602769
62.68504103	0.415652109	29.56477568
23.82976106	0.607211777	49.38896976
6.083461893	0.830368832	29.99355725
5.184145649	1.111027373	18.35655513
39.82442099	0.983089473	13.93418602
63.38986644	0.703099596	15.16637688
20.51642112	0.661609655	10.34357035
48.06021909	0.842648136	8.066409391
38.79944039	0.736343161	7.398689705
56.68627785	0.791931432	13.93026044
51.23342275	0.824032378	9.271422849
32.0726432	0.77181188	3.775286263
19.98093414	0.773213374	21.29574493
38.24675039	0.649793572	5.905629046
20.60069272	0.782717974	32.5515227
42.12005384	0.900663857	28.26410902
17.78648466	1.033384128	17.94624703
32.36803619	1.07329195	22.41873559
22.31446261	1.064583391	9.747195787
17.0006712	0.79611642	11.97542924
26.38441452	0.726349091	28.11625842
19.6128122	0.974651425	13.17881202
4.52170814	0.793442516	20.25456788
3.664027537	0.946394258	8.43478989
46.00864425	1.063747827	6.667169507
48.04963909	0.790990653	16.09388506
64.89219061	1.322482759	6.206832028
61.05677115	0.727481649	8.527483979
22.54381576	0.720339406	14.70810364
7.184571111	0.834080415	15.31144421
0.771027255	1.157688195	5.041418735
60.88773298	1.192421049	4.252542753
68.64297366	0.596493414	15.98749654
3.464785946	0.864553041	22.38781835
27.19131832	0.808519965	24.24835687
17.71088169	0.922699276	20.09126815
48.66870443	0.83822355	17.42261423
60.75769869	0.987414415	7.701840316
10.14017581	1.009490197	7.906651158
51.45707476	0.762329866	4.555380442
24.96424169	0.906864566	6.03361288
39.57004994	0.903358164	23.991432
