# Supplementary material for: Dynamic range adaptation in primary motor cortical populations
Source: eLife. 2017 Apr 18;6:e21409. doi: 10.7554/eLife.21409 (PMC5395298; doi:10.7554/eLife.21409)
Supplement: Figure 4—source data 1. — DOI: http://dx.doi.org/10.7554/eLife.21409.019 [file elife-21409-fig4-data1.zip › Fig4b.txt]

X	Y	Weights
15.80932589	1.410539261	4.208400466
16.52900793	0.881535099	10.12021273
52.35274429	0.801844477	20.16372196
28.71357275	1.0998821	11.82093443
88.12896191	0.754142153	5.545061998
39.1113174	1.128931108	10.73325657
7.728251778	1.290178653	15.7372998
21.07150767	1.277262148	5.349930035
0.026143001	1.112092229	5.544650782
19.98271594	0.876986122	23.94622043
36.06781541	1.01959586	18.62902711
5.280827238	0.917486962	12.76269516
28.060024	0.731215027	27.35032219
72.56419026	0.738376983	4.449498699
16.15657974	0.64213628	23.27186816
16.39438325	1.095063834	10.33328379
60.49962683	1.763182339	2.937234094
52.41307506	0.957634093	15.44952195
27.08565659	1.269705959	9.383070778
0.279821066	1.131303789	21.90318251
33.54982096	0.731852484	13.660468
53.09683059	1.249584277	3.993155313
55.83902002	1.406349342	3.971929278
64.3976225	1.108907854	5.676884315
17.24465986	1.504927737	4.569272792
25.75491534	0.697875546	9.369324053
9.971418917	1.177861635	8.033666951
6.7132034	1.163636949	6.036716773
2.593266829	1.386568995	3.988567306
14.85673945	0.838129216	18.31083926
3.286511273	0.898487974	8.190634874
51.11016061	0.959063604	9.584112457
47.18504031	0.806538965	15.34070698
36.56364714	1.185578444	11.88250686
8.543318708	0.882777014	9.730629731
62.47145636	1.730777513	2.917800765
51.9115808	0.89413497	4.374028364
7.323038189	0.963585145	36.77021148
31.04806597	1.162468399	12.97220956
9.743654517	1.025797119	9.67310185
13.92748701	0.917523523	10.15078762
23.55697493	0.772079744	16.40756487
38.54197231	0.811832068	17.63783611
7.560887771	1.289978421	4.191289103
3.892646852	0.862343809	32.01458606
44.09345203	0.912293326	5.98425089
12.16911308	0.943547125	6.747170949
25.44624775	0.797499814	17.44326909
36.49671573	0.702494424	13.8215407
0.188907581	0.815711256	16.08797414
48.87694283	1.148285521	8.62777888
46.65594411	0.985223352	9.565209872
39.79435088	0.898254034	15.85671954
22.29098991	0.907020489	11.96408265
24.16697463	1.153257423	5.267118757
1.508455423	1.059386163	18.74109386
30.53858939	1.045145197	8.297273769
17.83907189	0.750049603	4.867349109
44.24048432	0.862278203	7.725061974
59.09074206	1.292352919	3.93618871
2.983774924	1.042599479	5.951796125
16.19726271	0.776729987	13.5909902
6.986369515	0.840132943	12.56101674
23.13001006	0.936920582	5.564395812
41.33561852	0.876195299	11.18035469
3.14319947	1.177999902	6.084293885
16.41885244	0.940311497	20.43695851
59.69820729	0.841519063	9.393137857
23.83257419	0.814518088	20.92180331
51.83834447	0.920045576	28.31849228
24.0650259	1.024773002	7.017131037
58.28839605	1.211656723	2.790136402
35.20570319	1.282340351	6.226860273
11.22302527	0.952356726	10.21585162
9.316908425	0.906979714	24.43933283
3.275832299	1.000107438	15.09059137
24.04265134	0.62379828	15.30149485
21.11610129	1.006088564	7.004406798
20.03405632	0.867006569	5.139757254
18.21697467	0.778814823	40.01200527
22.52097485	1.034729196	21.11222358
6.550217352	1.004735543	10.07777271
7.085967024	0.785809201	24.00377431
16.76145377	0.993218412	28.82503575
59.98307813	0.658886591	18.0549255
43.92396075	0.73903521	20.1345991
23.83486395	0.747199201	17.70412669
52.91220335	0.990252583	9.707622229
13.24361781	0.918409228	23.55099668
58.66701434	0.842855347	14.20988095
50.44351241	1.397349513	6.0805495
39.15807061	0.623794105	20.31725715
13.62163347	0.884450799	33.12520135
43.46032482	0.853694943	10.72978131
18.4961779	1.190522522	5.136253221
60.7494695	1.017749598	9.162279526
51.47640394	1.163090809	4.658577106
20.67700646	0.930579351	12.37976565
10.55383804	0.79420628	9.902301211
19.85060976	0.788965065	17.0959204
6.977251483	0.575141454	18.79814833
11.48149308	0.908553154	6.314187457
13.24598238	0.843482325	12.64891843
17.6201895	1.121966579	17.56320274
4.028301316	1.006399041	13.67055073
18.86162441	1.050365759	6.367727452
4.882369604	0.936886014	8.442153457
59.43515709	1.025912609	10.72529208
37.19290225	1.137732833	23.2459178
62.42464104	3.240711884	3.792492497
46.88161335	1.125197205	21.19156389
5.13439973	1.088328312	8.012112712
55.00327002	1.080207803	6.805040381
25.64431432	0.970049782	9.50044177
24.50303514	1.016583438	10.45267106
8.292710958	1.679472155	1.888877383
8.87265323	0.962728156	21.14726803
28.1637511	1.133384186	23.17288661
17.42846057	1.105249003	14.20858853
18.41722491	0.875625135	71.7937256
28.83386869	0.919614026	40.49147813
2.433887284	0.824874026	21.08579551
7.134681133	0.986654935	40.64366007
33.53348541	0.796368966	13.28576035
17.04472019	0.927385569	30.78672998
56.82211167	0.791359527	17.86432741
0.33104169	1.088221505	6.575274245
26.13776481	0.80909285	27.41734475
39.22716213	0.743265691	13.04058853
27.92224862	1.087998675	7.682361128
8.800139186	0.763605385	12.93645336
62.55823512	1.079273985	14.28526351
40.45258403	0.840889716	20.69091492
56.34119599	1.073185593	9.448771384
18.91508819	1.136255358	3.797032568
8.117394472	1.12884441	27.57067734
28.23902875	0.945954302	20.07785266
6.919242292	1.182973176	7.123888736
55.75991463	0.745535824	15.00701365
59.98465794	0.923437143	6.414024098
12.23941529	1.144655364	4.838737456
2.175826781	1.04781808	20.86828386
11.78672622	1.126875548	9.821169236
12.9311434	0.952400755	18.57979056
7.310375561	0.897551832	6.696098805
17.36257204	1.204529093	3.478487619
0.657902905	1.207360255	10.74903508
39.09106313	0.91360091	11.6053824
30.84675214	1.103624201	14.49339798
19.4175077	0.925022272	7.740574741
20.72005926	1.104738897	6.650335475
69.90118793	1.199917706	5.123941142
26.04563007	0.986519163	18.66368344
56.56772418	1.16140629	5.35193709
59.02804353	0.850607681	23.28670277
61.09814978	1.522749794	3.518997626
3.479324347	1.327572317	4.258580481
1.709386086	0.997361475	26.31037797
19.33746484	0.950484063	31.14076479
2.324813541	0.9442196	19.36381947
8.481636091	1.326830036	3.496820676
16.56985571	1.023649407	19.6356439
23.05201906	1.183672175	17.14263661
23.94615246	1.082191133	9.672759814
23.91271023	1.072648953	10.21505068
66.90294852	0.64263494	9.666187043
3.848261612	0.814299835	13.80148439
40.45374896	0.553360567	21.74991255
30.35951672	1.145455353	2.105222699
68.00236349	1.218362675	5.437594306
22.44712294	1.015436828	15.31748642
60.07353258	0.843882138	6.934859784
36.06250403	1.236335565	5.94320314
23.04783641	1.021805016	8.962423599
15.41384642	1.087986482	19.20823781
19.04783328	0.927174583	11.50334783
34.13410497	0.639392464	18.6868604
32.97050413	1.211945372	7.455588177
23.97604109	1.185853062	3.549926437
23.08687044	1.670230021	4.774491033
6.589992712	0.836299081	18.9849471
27.79817081	0.69041208	10.55228857
13.11183296	1.318306848	5.654748369
3.622477613	1.089972895	5.984454353
56.70386406	0.702127586	5.202552388
28.29613338	1.094255336	11.0909451
69.93884516	0.685420067	6.813849092
47.33356606	0.810775417	19.39696818
62.18794423	1.286979404	3.600506754
7.090593805	1.099822915	8.763799859
22.87220258	1.053849165	8.812417936
4.323149478	1.11703512	35.9050402
22.20301974	1.015413015	34.60672922
21.47637999	0.944870225	3.897267784
26.0673521	1.04621615	14.86902586
6.834755292	0.894717506	35.00672937
15.21706867	0.985380207	26.34466967
23.52059082	1.10357433	28.81332787
2.749634648	1.095773057	26.39578787
17.70630319	0.847777561	8.868676585
2.251947794	1.080340604	28.02231882
31.4119185	0.944559364	11.3963776
10.57537946	0.765800166	19.09218119
51.92741797	0.894558241	10.43711995
59.4283847	1.047052339	11.38659823
12.48161253	1.146848409	17.08486424
40.76000759	0.781499907	26.75462439
1.192112135	1.066712538	8.751771333
1.183274999	1.024173097	20.77276756
16.33047139	0.87945184	11.55466544
28.4961133	0.871932263	13.44656584
55.59600576	1.176510985	7.681179944
0.596671721	1.158990827	4.051771298
0.469091472	0.823084065	21.54189533
4.327020867	1.000498303	13.17611492
46.94189605	0.507523317	8.300453257
9.210383844	1.211777399	6.690706569
2.404709699	1.032588771	5.944118937
15.83267286	0.963826288	10.25408269
25.82038844	1.23213444	6.328875082
86.95183467	0.605480869	5.424079542
65.04050096	0.682255821	19.16444251
20.23482047	0.657300587	6.689724748
16.53138908	1.05895604	25.9017606
6.634406183	0.940531047	22.21399316
54.33728264	0.606176259	26.73364439
14.59058482	0.847438815	15.72475959
37.58245758	0.807666661	25.47408009
34.4443794	0.773390181	18.37512701
9.923960385	0.865788766	14.99744309
21.67598452	1.001332717	10.07423535
9.457228511	0.872321521	15.61307653
13.67808758	1.104019978	6.920637081
34.90154994	0.851048822	9.994184755
37.83391246	0.796233903	14.95727014
55.63043682	1.110015337	4.224805944
10.46060628	0.835623501	4.728992807
51.55543024	1.229074176	8.159774287
62.07637665	0.573380388	17.9994256
21.05964386	1.029730006	20.86573406
2.369306459	0.894891957	9.51538971
24.29649715	1.038911584	7.281556751
25.90418176	1.351085992	6.015716891
26.34538393	1.14315419	4.015899046
72.43406517	0.720224331	8.354071476
6.44642255	1.034445585	11.18215004
26.76444448	1.08085439	7.69342639
6.268133494	0.92173478	8.252307355
49.83814736	0.954897639	5.423080974
11.33060642	1.14232093	5.512617376
43.19182935	0.869334821	3.124741876
7.777260644	1.796500483	3.693586533
57.42899751	1.260937741	2.929458953
45.05596513	1.074707948	13.63198064
82.25852595	0.629010716	6.485905909
63.73021995	0.984003277	7.892870236
2.580749304	1.061526873	19.3295405
32.06614609	0.784886602	32.33124958
17.10049604	0.988876041	20.06362773
24.61877988	0.994187903	23.31202089
21.283929	1.136595704	20.10825159
3.460659237	0.991753927	35.09340415
57.17686873	0.962531382	8.473294038
38.27205722	1.280092126	10.55597443
19.98045115	0.576022745	22.64680829
28.06826673	0.689343672	15.8132211
14.57258674	0.993244015	9.139346666
3.050709765	1.15001656	2.9457137
34.77347135	0.930088207	12.13746951
56.22291205	0.896846802	16.63849528
41.61411326	0.862585897	15.83779247
16.4740088	1.021031611	6.430142381
20.32198888	1.06545922	16.68702358
0.977834469	0.984394378	16.30729362
16.69773819	0.7064789	13.3839013
46.71951906	0.867361551	10.43327171
79.73645711	1.965068863	3.770872396
22.63906594	0.752289207	7.302717793
6.492640588	1.225228564	4.783541572
22.92975628	1.740325735	4.166124719
17.16967108	0.937947851	16.09354308
42.79269353	0.899065839	18.30315941
29.47608496	0.682189318	7.253721755
36.47011259	1.151114837	13.9059595
36.0478525	1.251490683	3.644793502
10.33671068	0.998362167	4.347694139
1.415779742	1.009769151	4.917114699
3.38999512	0.989281523	6.129763345
48.21443147	1.056686159	17.78417541
78.3850186	1.230939765	3.907002385
67.29695185	1.229447078	3.681361659
79.89390851	0.813664289	9.164872309
48.01918324	1.179730683	5.487938662
13.42708331	1.01582323	2.480178747
32.62364037	0.906538644	14.87016404
11.93444852	0.917751853	35.81764161
21.53529452	1.000006397	20.55384461
36.66530239	0.744688194	12.61030682
15.21309839	0.969538372	24.71256318
12.38023828	0.988826057	39.56330608
53.27152501	0.924707307	15.0750876
8.332870235	1.207417454	6.215940721
10.06679893	0.905759793	16.46528878
27.28986524	0.640403659	16.60061278
23.29860563	0.993305943	9.478331341
10.1476098	0.695663087	9.715773931
3.379961822	1.150756811	13.46650576
56.9008037	0.889918309	6.091473221
36.12623806	0.970770155	7.22733559
64.74399317	0.796831925	9.694983138
20.00503941	0.862936667	9.321130708
39.2458571	0.796673105	17.31527412
25.04617087	1.101069917	8.751439661
24.89864151	1.05946869	9.918890565
20.42547036	0.906875703	31.224149
13.23229781	0.840228233	11.02693881
63.00373589	0.962338135	8.209798619
71.4787211	0.963055961	5.664208702
18.90739245	0.898667234	2.388138291
28.84388219	0.893097875	7.444549142
22.86066431	0.987662064	4.578376972
14.99709409	0.900902853	9.3186762
19.78684966	0.747887174	21.33754678
45.61201775	0.789414724	9.063608609
28.27231777	0.473812949	3.202641366
1.537458101	0.829591714	9.69715129
84.69092893	0.463215158	9.9127229
28.99291928	0.895037384	13.29561861
10.17419424	1.040758996	6.997534025
43.05561729	0.927977044	8.277569053
30.23651003	0.944996194	9.911610342
75.82308275	0.499278642	9.280723382
51.25516173	0.637265605	11.67180285
0.952337585	0.75713575	12.59975989
39.24583717	0.98194055	4.676568026
41.72734397	1.120565585	8.699278813
5.345567365	1.060790547	23.30362313
20.98737508	1.049012206	14.69824691
16.64860582	0.945277479	11.85101849
2.465238007	0.754065954	16.40522607
24.48869641	0.783749718	9.94875572
29.24103676	0.799485542	16.97310859
12.67834956	1.092829151	12.83040389
7.772121157	1.039339285	7.32930621
12.41331717	1.098163388	12.34264448
34.81958775	1.153011586	5.645516808
6.758506747	0.886267059	7.039922745
62.06546411	0.777769873	10.30198702
47.13441147	0.831360535	13.89863223
59.55536116	1.46215226	5.73011306
42.28925377	0.934142483	9.097963924
44.48625127	0.802095257	12.20620838
1.20087371	0.964545881	23.58159459
13.71232733	1.051644993	5.042950613
29.69089407	1.193657397	6.346042512
32.90245555	1.223399029	5.581366548
47.79371228	0.998211535	6.404062365
58.22775399	0.869742285	15.14654617
1.061564714	1.146352614	7.931035193
9.776991298	0.900237002	11.66211913
1.263659404	0.767026479	15.98451402
52.40983227	0.685089417	9.46620136
2.5418785	1.044533446	6.032478737
37.1736595	0.952349772	4.32021367
14.55857923	1.063241604	8.07335774
5.686216593	1.587886904	2.919813236
51.6047623	1.094405846	8.307281525
53.74389245	0.617783626	7.707031387
17.68167641	1.166222934	9.163476486
7.514678367	1.254872548	6.237500356
51.00599231	0.954180389	27.86233303
39.12479733	1.05442082	10.29220326
10.18972022	0.936741113	30.75242567
39.08027307	0.992355828	3.890451159
37.80170136	1.110656818	9.622303069
22.12611878	0.882984301	6.706400091
3.298782156	1.016647458	10.21042448
40.57623801	1.396481201	6.768874308
6.799208722	0.96028439	44.42552022
68.27372225	1.436937964	3.891075098
17.88648513	1.133569813	23.19813354
3.648334462	1.597746797	3.074965344
24.62015437	0.945174725	23.63619207
37.63019513	0.886958854	13.8874132
9.09829409	0.934754065	34.54637919
11.14535715	0.935503238	18.33206503
11.50521958	1.063775652	49.24762569
9.016114384	0.929340878	34.31517523
45.10932969	0.805518515	21.45899745
5.954936549	0.98741079	7.764906473
80.83757081	0.787817038	9.378061187
36.59399189	0.776707073	7.742334889
42.02784292	0.781479886	11.74628
70.14758505	1.235137222	3.002641033
51.25962082	0.666796541	8.515332825
52.47812741	0.808103779	20.16967739
52.61933324	0.979954134	10.03672492
51.40004741	0.971167027	17.34701355
1.771420546	0.799122307	40.49752112
30.49980633	0.846445593	20.22147831
42.12712728	1.47074371	2.928788389
7.178287933	1.064424884	4.391813202
64.61155346	1.031516696	8.918338129
3.445157387	1.087714248	8.747246877
6.806478359	0.999380957	22.31397241
21.65990393	0.875427931	12.78456081
3.384418029	1.281356138	6.588453276
20.75739379	0.930711364	23.39793271
16.00929399	1.312041936	3.994799265
