# Supplementary material for: Dynamic range adaptation in primary motor cortical populations
Source: eLife. 2017 Apr 18;6:e21409. doi: 10.7554/eLife.21409 (PMC5395298; doi:10.7554/eLife.21409)
Supplement: Figure 4—figure supplement 1—source data 1. — DOI: http://dx.doi.org/10.7554/eLife.21409.021 [file elife-21409-fig4-figsupp1-data1.zip]

Archive with 17 entries (16 files):
- Fig4S1a_1.txt
- __MACOSX/
- __MACOSX/._Fig4S1a_1.txt
- Fig4S1a_2.txt
- __MACOSX/._Fig4S1a_2.txt
- Fig4S1b_1_Block1.txt
- __MACOSX/._Fig4S1b_1_Block1.txt
- Fig4S1b_1_Block2.txt
- __MACOSX/._Fig4S1b_1_Block2.txt
- Fig4S1b_1_Block3.txt
- __MACOSX/._Fig4S1b_1_Block3.txt
- Fig4S1b_2_Block1.txt
- __MACOSX/._Fig4S1b_2_Block1.txt
- Fig4S1b_2_Block2.txt
- __MACOSX/._Fig4S1b_2_Block2.txt
- Fig4S1b_2_Block3.txt
- __MACOSX/._Fig4S1b_2_Block3.txt
