# Supplementary material for: Dynamic range adaptation in primary motor cortical populations
Source: eLife. 2017 Apr 18;6:e21409. doi: 10.7554/eLife.21409 (PMC5395298; doi:10.7554/eLife.21409)
Supplement: Figure 4—figure supplement 1—source data 1. — DOI: http://dx.doi.org/10.7554/eLife.21409.021 [file elife-21409-fig4-figsupp1-data1.zip › Fig4S1a_1.txt]

X	Y	Weights
0.557898463	1.00884062	4.484903063
0.83182503	0.905431139	34.56130678
0.940447779	1.06797799	15.13602881
0.961668051	1.389538367	2.304290801
0.986741911	0.921202373	8.47882444
0.974762189	1.580769786	4.069317637
0.978892583	0.83185373	9.136062974
0.999921119	0.83463316	25.58483937
0.97678699	0.868065624	20.79207542
0.957774545	1.194517195	10.21809327
0.938625986	1.328990191	11.66266657
0.462142554	0.760823045	23.92891581
0.832255747	0.56750214	15.18568053
0.447549574	0.537940323	5.5193632
0.607014702	1.224219467	5.270248115
0.947026768	1.025291038	16.34682781
0.883468631	0.799164152	22.69584994
0.932637776	0.829869354	10.4592732
0.875374884	0.930327282	10.75504744
0.997422271	0.931920263	5.657089201
0.737811808	1.290158089	5.041320968
0.828839665	0.859039658	6.756861615
0.876369301	1.15897717	4.412341951
0.973050255	0.976200205	20.10420396
0.96333175	0.783998085	11.59497667
0.958916616	1.471670647	2.297002813
0.898953064	1.211179781	8.366531664
0.872833415	1.006760431	20.45741179
0.815159365	1.096015459	4.265901263
0.310749429	0.298170199	33.00768421
0.664243936	0.966851696	9.96377425
0.878224707	0.505238588	8.983620427
0.590597095	0.618993039	14.16221275
0.702483871	1.688413359	2.642310283
0.966246816	1.006913266	18.31487386
0.927001008	0.845990341	30.09254812
0.991488539	0.798387871	14.96020847
0.924649129	1.210169125	3.358259981
0.907492668	1.046559529	14.24192704
0.998746282	0.957974149	9.068461283
0.813051	0.968625683	9.017026743
0.729076031	1.100589263	11.17626262
0.883228538	1.124236937	12.75286847
0.976589546	1.177117862	16.67308936
0.806433145	0.536082676	10.30286525
0.959474192	0.930487126	25.79376303
0.880843968	1.098662082	4.222016704
0.75320943	1.000652192	13.26108807
0.993866034	0.731735843	8.838839655
0.453210123	0.68458969	16.17340214
0.226818518	0.671560356	8.952239099
0.626453694	0.784126366	9.064608985
0.887905181	0.997131635	15.51106494
0.933727258	0.677172765	26.44111277
0.951770477	0.782773713	15.87870913
0.999843257	0.795847152	22.66943703
0.997105305	0.810364602	8.224154294
0.937789027	0.895293492	12.8680429
0.899128894	0.868237696	17.39943539
0.750927477	1.086102932	6.181338236
0.791557318	0.660445609	27.60323207
0.997031362	0.839798637	20.04725281
0.997101524	0.651642784	13.16068246
0.957743504	0.983047956	28.13991925
0.998631456	1.095453665	8.514327559
0.99967902	1.393882043	2.483099956
0.77225336	0.764636431	36.11956724
0.935357032	1.078689518	5.320042356
0.698436161	0.467380126	17.20687292
0.360719016	0.813873027	5.249924081
0.520632675	0.562267217	11.56576861
0.473773364	0.687244393	9.939001095
0.94987899	1.062389459	4.855134991
0.292639884	0.138872451	11.92908973
0.995896853	0.730272094	31.95076564
0.821371496	1.613579601	3.492766371
0.85761296	0.539941143	21.4046538
0.976573554	0.698835231	34.07042242
0.963710778	1.020925447	11.46547868
0.975798281	1.048328563	14.09233619
0.785486505	1.041388152	7.104582014
0.47803178	0.402790119	36.12394281
0.952734614	0.733067914	20.52356195
0.85900084	0.626420536	10.06273016
0.584182799	1.098608949	12.11264579
0.999956807	0.607182685	30.9155196
0.885044505	1.073668744	1.927645909
0.984360293	1.247426079	21.89955566
0.815535526	0.568983846	14.64179026
0.45539326	1.075732199	6.667147851
0.781892879	0.609663836	38.22207417
0.959672605	0.812233551	13.26153493
0.921084587	0.805257486	14.49300121
0.704094955	1.003642862	8.254593586
0.957365336	0.996480773	3.269981753
0.510416471	0.690690101	8.87012481
0.676560186	0.443879861	16.29982781
0.742984266	0.842616598	11.78313382
0.603839424	1.117299969	4.224136318
0.992969907	0.842000208	23.69757249
0.858576793	1.067521091	4.906654952
0.96603919	0.803089481	21.08425141
0.99806357	0.649471944	18.69381632
0.991975567	1.007613279	6.871726113
0.997250943	0.937753561	14.39438509
0.999441093	0.815736449	15.97867001
0.559439588	0.702590183	5.451460185
0.800587156	0.797297188	28.02283484
0.994234402	0.916360963	35.82032744
0.982858593	0.778899915	3.04870756
0.798519601	1.077297035	14.13971497
0.719725445	1.31099265	1.944944885
0.99301533	0.926979285	39.50103068
0.99938956	0.998677302	10.92996085
0.22990411	0.664095129	3.738146854
0.572781185	0.686103017	14.36128712
0.915858666	0.93915686	16.68455962
0.994167493	0.716781391	32.38170422
0.95608272	0.816597927	16.33075377
0.683549866	0.989678211	5.23749719
0.417344244	0.737925425	8.20843376
0.967747164	0.922150301	4.124758486
0.952273176	1.128446598	3.366002898
0.587812611	0.626622344	7.582433786
0.926313268	0.692594752	7.844251514
0.853945273	0.855371424	15.12340553
0.955503871	0.88549785	9.170629451
0.933699747	0.94266514	5.782063416
0.98991449	1.04373051	15.59104978
0.965195176	0.875114827	39.95627126
0.970536951	1.632173016	4.429194448
0.963994044	0.826064302	6.177546444
0.894613392	0.565099532	10.18368405
0.988114047	0.871060717	12.83020607
0.999996517	1.064672488	10.22721853
0.758701463	0.789250984	23.35568702
0.999557629	1.107563868	14.09017239
0.875031502	0.978468294	16.35192451
0.999275797	1.577766688	4.394980616
0.538869429	0.580690812	11.62124974
0.923298852	1.370851748	3.069460795
0.999174357	1.100863927	26.90193075
0.993717443	1.157073236	9.517599081
0.628234527	0.720792841	12.5027419
0.909685662	0.764653281	46.8991871
0.99515003	0.98414186	20.45364967
0.936546511	0.99645247	18.6149192
0.8065395	0.534047937	21.13944311
0.716482895	1.186112987	4.795593961
0.431341292	0.701884848	7.567407775
0.994553653	1.029093675	5.292903733
0.968352774	0.879133972	3.826620195
0.520770614	0.649391164	16.28845366
0.974968676	0.944191349	14.2443725
0.798586412	1.541383263	7.44705697
0.687059264	1.103434052	7.799267169
0.971521251	0.806111986	20.16064159
0.983945972	0.938476984	29.45703225
0.92681673	1.041779905	16.30519558
0.994283698	1.309909397	10.25916041
0.940313862	0.720401357	17.55872254
0.981239556	0.730107914	9.082658478
0.996293606	1.05913838	16.28591251
0.992830949	0.938358607	18.01047742
0.220011104	0.955607735	5.678505046
0.730762864	0.923207578	21.68895511
0.999830777	1.080569039	15.02328334
0.912236648	1.016831681	19.18232853
0.999959541	0.984619742	14.7049796
0.999479783	1.10343952	13.87835657
0.961976049	1.014294745	2.147647505
0.993158053	1.02690698	34.05133453
0.954895262	1.001494464	7.277251475
0.995542462	1.235127261	9.995727102
0.883240512	0.85696401	31.39766325
0.989458171	0.977603068	24.37603419
0.920743037	0.961448307	14.60672446
0.885609469	0.904379591	14.74492313
0.910758232	1.201293671	5.988800477
0.257245652	0.772027067	7.550907376
0.591227627	0.993577806	8.401807559
0.990733571	1.152475677	4.183881805
0.60848054	0.66797502	11.05000656
0.984999351	0.79082349	30.58485117
0.775778699	1.174718479	13.27373738
0.999915476	0.974830589	7.02629375
0.865220357	1.025256474	7.799586343
0.999398197	1.234716189	10.45336943
0.994855174	1.094339076	18.39443642
0.957390778	0.921267417	4.72615196
0.919927083	0.765838578	27.95058379
0.986993102	1.124129132	6.389394935
0.989387192	1.154640634	11.95816436
0.834133797	0.875573998	17.30105832
0.998763163	1.041433622	16.05405696
0.187450921	1.178148543	3.369103351
0.933657839	0.733401612	45.49475673
0.999294102	0.867332878	29.50485828
0.958767294	0.898207988	13.98983096
0.651613497	1.113302899	5.73455224
0.989422346	1.289619193	17.50357728
0.930545035	1.269926961	6.203511241
0.958151185	0.921893298	16.71740096
0.780278814	0.63208357	13.80402825
0.513989514	0.527646277	36.73244588
0.972389197	1.03591017	34.23282282
0.998158664	0.997718236	21.83346197
0.997315955	0.643283886	21.78029677
0.839693361	1.002953031	9.865728782
0.999350362	0.969136172	4.312063987
0.560206196	0.593940961	20.55929611
0.998721654	0.545212511	12.2344271
0.996726821	1.02135746	7.040660395
0.848339279	0.897970031	8.941054086
0.968717598	0.804081841	16.32810791
0.843964374	0.856729548	12.75816031
0.995310376	0.610314578	9.714777879
0.825399988	0.711068377	7.754866117
0.983465577	0.922626991	16.6933206
0.999934533	0.873191824	20.34291705
0.996672166	1.016583737	5.583666589
0.960666623	1.028750112	18.30195054
0.920598384	0.531866678	8.699461449
0.9971196	1.138498513	19.29434488
0.772427379	0.848162268	14.92224446
0.997779982	0.998717438	26.54028753
0.936396648	0.87574985	28.18640691
0.999993582	1.064536439	17.57419137
0.989662499	1.005749507	4.699860797
0.516664049	0.583773705	11.47982313
0.993898758	1.175130043	20.31601605
0.940655327	1.331671201	7.190071858
0.907723911	1.155129023	10.84363252
0.830539784	0.63092479	21.62673129
0.977507305	0.951393048	36.42100208
0.999092742	0.766500462	56.55451512
0.914488649	0.964463503	8.682441466
0.907564395	1.005045178	6.493226032
0.99323011	0.908946889	7.124361984
0.979474617	0.962794658	6.936181461
0.664002466	0.426051996	17.17291835
0.998954078	0.980027334	5.79752376
0.965428308	0.827478552	15.25921328
0.663759837	0.674880453	20.63629072
0.758405952	0.745097217	11.47882645
0.9929331	0.406561379	10.34344179
0.977242969	0.746644108	28.17326607
0.982071864	0.793089707	53.81303651
0.962853988	0.914783917	14.11902541
0.996786975	0.895985707	21.05528951
0.999158143	1.178471085	7.435607011
0.980161344	1.12844776	24.47133373
0.985370212	1.03668951	14.50624588
0.996738904	1.238870621	9.078802108
0.919836774	0.906969269	21.07709354
0.961908627	1.373570191	11.68439537
0.930873604	1.546497351	4.599172849
0.999205671	0.958548895	14.11172209
0.985652739	0.951898955	13.4565404
0.985228739	0.781203596	57.11102454
0.999990942	0.876652209	34.77469873
0.987229236	0.720691561	20.12565674
0.94236611	0.961445701	11.11350473
0.88856198	1.135268298	3.531128503
0.958430734	0.84454043	14.71804248
0.999854974	1.031728464	7.036035867
0.881991934	0.684116015	28.75943535
0.695911305	0.625904162	23.51527522
0.587851109	0.531476897	13.17037104
0.991705751	0.765976311	33.3840685
0.993805074	0.811809746	39.54916107
0.975165218	0.827050594	24.44675766
0.998290917	0.887383893	17.69630213
0.996538174	1.038800203	9.961006533
0.968121845	0.961721304	21.9410178
0.555696751	0.889666045	5.264445194
0.932542932	0.966710483	35.58183394
0.999978705	0.828145466	44.39458468
0.918725838	0.948723875	10.67293081
0.379871732	0.989688983	10.02792905
0.991297804	0.995214393	18.77889478
0.870077669	0.91574775	11.65127503
0.831377949	0.988873542	9.843582329
0.99585136	0.859052158	50.45202849
0.800657501	0.96078547	7.902898018
0.999885104	1.595089969	4.314111658
0.984141404	0.856005155	54.13280017
0.999285797	0.699613238	22.04366644
0.996839578	0.746948407	18.28063057
0.979044956	0.806459724	15.28561125
0.980932656	1.254411687	4.202805543
0.997886722	0.641619264	19.99715091
0.928609989	1.224955872	7.219160903
0.888069171	1.01986509	13.2529244
0.997430346	1.125787662	6.481416696
0.993887399	1.013223733	8.955748504
0.961841793	0.849134283	14.1393643
0.937296637	0.622800833	21.59459251
0.768564647	0.701458373	20.03051032
0.553934659	0.546436353	8.28179018
0.994401056	0.587694706	5.139662973
0.999993416	0.824962708	13.06849298
0.969560935	0.558469624	45.47207905
0.961427895	0.584369451	11.24016475
0.989140762	0.778843388	33.45593151
0.965078259	0.842068287	36.94772833
0.976207474	0.945362585	14.90082261
0.997671968	0.739746781	28.00098238
0.997291263	0.78654912	23.66175399
0.92803142	0.684613289	20.45243016
0.998248312	0.770716878	22.44354464
0.942709007	0.959679838	22.35985946
0.397110302	0.546552826	9.062678565
0.996686822	0.779655305	27.55496089
0.965164205	1.172686793	7.198819526
0.9999936	0.910443984	19.22706734
0.959523936	1.14830369	12.85008706
0.858272824	0.435341391	7.601844558
0.990452788	0.703829577	54.97877308
0.999817111	0.775827305	39.9922495
0.988254544	0.776382552	16.42903101
0.980774798	0.898450983	17.04819172
0.993753244	1.023156047	4.471952614
0.981384643	0.342657609	36.33313279
0.982617917	0.857215603	6.937200482
0.998524422	0.860450381	5.548403822
0.970818967	0.695299635	10.44968187
0.966802623	0.761897125	14.15133931
0.953347688	0.991932762	16.25112593
0.494231989	0.865617271	8.207485699
0.982122898	0.925806248	5.180177828
0.983813088	0.683197893	39.11301229
0.968139725	0.72136299	46.69988845
0.834208561	0.783603176	25.74819327
0.906821371	0.998876411	13.79304083
0.92997544	0.68383896	49.20342376
0.953645815	0.891783917	12.45175573
0.738102083	1.041873624	12.57363367
0.894977151	0.666323064	19.69134054
0.53265947	0.676348585	11.95501819
0.078472998	0.470227998	19.4656505
0.85738419	0.821542408	18.51917703
0.753066452	1.079508417	7.659541258
0.986909656	1.169111986	13.64902856
0.582155682	0.465108033	42.70886963
0.91258565	0.701003391	35.41639579
0.998943801	0.889002943	36.94802404
0.984010102	0.93943868	41.33083303
0.897972208	0.82701539	21.29273138
0.745003432	0.836340583	9.885381333
0.939706262	0.830644269	8.387736235
0.732065348	0.687268727	8.542693481
0.732074092	0.867562344	9.118609824
0.52978516	0.773847285	14.3572648
0.559337817	1.06662587	7.203121104
0.640360219	0.587076377	7.938178634
0.967708943	1.100186898	9.750132527
0.983526172	0.84078403	59.80365614
0.978499317	0.885237584	26.14610031
0.787677854	0.757901714	53.1077294
0.949079568	1.11056846	7.213697549
0.796879576	0.948830014	2.005763645
0.855793653	1.281298896	10.63918147
0.910965477	0.97633322	22.2852021
0.890377094	0.974799563	12.08418079
0.94354339	0.688764288	23.87690618
0.643863096	0.824687633	5.172106933
0.437486292	0.830357242	11.35566863
0.875594486	0.953774231	31.18689785
0.463334369	1.289164109	4.867289039
0.994333941	1.04479622	13.30016998
0.649704284	0.581273358	20.29762927
0.915451953	0.822524547	35.54677977
0.991624203	0.823498038	39.61792494
0.985966496	0.85497581	20.7124529
0.831394289	0.937999557	11.01712538
0.503227069	0.753023655	7.236276835
0.945052359	0.753260332	5.759956804
0.989343411	0.953606687	6.090178007
0.608464242	0.856312884	8.529006188
0.821098833	0.803536739	12.49694005
0.709795974	0.902645082	15.34770277
0.645165406	1.066539826	6.602905229
0.971190478	0.753348375	21.77434798
0.996353443	0.830528816	40.60624537
0.949630385	0.761173977	26.6935476
0.798932861	0.639794438	26.84224005
0.950876647	0.987215017	11.55007128
0.697821331	0.834053783	8.276853265
0.881737563	1.22916837	7.872685157
0.910975718	1.162230253	12.67014792
0.971492143	0.916008079	32.33826142
0.92108322	0.904426562	40.51234577
0.89299295	0.845176131	14.11281699
0.967079553	0.890278749	27.3398726
0.650611451	0.773147178	14.21200413
0.759840472	0.830943413	19.9158569
0.576615694	0.870419264	9.218682219
0.551387156	0.567068902	22.96494696
0.94799671	0.71651939	27.93070309
0.926463877	0.687321225	72.4886503
0.997347216	0.948208746	33.26557101
0.831787511	0.8078358	17.41196973
0.982720203	0.655635151	9.582333549
0.325500475	0.742033519	6.84976608
0.869172333	1.034129139	6.126748235
0.955071865	0.741455126	2.938469947
0.626971579	0.703660404	9.292091385
0.842619743	0.73624577	11.39807918
0.603401847	0.808870998	23.35017998
0.848228387	1.091375503	8.223079873
0.950946053	0.953157663	44.49186907
0.97061011	0.800229868	23.21436278
0.993757632	0.716613429	47.86269633
0.796264927	0.759124752	49.39524298
0.975407535	0.999715602	19.07112398
0.729000505	0.78527161	2.926906378
0.720508783	0.880461999	7.662100926
0.918211603	1.034895776	18.92908702
0.95598881	0.857871819	32.79059255
0.91227985	0.840716367	37.98444411
0.830399562	0.799903557	23.01612986
0.993822452	0.723664182	25.73555357
0.93640473	1.026661209	4.430570233
0.33867939	0.653714975	27.89207876
0.872504987	1.033913204	24.88858821
0.578192622	1.112599278	8.975989123
0.965068571	1.107425995	5.049943107
0.997463418	1.175084991	4.501602769
0.458881542	0.415652109	29.56477568
0.914749932	0.607211777	49.38896976
0.994368575	0.830368832	29.99355725
0.995909439	1.111027373	18.35655513
0.768010622	0.983089473	13.93418602
0.447917224	0.703099596	15.16637688
0.93657178	0.661609655	10.34357035
0.668349176	0.842648136	8.066409391
0.779344085	0.736343161	7.398689705
0.549222975	0.791931432	13.93026044
0.626149088	0.824032378	9.271422849
0.84737555	0.77181188	3.775286263
0.93980638	0.773213374	21.29574493
0.785352042	0.649793572	5.905629046
0.936055282	0.782717974	32.5515227
0.741741142	0.900663857	28.26410902
0.952201476	1.033384128	17.94624703
0.844626718	1.07329195	22.41873559
0.925113907	1.064583391	9.747195787
0.956301331	0.79611642	11.97542924
0.895832676	0.726349091	28.11625842
0.941982417	0.974651425	13.17881202
0.996887536	0.793442516	20.25456788
0.997955937	0.946394258	8.43478989
0.694549835	1.063747827	6.667169507
0.66848652	0.790990653	16.09388506
0.424322847	1.322482759	6.206832028
0.483942771	0.727481649	8.527483979
0.923586613	0.720339406	14.70810364
0.992148416	0.834080415	15.31144421
0.999909456	1.157688195	5.041418735
0.486522444	1.192421049	4.252542753
0.36417836	0.596493414	15.98749654
0.99817213	0.864553041	22.38781835
0.889485624	0.808519965	24.24835687
0.952603722	0.922699276	20.09126815
0.660411918	0.83822355	17.42261423
0.488504002	0.987414415	7.701840316
0.984379971	1.009490197	7.906651158
0.623100782	0.762329866	4.555380442
0.906571367	0.906864566	6.03361288
0.770846336	0.903358164	23.991432
