# Supplementary material for: Dynamic range adaptation in primary motor cortical populations
Source: eLife. 2017 Apr 18;6:e21409. doi: 10.7554/eLife.21409 (PMC5395298; doi:10.7554/eLife.21409)
Supplement: Figure 4—figure supplement 1—source data 1. — DOI: http://dx.doi.org/10.7554/eLife.21409.021 [file elife-21409-fig4-figsupp1-data1.zip › Fig4S1a_2.txt]

X	Y	Weights
0.962173662	1.410539261	4.208400466
0.95867582	0.881535099	10.12021273
0.610798411	0.801844477	20.16372196
0.877032379	1.0998821	11.82093443
0.032649971	0.754142153	5.545061998
0.775921817	1.128931108	10.73325657
0.990917012	1.290178653	15.7372998
0.93313244	1.277262148	5.349930035
0.999999896	1.112092229	5.544650782
0.939795753	0.876986122	23.94622043
0.808320724	1.01959586	18.62902711
0.995755552	0.917486962	12.76269516
0.882455282	0.731215027	27.35032219
0.299637132	0.738376983	4.449498699
0.960504837	0.64213628	23.27186816
0.959341648	1.095063834	10.33328379
0.492429229	1.763182339	2.937234094
0.609964345	0.957634093	15.44952195
0.890326818	1.269705959	9.383070778
0.999988074	1.131303789	21.90318251
0.833405576	0.731852484	13.660468
0.60046446	1.249584277	3.993155313
0.561519983	1.406349342	3.971929278
0.43212317	1.108907854	5.676884315
0.955047579	1.504927737	4.569272792
0.900660965	0.697875546	9.369324053
0.984894252	1.177861635	8.033666951
0.993143737	1.163636949	6.036716773
0.998975894	1.386568995	3.988567306
0.966569949	0.838129216	18.31083926
0.998355341	0.898487974	8.190634874
0.627825037	0.959063604	9.584112457
0.679632855	0.806538965	15.34070698
0.803195605	1.185578444	11.88250686
0.988903829	0.882777014	9.730629731
0.462190447	1.730777513	2.917800765
0.616876805	0.89413497	4.374028364
0.991843271	0.963585145	36.77021148
0.856734929	1.162468399	12.97220956
0.985574808	1.025797119	9.67310185
0.970601123	0.917523523	10.15078762
0.916663105	0.772079744	16.40756487
0.782151921	0.811832068	17.63783611
0.991305592	1.289978421	4.191289103
0.997692999	0.862343809	32.01458606
0.718205825	0.912293326	5.98425089
0.977529673	0.943547125	6.747170949
0.902988773	0.797499814	17.44326909
0.803890955	0.702494424	13.8215407
0.999994565	0.815711256	16.08797414
0.657678444	1.148285521	8.62777888
0.686377749	0.985223352	9.565209872
0.768346632	0.898254034	15.85671954
0.925269379	0.907020489	11.96408265
0.912356245	1.153257423	5.267118757
0.999653451	1.059386163	18.74109386
0.861287132	1.045145197	8.297273769
0.951920708	0.750049603	4.867349109
0.716417823	0.862278203	7.725061974
0.513679893	1.292352919	3.93618871
0.998644315	1.042599479	5.951796125
0.960307013	0.776729987	13.5909902
0.992575116	0.840132943	12.56101674
0.919615875	0.936920582	5.564395812
0.750853691	0.876195299	11.18035469
0.998495613	1.177999902	6.084293885
0.959221022	0.940311497	20.43695851
0.504554638	0.841519063	9.393137857
0.914730094	0.814518088	20.92180331
0.617882332	0.920045576	28.31849228
0.913083257	1.024773002	7.017131037
0.525643953	1.211656723	2.790136402
0.817087517	1.282340351	6.226860273
0.98087702	0.952356726	10.21585162
0.986807983	0.906979714	24.43933283
0.998366009	1.000107438	15.09059137
0.913242427	0.62379828	15.30149485
0.932852332	1.006088564	7.004406798
0.93948916	0.867006569	5.139757254
0.949879476	0.778814823	40.01200527
0.923739378	1.034729196	21.11222358
0.993472256	1.004735543	10.07777271
0.992362181	0.785809201	24.00377431
0.957513729	0.993218412	28.82503575
0.500255752	0.658886591	18.0549255
0.720261072	0.73903521	20.1345991
0.914713945	0.747199201	17.70412669
0.603038098	0.990252583	9.707622229
0.973404783	0.918409228	23.55099668
0.520010945	0.842855347	14.20988095
0.636838651	1.397349513	6.0805495
0.775406804	0.623794105	20.31725715
0.971872147	0.884450799	33.12520135
0.725850857	0.853694943	10.72978131
0.94834482	1.190522522	5.136253221
0.48862932	1.017749598	9.162279526
0.622836884	1.163090809	4.658577106
0.93558581	0.930579351	12.37976565
0.983083236	0.79420628	9.902301211
0.940581192	0.788965065	17.0959204
0.99259446	0.575141454	18.79814833
0.979989051	0.908553154	6.314187457
0.973395328	0.843482325	12.64891843
0.953084062	1.121966579	17.56320274
0.997529472	1.006399041	13.67055073
0.9463021	1.050365759	6.367727452
0.996371533	0.936886014	8.442153457
0.508513163	1.025912609	10.72529208
0.796604809	1.137732833	23.2459178
0.462914865	3.240711884	3.792492497
0.683508053	1.125197205	21.19156389
0.995987515	1.088328312	8.012112712
0.573529684	1.080207803	6.805040381
0.901498068	0.970049782	9.50044177
0.909939302	1.016583438	10.45267106
0.989544146	1.679472155	1.888877383
0.988033595	0.962728156	21.14726803
0.881602241	1.133384186	23.17288661
0.954091668	1.105249003	14.20858853
0.948781075	0.875625135	71.7937256
0.876021753	0.919614026	40.49147813
0.999097888	0.824874026	21.08579551
0.99225694	0.986654935	40.64366007
0.833563111	0.796368966	13.28576035
0.956076264	0.927385569	30.78672998
0.547240257	0.791359527	17.86432741
0.999983309	1.088221505	6.575274245
0.897737408	0.80909285	27.41734475
0.774644776	0.743265691	13.04058853
0.883583861	1.087998675	7.682361128
0.98822801	0.763605385	12.93645336
0.460846822	1.079273985	14.28526351
0.760943166	0.840889716	20.69091492
0.554246104	1.073185593	9.448771384
0.946000026	1.136255358	3.797032568
0.989980836	1.12884441	27.57067734
0.880981355	0.945954302	20.07785266
0.992716939	1.182973176	7.123888736
0.562661884	0.745535824	15.00701365
0.500231877	0.923437143	6.414024098
0.977270287	1.144655364	4.838737456
0.999279023	1.04781808	20.86828386
0.978914738	1.126875548	9.821169236
0.974639702	0.952400755	18.57979056
0.991871416	0.897551832	6.696098805
0.954435471	1.204529093	3.478487619
0.999934076	1.207360255	10.74903508
0.776144769	0.91360091	11.6053824
0.858541795	1.103624201	14.49339798
0.943121116	0.925022272	7.740574741
0.935320222	1.104738897	6.650335475
0.343640224	1.199917706	5.123941142
0.898444645	0.986519163	18.66368344
0.550950939	1.16140629	5.35193709
0.514618471	0.850607681	23.28670277
0.483310654	1.522749794	3.518997626
0.998156763	1.327572317	4.258580481
0.999554987	0.997361475	26.31037797
0.943584631	0.950484063	31.14076479
0.999176921	0.9442196	19.36381947
0.989063187	1.326830036	3.496820676
0.958472747	1.023649407	19.6356439
0.920149728	1.183672175	17.14263661
0.913927312	1.082191133	9.672759814
0.914164058	1.072648953	10.21505068
0.392289781	0.64263494	9.666187043
0.99774529	0.814299835	13.80148439
0.760929974	0.553360567	21.74991255
0.862871	1.145455353	2.105222699
0.374568346	1.218362675	5.437594306
0.924232309	1.015436828	15.31748642
0.498888144	0.843882138	6.934859784
0.808375298	1.236335565	5.94320314
0.92017831	1.021805016	8.962423599
0.9640312	1.087986482	19.20823781
0.945246446	0.927174583	11.50334783
0.827726471	0.639392464	18.6868604
0.838950837	1.211945372	7.455588177
0.91371546	1.185853062	3.549926437
0.919911379	1.670230021	4.774491033
0.993392825	0.836299081	18.9849471
0.884595864	0.69041208	10.55228857
0.973929138	1.318306848	5.654748369
0.998002018	1.089972895	5.984454353
0.548966449	0.702127586	5.202552388
0.880509345	1.094255336	11.0909451
0.343022932	0.685420067	6.813849092
0.677729012	0.810775417	19.39696818
0.466572757	1.286979404	3.600506754
0.992352216	1.099822915	8.763799859
0.921374083	1.053849165	8.812417936
0.997154758	1.11703512	35.9050402
0.92585067	1.015413015	34.60672922
0.930568578	0.944870225	3.897267784
0.898278113	1.04621615	14.86902586
0.992893502	0.894717506	35.00672937
0.964938344	0.985380207	26.34466967
0.916916714	1.10357433	28.81332787
0.998848692	1.095773057	26.39578787
0.952628028	0.847777561	8.868676585
0.999227701	1.080340604	28.02231882
0.8534424	0.944559364	11.3963776
0.983014304	0.765800166	19.09218119
0.616659229	0.894558241	10.43711995
0.508614936	1.047052339	11.38659823
0.976365417	1.146848409	17.08486424
0.757450958	0.781499907	26.75462439
0.999783557	1.066712538	8.751771333
0.999786754	1.024173097	20.77276756
0.95965589	0.87945184	11.55466544
0.878849479	0.871932263	13.44656584
0.565024523	1.176510985	7.681179944
0.999945776	1.158990827	4.051771298
0.999966485	0.823084065	21.54189533
0.997149662	1.000498303	13.17611492
0.682739679	0.507523317	8.300453257
0.987107273	1.211777399	6.690706569
0.999119385	1.032588771	5.944118937
0.96206257	0.963826288	10.25408269
0.900163839	1.23213444	6.328875082
0.053175429	0.605480869	5.424079542
0.42197751	0.682255821	19.16444251
0.938283001	0.657300587	6.689724748
0.958663995	1.05895604	25.9017606
0.993303567	0.940531047	22.21399316
0.583012661	0.606176259	26.73364439
0.967750579	0.847438815	15.72475959
0.792476416	0.807666661	25.47408009
0.824675646	0.773390181	18.37512701
0.985037341	0.865788766	14.99744309
0.929287469	1.001332717	10.07423535
0.986408535	0.872321521	15.61307653
0.971639626	1.104019978	6.920637081
0.820136398	0.851048822	9.994184755
0.789792104	0.796233903	14.95727014
0.564528605	1.110015337	4.224805944
0.983379971	0.835623501	4.728992807
0.621757219	1.229074176	8.159774287
0.468294156	0.573380388	17.9994256
0.933206866	1.029730006	20.86573406
0.99914512	0.894891957	9.51538971
0.911428433	1.038911584	7.281556751
0.899525896	1.351085992	6.015716891
0.896135193	1.14315419	4.015899046
0.301803118	0.720224331	8.354071476
0.993677278	1.034445585	11.18215004
0.892865444	1.08085439	7.69342639
0.994021833	0.92173478	8.252307355
0.644949012	0.954897639	5.423080974
0.980509848	1.14232093	5.512617376
0.72906624	0.869334821	3.124741876
0.990801625	1.796500483	3.693586533
0.538344349	1.260937741	2.929458953
0.706415759	1.074707948	13.63198064
0.134703482	0.629010716	6.485905909
0.442598289	0.984003277	7.892870236
0.998985755	1.061526873	19.3295405
0.847435757	0.784886602	32.33124958
0.955790469	0.988876041	20.06362773
0.909099616	0.994187903	23.31202089
0.93179308	1.136595704	20.10825159
0.998176481	0.991753927	35.09340415
0.542047517	0.962531382	8.473294038
0.785078539	1.280092126	10.55597443
0.939809261	0.576022745	22.64680829
0.882387601	0.689343672	15.8132211
0.967829663	0.993244015	9.139346666
0.998582824	1.15001656	2.9457137
0.821413368	0.930088207	12.13746951
0.555963268	0.896846802	16.63849528
0.747634528	0.862585897	15.83779247
0.958948475	1.021031611	6.430142381
0.937755719	1.06545922	16.68702358
0.999854372	0.984394378	16.30729362
0.957833838	0.7064789	13.3839013
0.685570381	0.867361551	10.43327171
0.178176136	1.965068863	3.770872396
0.922947979	0.752289207	7.302717793
0.993586388	1.225228564	4.783541572
0.920983192	1.740325735	4.166124719
0.955434758	0.937947851	16.09354308
0.733816502	0.899065839	18.30315941
0.870561156	0.682189318	7.253721755
0.804167031	1.151114837	13.9059595
0.808525804	1.251490683	3.644793502
0.983770273	0.998362167	4.347694139
0.999694723	1.009769151	4.917114699
0.998250169	0.989281523	6.129763345
0.666344681	1.056686159	17.78417541
0.201334048	1.230939765	3.907002385
0.385955121	1.229447078	3.681361659
0.175471394	0.813664289	9.164872309
0.668881756	1.179730683	5.487938662
0.972666224	1.01582323	2.480178747
0.842230027	0.906538644	14.87016404
0.97838483	0.917751853	35.81764161
0.930191625	1.000006397	20.55384461
0.802137412	0.744688194	12.61030682
0.96495653	0.969538372	24.71256318
0.976746284	0.988826057	39.56330608
0.598023541	0.924707307	15.0750876
0.98944281	1.207417454	6.215940721
0.984604634	0.905759793	16.46528878
0.888698347	0.640403659	16.60061278
0.918456007	0.993305943	9.478331341
0.98435712	0.695663087	9.715773931
0.998260508	1.150756811	13.46650576
0.54609021	0.889918309	6.091473221
0.807719982	0.970770155	7.22733559
0.42666356	0.796831925	9.694983138
0.939662535	0.862936667	9.321130708
0.774438391	0.796673105	17.31527412
0.905966933	1.101069917	8.751439661
0.907053997	1.05946869	9.918890565
0.937126942	0.906875703	31.224149
0.973450026	0.840228233	11.02693881
0.453932402	0.962338135	8.209798619
0.317656829	0.963055961	5.664208702
0.946043558	0.898667234	2.388138291
0.875937453	0.893097875	7.444549142
0.921452337	0.987662064	4.578376972
0.965938952	0.900902853	9.3186762
0.94095849	0.747887174	21.33754678
0.699513465	0.789414724	9.063608609
0.880706305	0.473812949	3.202641366
0.999639998	0.829591714	9.69715129
0.09252823	0.463215158	9.9127229
0.874679614	0.895037384	13.29561861
0.984275266	1.040758996	6.997534025
0.730691338	0.927977044	8.277569053
0.863954092	0.944996194	9.911610342
0.244916805	0.499278642	9.280723382
0.62585321	0.637265605	11.67180285
0.999861867	0.75713575	12.59975989
0.774438611	0.98194055	4.676568026
0.746320621	1.120565585	8.699278813
0.995650921	1.060790547	23.30362313
0.933659369	1.049012206	14.69824691
0.958079871	0.945277479	11.85101849
0.999074502	0.754065954	16.40522607
0.910043066	0.783749718	9.94875572
0.872572435	0.799485542	16.97310859
0.975617548	1.092829151	12.83040389
0.990813759	1.039339285	7.32930621
0.976622341	1.098163388	12.34264448
0.820954051	1.153011586	5.645516808
0.993050995	0.886267059	7.039922745
0.468462432	0.777769873	10.30198702
0.680280786	0.831360535	13.89863223
0.50670559	1.46215226	5.73011306
0.73975731	0.934142483	9.097963924
0.713418619	0.802095257	12.20620838
0.999780364	0.964545881	23.58159459
0.971498141	1.051644993	5.042950613
0.868710246	1.193657397	6.346042512
0.839596585	1.223399029	5.581366548
0.671801882	0.998211535	6.404062365
0.526544047	0.869742285	15.14654617
0.999828365	1.146352614	7.931035193
0.985476171	0.900237002	11.66211913
0.999756798	0.767026479	15.98451402
0.610009194	0.685089417	9.46620136
0.999016073	1.044533446	6.032478737
0.796807785	0.952349772	4.32021367
0.967891146	1.063241604	8.07335774
0.995079434	1.587886904	2.919813236
0.621082639	1.094405846	8.307281525
0.591395609	0.617783626	7.707031387
0.952758664	1.166222934	9.163476486
0.99141139	1.254872548	6.237500356
0.629239109	0.954180389	27.86233303
0.775773381	1.05442082	10.29220326
0.984227364	0.936741113	30.75242567
0.776263503	0.992355828	3.890451159
0.790136812	1.110656818	9.622303069
0.92635703	0.882984301	6.706400091
0.99834304	1.016647458	10.21042448
0.759541134	1.396481201	6.768874308
0.992967143	0.96028439	44.42552022
0.370172849	1.436937964	3.891075098
0.951666876	1.133569813	23.19813354
0.997973404	1.597746797	3.074965344
0.909089622	0.945174725	23.63619207
0.791967984	0.886958854	13.8874132
0.987418515	0.934754065	34.54637919
0.98113995	0.935503238	18.33206503
0.979906538	1.063775652	49.24762569
0.987644304	0.929340878	34.31517523
0.70575622	0.805518515	21.45899745
0.9946038	0.98741079	7.764906473
0.159233854	0.787817038	9.378061187
0.802879992	0.776707073	7.742334889
0.742819573	0.781479886	11.74628
0.339598509	1.235137222	3.002641033
0.625792509	0.666796541	8.515332825
0.609064246	0.808103779	20.16967739
0.607107747	0.979954134	10.03672492
0.62387895	0.971167027	17.34701355
0.999522104	0.799122307	40.49752112
0.861630876	0.846445593	20.22147831
0.741658337	1.47074371	2.928788389
0.992162125	1.064424884	4.391813202
0.428752971	1.031516696	8.918338129
0.998192776	1.087714248	8.747246877
0.992952114	0.999380957	22.31397241
0.929391096	0.875427931	12.78456081
0.99825592	1.281356138	6.588453276
0.935089482	0.930711364	23.39793271
0.961216972	1.312041936	3.994799265
