# Supplementary material for: Dynamic range adaptation in primary motor cortical populations
Source: eLife. 2017 Apr 18;6:e21409. doi: 10.7554/eLife.21409 (PMC5395298; doi:10.7554/eLife.21409)
Supplement: Figure 4—figure supplement 1—source data 1. — DOI: http://dx.doi.org/10.7554/eLife.21409.021 [file elife-21409-fig4-figsupp1-data1.zip › Fig4S1b_1_Block1.txt]

Tgt_ID_3D	Rate
1	21.10535694
1	13.28075419
1	16.89627897
1	23.06127001
1	27.64489586
1	15.74369527
1	24.24421721
1	17.33992769
1	22.45696329
1	18.75476807
2	29.11176353
2	9.511009483
2	27.28747049
2	27.59963413
2	15.8785501
2	15.31983334
2	27.2953157
2	12.06438732
2	19.85094726
2	5.005421625
3	59.25295268
3	48.57108283
3	48.02942803
3	41.63608734
3	47.03950304
3	65.90211392
3	44.63730473
3	43.38720704
3	43.11020679
3	49.87749927
4	10.36433784
4	13.07746562
4	11.23100473
4	17.53011137
4	16.77418264
4	14.08869294
4	9.399817402
4	0
4	14.74407392
4	12.7523919
5	24.87726243
5	27.86401984
5	26.3258378
5	44.73032865
5	30.89370931
5	48.06262478
5	36.85918338
5	35.28963994
5	28.21800865
5	28.69035253
6	38.04110286
6	63.07892911
6	38.80663318
6	49.69956344
6	58.62396169
6	44.08994662
6	52.82234352
6	51.53730724
6	49.07872829
6	32.35867248
7	14.89178961
7	12.11482407
7	10.72977848
7	22.49300999
7	15.40633239
7	18.26712624
7	8.271098329
7	31.1412131
7	15.9141304
7	26.9493455
8	46.75516409
8	36.05331915
8	38.92929478
8	28.18453099
8	56.61431385
8	60.84947801
8	46.63175472
8	46.92662432
8	49.1287291
8	41.12904928
9	17.25436029
9	17.75836779
9	10.72981743
9	15.01339008
9	12.51292005
9	16.12498663
9	22.90965948
9	17.79476634
9	12.67364138
9	26.51038268
10	41.06645516
10	26.68971191
10	33.84242049
10	27.39263734
10	24.87282396
10	32.36618107
10	25.58073046
10	46.87342606
10	32.34623663
10	19.85747633
11	72.93849139
11	80.44849073
11	75.51866679
11	73.2819474
11	64.32975276
11	63.30335131
11	65.42784637
11	70.02640431
11	63.55312877
11	63.53863031
12	20.26496636
12	18.33698848
12	19.58722671
12	16.64956543
12	24.19773752
12	16.32390588
12	13.22527511
12	23.18596191
12	25.64664609
12	21.75592012
13	64.15894474
13	71.5003318
13	80.12494394
13	85.64483926
13	74.95905259
13	63.50341571
13	75.88341193
13	71.87452851
13	68.32780409
13	57.01602095
14	23.43629549
14	15.11979122
14	11.38311833
14	12.98402431
14	17.99101853
14	13.26149061
14	14.80424262
14	11.14370995
14	21.88413807
14	10.32824543
15	68.03897378
15	53.24493575
15	73.29942382
15	68.94767966
15	75.09634814
15	58.10560983
15	59.44986458
15	61.27925428
15	65.84836181
15	42.68934451
16	22.92151856
16	17.78211727
16	20.46106671
16	22.08652153
16	30.02104374
16	20.19361866
16	19.95756855
16	20.52021787
16	19.6975745
16	19.56193469
17	52.98268659
17	46.46152658
17	50.41927829
17	46.91677975
17	35.29169753
17	49.09620961
17	44.38610241
17	53.27357454
17	53.05732958
17	71.31727397
18	78.78063307
18	79.2247484
18	58.3568878
18	73.45083996
18	67.09741256
18	73.91146532
18	106.3534414
18	73.82537301
18	71.93519777
18	80.46249586
19	33.20981837
19	29.46385135
19	30.19946318
19	35.37398235
19	26.66374762
19	28.08950019
19	18.76599232
19	21.90362462
19	26.54523652
19	19.99436988
19	29.0221065
20	59.76013144
20	72.69136253
20	92.4404353
20	61.63197151
20	88.32536924
20	58.10171043
20	86.20145422
20	68.94348517
20	90.96080164
20	61.00925352
21	21.53747096
21	16.41721903
21	28.85145353
21	20.05119962
21	32.93337914
21	26.6776177
21	13.10152109
21	15.64634529
21	20.66712444
21	39.51580261
22	37.56576345
22	43.91357582
22	47.88590641
22	50.80797431
22	37.63522673
22	52.38979023
22	44.35548048
22	31.68706157
22	56.03489285
22	34.78323724
23	85.6858034
23	74.90415514
23	83.83893522
23	70.22213695
23	70.95668201
23	86.11576895
23	96.82275428
23	90.742164
23	79.68898367
23	79.75804012
24	21.59900659
24	22.1594359
24	27.02531166
24	19.00254695
24	24.27952853
24	19.60666942
24	21.62502122
24	22.29813374
24	36.2075281
24	17.43796333
25	59.22645447
25	42.33086822
25	41.9152199
25	45.43488135
25	58.23537152
25	39.61077119
25	36.34162875
25	42.07565626
25	51.95734206
25	45.31038629
26	85.79419345
26	34.91121776
26	47.98344037
26	58.38184058
26	59.6009962
26	41.5390197
26	33.90927644
26	41.86308077
26	45.49626208
26	56.371596
