# Supplementary material for: Dynamic range adaptation in primary motor cortical populations
Source: eLife. 2017 Apr 18;6:e21409. doi: 10.7554/eLife.21409 (PMC5395298; doi:10.7554/eLife.21409)
Supplement: Figure 4—figure supplement 1—source data 1. — DOI: http://dx.doi.org/10.7554/eLife.21409.021 [file elife-21409-fig4-figsupp1-data1.zip › Fig4S1b_1_Block2.txt]

Tgt_ID_2D	Rate
1	32.66225609
1	24.76104885
1	14.04097989
1	14.23547501
1	22.39960873
1	14.91644711
1	32.59091351
1	9.161182236
1	26.54595256
1	23.20180946
1	8.315978403
1	12.84477176
1	28.25718257
1	22.59161002
1	20.78045871
1	20.31508301
2	21.56708331
2	16.95152442
2	10.42785929
2	13.54380994
2	10.28551322
2	9.554060146
2	14.02594905
2	29.89492771
2	11.28230748
2	11.24135654
2	8.750882355
2	9.554695681
2	14.06903702
2	9.356399386
2	10.3270998
2	13.65501142
3	20.35272044
3	40.95163723
3	18.19736036
3	28.89937249
3	34.40457981
3	21.73548238
3	33.64651616
3	25.13093805
3	10.01102431
3	20.62587584
3	20.52627021
3	16.34365745
3	16.41339864
3	15.44224526
3	32.17599525
3	28.13147474
4	16.18875689
4	18.74096299
4	17.31726319
4	15.46449369
4	8.694959944
4	10.31928613
4	22.71213076
4	13.00213576
4	9.359901515
4	12.71092674
4	12.44148292
4	17.98733272
4	9.086124405
4	10.2337782
4	13.19285555
4	10.73348533
5	27.81895442
5	32.3489986
5	41.10962775
5	32.8101946
5	32.79318236
5	34.98811659
5	29.44320721
5	51.77338542
5	29.65083889
5	36.32624347
5	12.99611424
5	23.9438263
5	37.16737877
5	35.62350789
5	37.74171604
5	46.47652752
6	23.87010452
6	17.00563139
6	22.61716696
6	10.03276858
6	29.22747168
6	15.22097674
6	12.18461112
6	17.14527665
6	22.68423422
6	26.701728
6	10.32590571
6	10.0091512
6	17.1203347
6	12.42797325
6	31.50175671
6	10.36992856
7	40.87384705
7	44.25065029
7	55.83951912
7	39.07346632
7	47.88355097
7	48.10989535
7	50.63467464
7	46.02297917
7	53.67830551
7	40.02097665
7	60.52219123
7	31.16285455
7	43.36465996
7	55.57944455
7	69.98426078
7	42.16015709
8	19.28076652
8	19.78766679
8	20.25676408
8	23.03068707
8	13.9008172
8	20.60812391
8	23.95221117
8	24.98893457
8	22.88621697
8	23.56217545
8	18.69854073
8	22.49402429
8	22.25523773
8	17.95355865
8	27.74423603
8	12.16338802
9	44.83149021
9	55.05642587
9	78.83953532
9	51.77713802
9	53.41722949
9	44.15447209
9	55.42917334
9	54.28883709
9	43.30001201
9	47.57380897
9	52.18486641
9	59.54061279
9	48.24838495
9	43.25410965
9	45.80212931
9	62.65092892
10	47.89990936
10	34.33604633
10	41.37869377
10	44.68134375
10	36.63327318
10	51.42423023
10	29.34490884
10	36.23662815
10	47.1571721
10	48.20680078
10	30.34226836
10	32.1574164
10	26.30138879
10	24.45332376
10	42.7403031
10	31.82139801
11	50.0368655
11	69.20901045
11	63.29805795
11	45.60563916
11	38.82322301
11	39.34155897
11	57.59453294
11	50.02032917
11	51.88145326
11	51.77244303
11	54.01916325
11	44.08881739
11	58.35439786
11	78.6489379
11	55.18305194
11	51.54920268
12	58.76640534
12	45.08210984
12	49.92169752
12	40.62744444
12	44.59444192
12	40.49541741
12	61.99579114
12	49.39761097
12	47.43170783
12	56.34788881
12	37.64589623
12	37.05171532
12	42.65779401
12	40.6185282
12	46.59540301
12	43.3564716
13	62.63853809
13	47.60502636
13	42.91123841
13	67.31532803
13	56.03246341
13	69.60375091
13	57.59138349
13	47.80587219
13	63.43287938
13	26.12858253
13	56.96283332
13	55.59084148
13	55.8382482
13	48.46763282
13	39.46007073
13	57.17446632
14	37.76504413
14	55.032095
14	48.58040417
14	37.47333052
14	53.09941344
14	55.46078732
14	39.43561188
14	46.7427827
14	42.13951446
14	42.49143212
14	51.52966169
14	56.07892702
14	30.42061045
14	46.78524884
14	42.71871605
14	49.61014415
15	56.29259197
15	48.00055498
15	50.25682953
15	45.08107529
15	31.48378845
15	56.53627807
15	46.8320192
15	53.80428406
15	61.73494791
15	28.56505511
15	48.39339891
15	39.59459437
15	59.14237359
15	49.37396014
15	47.9430148
15	38.5918459
16	66.35843821
16	37.92384477
16	48.41706361
16	41.9879488
16	78.01856965
16	38.8606006
16	33.87389596
16	39.66135891
16	48.56512185
16	51.4552589
16	40.87787675
16	19.80192181
16	43.59695567
16	45.93420263
16	42.31992872
16	48.25625949
