# Supplementary material for: Dynamic range adaptation in primary motor cortical populations
Source: eLife. 2017 Apr 18;6:e21409. doi: 10.7554/eLife.21409 (PMC5395298; doi:10.7554/eLife.21409)
Supplement: Figure 4—figure supplement 1—source data 1. — DOI: http://dx.doi.org/10.7554/eLife.21409.021 [file elife-21409-fig4-figsupp1-data1.zip › Fig4S1b_1_Block3.txt]

Tgt_ID_3D	Rate
1	16.22781909
1	31.84981748
1	15.97480098
1	19.28117255
1	19.3455649
1	10.68004474
1	29.29885713
1	9.267236116
1	16.38657823
1	19.29527607
1	22.95728932
1	19.66981393
1	29.67401446
1	5.877772009
1	27.65792429
1	24.55226464
2	8.845539427
2	8.790035559
2	12.79133717
2	11.75415503
2	24.75660599
2	7.852070559
2	29.69052934
2	15.42222911
2	21.82931078
2	14.90971126
2	24.29449973
2	6.468670841
2	11.25899196
2	17.02866523
2	13.14485876
2	25.23669005
3	49.75290869
3	39.08765857
3	47.95484404
3	28.57893734
3	37.44452649
3	40.86812077
3	28.80945469
3	45.84614825
3	28.76589623
3	34.75560667
3	24.28631414
3	38.97838273
3	37.55715595
3	48.89788715
3	34.15772302
3	20.78057914
4	11.5888724
4	12.90241804
4	8.24748174
4	19.90546579
4	17.90728428
4	6.862519964
4	2.248392765
4	11.06301889
4	18.31658169
4	10.98856283
4	12.55394406
4	16.9216402
4	9.524703357
4	14.85796321
4	9.099546068
4	4.826982398
5	42.91868938
5	15.93527136
5	26.62223625
5	17.76202051
5	34.43619319
5	42.70626115
5	30.84403561
5	43.67967367
5	52.32222654
5	17.86776998
5	32.24647173
5	33.24711826
5	11.49374613
5	19.91383009
5	19.53763925
5	29.80260012
6	29.03153586
6	38.83008348
6	55.42932483
6	26.01773586
6	50.4721815
6	32.95584169
6	30.74446928
6	29.80263021
6	43.9766772
6	33.81930863
6	34.60598671
6	34.97637611
6	27.70403208
6	36.75975407
6	29.88923561
6	43.23392826
7	25.91581597
7	14.97377913
7	15.11483839
7	16.64678801
7	23.22821284
7	15.06998785
7	10.41642241
7	24.53934331
7	5.950056611
7	17.45303525
7	6.727336498
7	13.12640383
7	10.47948485
7	8.959205341
7	16.75068161
7	7.554416013
8	39.20280232
8	34.60915513
8	46.65369834
8	45.26140617
8	58.42342968
8	38.91780586
8	33.12866195
8	43.14090766
8	51.05197304
8	35.64788144
8	43.95468092
8	47.54879747
8	46.0231097
8	43.61201852
8	62.76569835
8	48.04055212
9	12.19384502
9	8.847462812
9	20.98344612
9	15.66284677
9	17.23912795
9	14.25142218
9	15.71045017
9	14.31877927
9	23.50158514
9	17.31270103
9	24.87480358
9	13.67525417
9	19.8722104
9	20.71856257
9	15.88631656
9	17.2752358
10	20.07762248
10	34.64224104
10	17.01590263
10	22.15745867
10	23.52878836
10	19.90509738
10	19.30626037
10	11.17025253
10	13.299504
10	31.49887024
10	26.68863637
10	16.60119195
10	20.21318646
10	19.39450018
10	33.81692537
10	32.59692593
11	63.82140892
11	68.16042325
11	53.50137309
11	69.5420174
11	58.62239407
11	36.22177073
11	59.23695017
11	59.05735615
11	40.19032319
11	61.82382239
11	59.77931967
11	52.45496766
11	43.78226347
11	52.78321894
11	32.24539228
11	50.86343531
12	25.87948657
12	19.66139698
12	20.27974946
12	23.99309076
12	25.75585255
12	15.05131861
12	21.9932955
12	21.62036844
12	14.52064037
12	25.07628832
12	18.10274943
12	24.53833589
12	13.45522267
12	17.43665002
12	8.133862019
12	6.282489363
13	59.95950987
13	63.09359735
13	67.08819697
13	52.98879402
13	62.90663941
13	65.97972023
13	46.29188342
13	49.86051317
13	67.49150353
13	60.8551196
13	55.04836171
13	57.8087647
13	70.7611857
13	65.27427217
13	45.89554012
13	57.5054883
14	19.07856655
14	17.39863882
14	15.7451014
14	14.21360533
14	18.68575493
14	14.89359159
14	13.23299147
14	15.76763813
14	11.74260914
14	7.335336502
14	11.62200707
14	24.10721178
14	28.3589955
14	15.3681199
14	10.19622408
14	13.25065587
15	66.48952997
15	67.88391493
15	59.54201947
15	48.84620532
15	67.05383103
15	73.93553776
15	65.06395502
15	56.37623793
15	67.94021791
15	62.66273022
15	57.76510699
15	61.98782529
15	48.81979059
15	54.93002492
15	46.78851544
15	65.78328858
16	20.8272672
16	19.97857842
16	13.58860415
16	24.11018365
16	15.63004921
16	12.28955238
16	28.90664342
16	22.93124801
16	18.15117012
16	24.25761428
16	23.12658123
16	28.52687279
16	15.46252227
16	31.09306661
16	21.9516015
16	31.8741206
17	52.46951029
17	40.60608384
17	44.09588069
17	39.10881635
17	47.08030827
17	47.1605276
17	55.19996624
17	46.8036216
17	54.79026349
17	34.73984718
17	34.25579206
17	33.4468941
17	32.63169291
17	40.45575999
17	63.43714554
17	33.6221278
18	76.0929474
18	74.02647898
18	54.56623323
18	64.87304353
18	81.82933533
18	72.72125463
18	55.29195549
18	69.41863028
18	77.3483316
18	86.42751684
18	65.7816725
18	73.01500063
18	70.96369784
18	60.73897896
18	93.12565924
18	64.70390484
19	32.78731711
19	33.28555868
19	23.23693856
19	29.64710967
19	32.01504273
19	26.62652697
19	34.39932151
19	18.03232635
19	33.67230612
19	20.70231514
19	17.2480848
19	31.66168879
19	24.21512331
19	28.09848152
19	25.63981673
19	29.76377408
20	72.95949198
20	80.61870013
20	84.06262242
20	101.7415512
20	63.06888593
20	60.56165871
20	84.1483551
20	84.73881781
20	82.37649113
20	54.29682953
20	68.89883127
20	88.77252007
20	57.26449075
20	64.6709087
20	103.0527293
20	70.43705318
21	28.28552298
21	35.17215706
21	40.12018589
21	27.87344139
21	23.69174795
21	31.52729982
21	34.52795061
21	32.60125742
21	25.17903504
21	23.24573266
21	42.27750593
21	27.14506862
21	25.19566334
21	27.88808722
21	19.01749764
21	19.95752709
22	61.06510555
22	56.73857979
22	45.86512893
22	47.00163589
22	38.79846336
22	49.68704705
22	65.50910404
22	56.09246655
22	42.44885166
22	51.51690062
22	40.04578776
22	47.79232815
22	44.01884712
22	59.38145388
22	48.42607616
22	41.37942066
23	71.08715986
23	64.81385586
23	83.3849702
23	84.36895517
23	77.15711413
23	69.81262187
23	70.85145924
23	74.76387731
23	76.35300557
23	53.30561024
23	117.6339263
23	87.58494428
23	83.15902418
23	76.60905981
23	83.72239449
23	72.98642846
24	45.51508641
24	28.30562969
24	25.41377269
24	23.20520368
24	21.31612674
24	33.65113695
24	19.203832
24	21.36314334
24	16.80916581
24	23.64267824
24	22.80275367
24	22.38065749
24	16.8178914
24	15.41344016
24	22.30763722
24	12.55356617
25	47.27951488
25	60.30471931
25	32.99667084
25	17.32961431
25	26.23738297
25	45.40534396
25	59.56687951
25	56.16693089
25	57.05416693
25	37.96566603
25	50.73023044
25	46.11325948
25	53.53222804
25	49.96273906
25	35.34588376
25	59.74099339
26	39.80811006
26	34.77385361
26	51.95230348
26	49.91093303
26	50.07762546
26	46.12702097
26	51.11614858
26	53.41905621
26	68.15123187
26	58.2010868
26	49.95948022
26	40.29739664
26	47.49935126
26	52.65312259
26	59.79284435
26	71.23444842
