# Supplementary material for: Dynamic range adaptation in primary motor cortical populations
Source: eLife. 2017 Apr 18;6:e21409. doi: 10.7554/eLife.21409 (PMC5395298; doi:10.7554/eLife.21409)
Supplement: Figure 4—figure supplement 1—source data 1. — DOI: http://dx.doi.org/10.7554/eLife.21409.021 [file elife-21409-fig4-figsupp1-data1.zip › Fig4S1b_2_Block1.txt]

Tgt_ID_2D	Rate
1	28.01385843
1	38.01365666
1	30.2951638
1	26.86482129
1	25.33411736
1	31.84410702
1	26.01148978
1	21.68444942
1	31.99081132
1	26.73903881
1	32.56221157
1	28.81984976
1	26.93077139
1	42.69282824
2	27.62830311
2	32.38586232
2	19.2277498
2	31.92422592
2	33.62238784
2	27.11360125
2	28.81242162
2	17.05112599
2	25.23481106
2	15.73165887
2	11.08777965
2	19.58461772
2	20.95131844
2	22.90584529
3	32.3429774
3	28.9472408
3	47.81636552
3	29.43005149
3	40.01094017
3	36.34019392
3	36.8413703
3	37.00433101
3	42.21128667
3	37.05057814
3	34.6984353
3	39.94146802
3	43.97300055
3	28.74564182
4	21.30257448
4	23.5733787
4	20.91092723
4	19.15546015
4	17.52940901
4	15.03250113
4	19.41133031
4	14.30661313
4	11.81208698
4	12.40362233
4	14.12674904
4	14.41283871
4	23.45656761
4	19.24003869
5	38.6722652
5	33.12094014
5	31.23232204
5	45.73690693
5	42.95717003
5	40.4414862
5	33.3537331
5	39.83931254
5	36.09532233
5	38.35266241
5	45.16557234
5	42.36609821
5	37.513763
5	34.80430424
6	13.9081153
6	11.24488473
6	11.23349978
6	15.36436532
6	17.33166503
6	10.81979855
6	16.53888499
6	6.616500892
6	20.3914416
6	11.64282434
6	23.54072233
6	16.01692283
6	7.124999117
6	17.82077422
7	34.6448656
7	42.89943391
7	31.37499205
7	41.49097124
7	39.58404551
7	44.01625061
7	36.17955033
7	41.17187187
7	34.70713938
7	33.73855024
7	43.44966369
7	37.44503712
7	36.25697484
7	36.64917545
8	3.410672753
8	13.0098784
8	10.62164058
8	5.315626238
8	14.83509759
8	10.82291931
8	13.031425
8	11.84058794
8	1.518618799
8	6.566214363
8	4.000379953
8	11.50793107
8	15.29902909
8	1.646189397
9	40.87062715
9	34.42328398
9	31.33278299
9	31.37332058
9	38.92563121
9	33.51503729
9	41.70884931
9	37.44361755
9	39.48032675
9	35.13041073
9	35.80547693
9	38.45212215
9	36.96197156
9	36.35645163
10	15.07601792
10	20.70221064
10	15.93405134
10	13.73910112
10	10.8421508
10	16.41195219
10	7.083028523
10	10.03368468
10	5.017949274
10	17.00343936
10	3.463056865
10	8.941413354
10	8.947109937
10	6.195548803
11	33.69787591
11	25.72441103
11	30.52205512
11	24.57642348
11	45.30283041
11	36.52036102
11	30.67018934
11	27.31017667
11	30.15081433
11	29.86371112
11	32.02140934
11	27.0051533
11	27.97870678
11	39.1744594
12	9.256674338
12	13.39557557
12	6.248969956
12	11.22140544
12	13.73262428
12	0
12	6.901910745
12	7.798386214
12	5.949538779
12	5.04893792
12	9.436094284
12	3.663662768
12	12.4744642
12	33.37315871
13	23.87969834
13	20.39595458
13	16.25584155
13	19.61417773
13	41.32502304
13	8.621735529
13	15.02333849
13	30.34017619
13	19.15612758
13	16.822863
13	24.15168996
13	28.63667812
13	36.4058393
13	25.00130201
14	15.97627253
14	18.00679915
14	25.09142932
14	1.72061714
14	5.458374986
14	6.54599281
14	15.61159368
14	8.642097241
14	4.156075531
14	1.597637622
14	12.77982375
14	5.198746951
14	9.864735892
14	6.416826668
15	15.14425432
15	10.6284236
15	8.495175606
15	23.05715205
15	9.776733161
15	9.510494615
15	18.65019831
15	22.21148362
15	11.90452745
15	11.20437468
15	14.04864649
15	19.48899546
15	17.02703232
15	15.63422154
16	17.29531394
16	8.511635588
16	14.79922321
16	6.683991211
16	4.349973815
16	0
16	7.592313232
16	10.91437957
16	15.10129185
16	9.595297933
16	12.51929778
16	6.277401292
16	17.14851366
16	9.353275352
