# Supplementary material for: Dynamic range adaptation in primary motor cortical populations
Source: eLife. 2017 Apr 18;6:e21409. doi: 10.7554/eLife.21409 (PMC5395298; doi:10.7554/eLife.21409)
Supplement: Figure 4—figure supplement 1—source data 1. — DOI: http://dx.doi.org/10.7554/eLife.21409.021 [file elife-21409-fig4-figsupp1-data1.zip › Fig4S1b_2_Block2.txt]

Tgt_ID_3D	Rate
1	67.33460395
1	78.25437657
1	75.28490824
1	67.59612334
1	74.21936708
1	74.58487622
1	66.62016182
1	73.11881105
1	63.27826334
1	83.72919653
2	66.3973854
2	86.18205119
2	57.33514018
2	63.70070165
2	73.58682786
2	63.99074548
2	62.6414163
2	75.75880013
2	72.0584949
2	67.67716129
3	66.17828903
3	78.47001476
3	80.46357232
3	81.33525648
3	81.74006592
3	84.79681293
3	77.99803295
3	76.68158946
3	84.94959847
3	79.22416556
4	54.33200041
4	54.92817605
4	52.37351293
4	58.39822959
4	48.67714662
4	50.19310289
4	55.2749588
4	46.79914609
4	52.42718382
4	59.46528721
5	62.52717658
5	60.9220594
5	70.49863314
5	67.10129214
5	57.40780839
5	78.158236
5	60.11081269
5	68.83784106
5	63.18029008
5	62.91557403
6	76.49624211
6	70.46732556
6	69.98366698
6	64.83557354
6	76.89700672
6	90.11621267
6	68.87922745
6	60.42783416
6	80.13999933
6	72.12700591
7	70.09296703
7	55.38984186
7	63.66378139
7	68.99209456
7	71.50746752
7	70.95809758
7	69.83773648
7	70.62252509
7	78.62072337
7	84.66904683
8	88.48663114
8	80.26310339
8	72.86059926
8	78.54883391
8	69.4024893
8	87.60837694
8	67.25288972
8	70.48533338
8	72.07178833
8	86.97643332
9	48.17340073
9	52.75650919
9	53.65425011
9	54.84689493
9	43.04917145
9	46.05690397
9	63.27046622
9	42.47594968
9	47.97845754
9	56.19747337
10	79.74937975
10	87.90529845
10	84.00704784
10	66.42488736
10	79.10876321
10	81.26811074
10	65.38705325
10	71.45641454
10	65.25366646
10	81.18368312
11	64.45910163
11	64.85531698
11	76.47326493
11	62.46333227
11	68.01444977
11	73.74270399
11	67.58732598
11	75.5950208
11	65.98654327
11	65.81904913
12	58.14426892
12	67.45762377
12	51.33692665
12	77.98941515
12	72.42792022
12	64.9371349
12	65.05603564
12	66.31574912
12	68.05690105
13	68.17568565
13	72.62363695
13	74.39334712
13	70.08826268
13	71.51826259
13	61.51038755
13	61.84064937
13	75.53341625
13	80.37609508
13	71.12409026
14	50.05866012
14	40.22166561
14	51.15175088
14	44.35095646
14	31.91878217
14	41.74232032
14	44.0751494
14	61.39453526
14	50.11618356
14	42.23475289
15	62.21974904
15	75.71226533
15	72.15146322
15	74.5398211
15	78.80527913
15	63.94544863
15	75.67774297
15	74.30452435
15	75.46352493
15	90.87699344
16	39.30931695
16	45.44864543
16	51.89458396
16	47.43447725
16	46.48282406
16	48.28816593
16	49.20511805
16	55.41592987
16	50.34627947
16	57.63656745
17	50.74930442
17	60.35631347
17	50.44715889
17	53.29270784
17	57.48591533
17	76.53071887
17	50.88755133
17	51.861502
17	48.29357347
17	55.72421951
18	67.60668125
18	57.52550573
18	71.5046918
18	62.48863466
18	61.65142462
18	65.204936
18	53.60461755
18	68.25417819
18	52.42300994
18	77.41783606
19	66.63016369
19	65.88029286
19	64.86486848
19	58.8659043
19	62.07096697
19	64.86139033
19	57.23416332
19	69.37537472
19	74.49893718
19	67.09055767
20	73.69197117
20	85.57874003
20	85.06675143
20	56.87399376
20	62.07810617
20	62.70307102
20	79.22302741
20	81.26970814
20	75.46411897
20	62.97871412
21	59.67643641
21	51.60355166
21	48.66673757
21	55.99096895
21	63.90202823
21	55.58249021
21	66.23573717
21	65.16880256
21	54.99108146
21	55.45119763
22	65.02420042
22	77.59694855
22	71.52619604
22	77.39283867
22	77.05414915
22	69.27389909
22	58.77131917
22	81.75550819
22	64.30610727
22	77.57794737
23	68.97973964
23	64.98701344
23	51.71227275
23	65.95352933
23	73.00012443
23	82.47089747
23	68.28837691
23	65.72179593
23	56.37541916
23	52.62573721
24	51.86443834
24	54.12022546
24	58.13718899
24	57.27396065
24	65.09714406
24	63.00252117
24	62.10027272
24	70.87470985
24	59.1883133
24	59.64688072
25	58.37244965
25	53.92701851
25	59.19856809
25	58.64211211
25	65.39037653
25	74.21200863
25	69.33637547
25	64.23765052
25	74.98881398
25	63.15223686
26	69.50374684
26	74.45873537
26	83.05631134
26	69.68045035
26	50.98615153
26	65.24839014
26	51.94040664
26	62.79689997
26	60.017313
26	64.43613745
