# Supplementary material for: Dynamic range adaptation in primary motor cortical populations
Source: eLife. 2017 Apr 18;6:e21409. doi: 10.7554/eLife.21409 (PMC5395298; doi:10.7554/eLife.21409)
Supplement: Figure 4—figure supplement 1—source data 1. — DOI: http://dx.doi.org/10.7554/eLife.21409.021 [file elife-21409-fig4-figsupp1-data1.zip › Fig4S1b_2_Block3.txt]

Tgt_ID_2D	Rate
1	65.81578917
1	71.43251391
1	74.58804471
1	67.48402726
1	63.80189148
1	58.47472869
1	69.00759442
1	70.38256776
1	62.84003325
1	74.70696481
1	55.41662625
1	66.73037492
1	75.8093669
1	66.53662244
1	68.42525477
1	69.64062544
1	70.88698049
1	67.93047342
1	66.49110369
1	72.12642046
1	63.35740987
2	67.79340466
2	77.31845988
2	83.72630559
2	67.93371852
2	71.13396568
2	83.47841534
2	76.25503657
2	89.31873835
2	70.62440809
2	74.54112911
2	67.02610314
2	71.38026105
2	65.02352245
2	54.87778613
2	63.04888161
2	75.0511234
2	75.83249708
2	64.45682032
2	59.63075778
2	62.6440184
2	56.89624402
3	81.80897174
3	82.0581988
3	67.67254803
3	60.94279101
3	75.1427702
3	71.79978182
3	73.98375998
3	76.93032043
3	64.01826218
3	56.90331866
3	78.01261599
3	71.69079025
3	77.22310564
3	78.06195643
3	67.9788931
3	72.16893908
3	62.30438689
3	66.38549083
3	62.25710012
3	77.44913918
3	67.47513486
4	62.13915643
4	69.80097123
4	83.72931868
4	66.29038991
4	79.73916239
4	73.095728
4	67.64446666
4	74.83377857
4	71.83693438
4	61.11770706
4	53.24879138
4	57.20377149
4	68.67259368
4	71.6680037
4	72.60360806
4	70.23048188
4	67.49714458
4	59.44488766
4	80.29747629
4	60.1996859
4	54.33674826
5	63.76619459
5	56.27882363
5	78.012912
5	73.11908084
5	75.24191378
5	67.46118393
5	70.92432992
5	62.31189735
5	72.12906528
5	54.22802052
5	66.38685747
5	64.21030857
5	76.00407153
5	70.33753888
5	60.74122181
5	55.87354278
5	77.81959058
5	67.02150312
5	69.21900267
5	56.1752852
5	64.48131353
6	72.39958281
6	72.58699128
6	71.13486508
6	70.30393035
6	69.12216345
6	87.09170407
6	51.08095784
6	77.85652195
6	65.71689493
6	74.13435201
6	75.63243165
6	82.11732354
6	78.24666536
6	66.4004939
6	60.38406326
6	59.71620167
6	55.59171101
6	67.59683261
6	68.76303159
6	64.56171302
6	71.36891619
7	61.81684565
7	60.99681354
7	88.26670919
7	78.73277135
7	59.05597324
7	64.70562376
7	60.83656282
7	76.76883297
7	63.93246933
7	71.68272146
7	65.35962032
7	56.66417352
7	67.48819668
7	58.85553016
7	58.70651769
7	87.35330039
7	71.24733842
7	49.66557948
7	67.19469192
7	62.30626166
7	62.67151789
8	58.7297509
8	57.51581901
8	67.81769515
8	70.73294271
8	82.73578652
8	53.8278551
8	48.50877866
8	75.46342361
8	60.07082621
8	60.32889789
8	62.97348116
8	64.16795958
8	66.59088206
8	71.23611669
8	62.94983551
8	60.1091709
8	61.72303881
8	73.15712447
8	83.27148291
8	73.16780034
8	64.64818137
9	71.40859826
9	73.17325574
9	56.21075345
9	65.86200916
9	59.2100118
9	69.81994335
9	69.54379102
9	73.07249266
9	70.48249044
9	65.95326637
9	67.85642965
9	64.37635657
9	64.16607039
9	65.20866526
9	63.15703419
9	66.69976259
9	78.82864433
9	65.51684459
9	65.24680424
9	73.40088155
9	73.7116567
10	70.7979701
10	50.05281999
10	64.95072527
10	59.38851253
10	77.69791451
10	75.41068619
10	60.58677496
10	71.45863292
10	62.09613556
10	60.74168361
10	58.17978673
10	80.5901472
10	58.96467957
10	64.25107343
10	74.64219772
10	82.285626
10	86.55098796
10	78.03531866
10	76.90567348
10	63.18044466
10	64.61374801
11	77.49920607
11	63.68401094
11	80.2190309
11	68.2251418
11	61.92511466
11	60.79107941
11	73.62009362
11	40.01788164
11	77.98250315
11	60.97062235
11	57.73754896
11	60.98014708
11	50.28957609
11	63.14101846
11	62.44020349
11	70.60649629
11	62.39308708
11	69.92688521
11	67.63366508
11	70.54192413
11	62.23491102
12	68.77918513
12	56.42251109
12	59.28055435
12	60.1842952
12	71.98874199
12	72.55882575
12	63.93994898
12	65.98554369
12	58.3274361
12	66.23679779
12	74.59300469
12	60.57067503
12	57.46717386
12	57.5200719
12	72.36367069
12	52.28254641
12	53.42767198
12	69.85369024
12	65.90634745
12	53.16443971
12	49.69732518
13	71.64983719
13	69.82767815
13	66.95398474
13	62.91578974
13	75.74604874
13	68.7677492
13	65.49300201
13	59.65492098
13	61.26780368
13	67.28977541
13	53.45045393
13	64.03828067
13	61.10118575
13	58.27553194
13	50.97236505
13	65.14431642
13	74.49099635
13	63.03043176
13	65.76720749
13	80.26891647
13	51.84939355
14	65.74192475
14	64.93818215
14	54.47589719
14	65.24444533
14	58.63117022
14	72.41783101
14	60.21236441
14	63.95380351
14	78.23579768
14	81.05820868
14	53.83144318
14	62.67480929
14	54.05425168
14	56.21380798
14	56.0734502
14	61.70544298
14	56.79885375
14	55.43727713
14	58.27174358
14	61.92753699
14	48.1572114
15	64.55230178
15	72.60792327
15	61.21818094
15	70.83612436
15	63.78017322
15	68.42114397
15	77.1645496
15	51.97299291
15	64.38026476
15	58.96578149
15	53.70271802
15	61.18795434
15	66.05823229
15	71.36107562
15	52.44210557
15	79.06935082
15	64.34516671
15	72.42325579
15	60.75464427
15	62.03044687
15	64.45764001
16	63.59860415
16	49.67155161
16	62.4975001
16	63.84303377
16	55.77199286
16	56.37003317
16	62.1209703
16	81.94140754
16	55.54356345
16	61.63638054
16	54.98734359
16	71.45297486
16	53.61425351
16	74.93604833
16	52.83019768
16	65.3606165
16	61.7223108
16	65.87908027
16	71.64732875
16	57.59642065
16	49.04526441
