# Supplementary material for: Dynamic range adaptation in primary motor cortical populations
Source: eLife. 2017 Apr 18;6:e21409. doi: 10.7554/eLife.21409 (PMC5395298; doi:10.7554/eLife.21409)
Supplement: Figure 5—source data 1. — DOI: http://dx.doi.org/10.7554/eLife.21409.023 [file elife-21409-fig5-data1.zip]

Archive with 9 entries (8 files):
- Fig5a_2D.txt
- __MACOSX/
- __MACOSX/._Fig5a_2D.txt
- Fig5a_3D.txt
- __MACOSX/._Fig5a_3D.txt
- Fig5b_2D.txt
- __MACOSX/._Fig5b_2D.txt
- Fig5b_3D.txt
- __MACOSX/._Fig5b_3D.txt
