# Supplementary material for: Dynamic range adaptation in primary motor cortical populations
Source: eLife. 2017 Apr 18;6:e21409. doi: 10.7554/eLife.21409 (PMC5395298; doi:10.7554/eLife.21409)
Supplement: Figure 5—source data 1. — DOI: http://dx.doi.org/10.7554/eLife.21409.023 [file elife-21409-fig5-data1.zip › Fig5a_2D.txt]

Trl_N	Session_1	Session_2	Session_3	Session_4	Session_5	Session_6	Session_7	Session_8	Session_9	Session_10	Session_11	Session_12	Session_13	Session_14	Session_15	Session_16	Session_17	Session_18
-60	1.087054248	1.023426329	0.768786803	0.898745128	0.714699211	0.974038484	0.888660828	1.350628501	1.048344849	1.435301961	0.918370273	1.009836859	0.942426762	1.039297676	1.109661653	0.838303594	1.001317618	0.969901526
-59	0.913756269	0.915421523	0.921847474	0.927368957	0.708559082	0.918806084	0.757743922	0.966154008	1.28618051	0.951197126	0.951209969	0.786108702	0.756657589	0.991456929	1.064882229	1.206552926	1.188644928	1.020914249
-58	1.100156422	0.867415728	1.227425814	0.886250624	0.713522454	0.763399357	1.191927587	0.973447312	0.964450181	1.594691237	0.805530877	0.833933277	0.782117892	0.702826923	0.927606986	1.048404005	0.800076193	0.832081394
-57	1.410862864	1.160498865	1.166072963	1.151759237	0.883355806	0.709314252	0.755948856	1.106410262	1.346391888	0.77435886	0.786149298	0.840915731	1.024655931	0.611595618	0.883837855	0.76076775	0.945271857	0.947537533
-56	1.222904752	1.108509586	1.031169107	0.989862035	1.153183678	0.716786215	0.670814311	0.923427946	1.131537143	0.978672935	0.914458802	1.092102388	0.839959517	0.928347895	1.125138586	1.099364807	1.294439329	0.934899547
-55	0.973346146	0.985845929	0.99734498	1.178402465	0.923244123	1.139058724	1.218570577	0.581556703	0.982789383	1.157113887	0.699561931	0.604400466	0.944283927	1.042160052	0.930646023	1.095153704	1.363693572	0.93210256
-54	0.820643008	0.957648397	0.854832934	0.806384937	1.23950848	1.012604174	1.162585502	1.103563446	1.311643077	1.404825424	0.911792312	0.760001052	0.888593647	1.04827985	1.238974284	0.935028168	1.191767735	0.764367798
-53	1.515459446	1.322711549	0.691595043	0.974285638	0.790743692	1.135543513	1.340912857	1.239489897	1.071936864	0.652721037	0.766540666	0.956541218	0.917291899	0.519678878	0.855625345	1.073285079	1.012958479	1.005093379
-52	0.965520267	0.756219607	1.039154968	1.11126145	0.836469503	0.607223635	1.092357393	0.887691664	0.961451908	1.122274372	0.738875716	0.771115415	0.866437541	0.8940979	1.157899006	1.04352241	1.076716049	0.937900629
-51	1.086870124	0.762953314	1.315364577	0.824186463	0.875989445	0.987281685	0.837961975	1.375484231	1.245386809	0.989737089	0.776030172	1.050824432	1.042993249	0.927650785	0.983475743	0.947969659	0.889151584	1.006569793
-50	1.188109475	0.926166543	0.870492298	0.815608156	0.705339736	0.833669315	1.090947107	0.629092953	0.785174094	0.721575689	0.949903593	0.619882544	1.027695118	0.962785157	0.7347249	1.32617269	0.870322378	0.88401959
-49	1.062697074	0.936162017	0.885814018	0.723898066	0.913950291	0.861579102	1.112663254	0.814190658	1.140067248	0.816150359	0.711396891	0.896093421	0.799869524	0.760900321	0.848112891	1.110677812	0.756267041	1.419584116
-48	1.116356495	0.869622737	0.979841016	1.033750506	0.952326898	1.167330689	1.213431232	1.002701538	1.355737564	1.144764283	0.882187099	0.791926077	0.981940306	0.798821299	0.952410492	0.757598331	0.818846425	0.624513726
-47	1.057447508	0.757223842	0.936293	0.92852531	0.938787411	0.897552787	1.036118661	0.694043627	0.967478507	1.632196297	0.976709259	0.889698725	0.965092011	1.114307851	1.104919087	0.860021352	1.03795264	1.151847347
-46	1.10953147	0.95883111	0.978026275	0.994058743	0.692733436	0.835742455	0.63529865	0.931031222	1.27645647	1.327223037	0.944295791	0.905920103	0.693207093	0.923903175	0.977244517	0.762463128	0.877074306	0.646096848
-45	0.879633726	1.138944605	1.177247299	0.815479946	0.960651267	0.788726806	0.520832874	1.122917149	1.15581108	1.038285109	0.734379956	0.739050502	0.938871357	0.959769793	1.007754084	0.916577925	1.034571262	1.005715376
-44	0.794396883	0.839196781	0.738639977	0.833147248	0.967382017	0.902227296	1.406410431	0.894548494	1.206115897	1.325087857	0.846045567	1.029081365	0.810629819	0.872385071	1.16756303	0.901168394	1.060141295	1.268587325
-43	1.456067285	0.760642409	0.895020719	0.824634102	1.098451479	1.176488726	0.730763842	1.251695541	1.196091862	0.820256021	0.896837207	1.134322406	0.795785034	0.939679764	1.037876941	0.912416711	0.718013189	0.992425514
-42	1.095192467	0.998527038	0.977953633	0.979468767	0.879506932	0.614144213	1.405536438	1.000904885	1.521719775	1.311138061	0.936658667	0.838559224	1.018951154	0.849373732	0.942911718	1.171546312	1.119489653	1.077187586
-41	1.0341147	0.857100963	0.75576221	0.845241777	0.977242909	1.114621054	1.00647182	0.863545827	0.713114152	1.575599706	1.052795675	0.646164733	0.754765272	0.990808669	1.118154907	0.877268557	1.029253157	1.007092914
-40	1.01522586	0.850115797	0.908831749	0.938183163	0.780620843	0.925067871	1.055441808	0.928177525	1.256858857	1.326542043	3.672266376	0.840967014	0.779618128	1.046951823	1.021903461	1.133481647	0.929975624	0.992908877
-39	0.975634918	0.73717151	0.907178288	1.203190053	0.693892649	1.317704385	1.155118626	0.820970842	1.046240579	1.010532277	0.879117431	0.764445176	0.894772318	0.898826553	0.64694124	0.743673395	1.20548825	0.697056854
-38	0.808409486	0.840541728	0.676106636	1.111945982	0.920557645	1.521607221	0.798212105	0.801352484	0.95894746	0.843077499	0.811116184	0.885370833	0.904775215	0.673223188	0.970229938	0.97751808	1.117288698	0.916432446
-37	0.98868546	0.771515984	0.917442548	0.975125145	0.829080497	0.908586953	1.381817694	1.242029904	1.465979907	1.043913524	0.782030735	0.942824066	0.750852537	1.130212188	0.784556254	1.04875418	0.941232654	0.674775302
-36	0.915183444	0.715217243	0.700048198	0.979996656	0.92447774	1.120924719	0.931169567	1.002045429	1.119257262	1.425151068	0.634878489	1.050759848	0.927044929	0.759353508	0.820531407	1.00457355	1.429300136	0.738142023
-35	1.170635551	0.883668712	0.864074445	0.722656328	1.140816128	0.761687355	0.845167456	1.679060498	0.988179767	1.253532369	0.82105253	0.695463381	1.000858324	1.016002878	0.974970277	0.944534761	1.451634985	1.242367802
-34	1.008914001	0.934260101	1.126175338	1.039875342	0.575903771	0.818168427	1.045829428	1.160530056	1.018824103	1.082370727	1.183348712	0.942667504	1.015310341	0.85775733	0.837352912	0.926421356	1.071865932	0.887977599
-33	0.832717371	0.75807667	0.790147439	1.256805698	0.772337974	0.636056378	1.126669049	1.530170667	1.145249177	0.66931703	0.720707012	0.801533065	0.712558457	1.077298263	1.238772273	1.078668463	1.126470532	1.059943175
-32	0.622651197	0.746932585	1.282313487	1.07095424	0.851972742	1.096540939	0.93131983	0.795258615	0.832590502	1.12669627	0.61388837	0.583856083	0.831610969	1.112657865	0.786396379	1.11126712	0.848054246	0.569659989
-31	1.123853658	0.806214316	0.954171515	0.873822888	1.042503332	1.184457133	1.155711886	0.780291369	1.294026015	1.541734661	1.046678705	0.832776593	0.960880695	0.857712781	0.98715424	1.211229825	0.630268969	1.124984262
-30	0.875117581	1.083465349	1.037410778	0.996845966	0.776255828	1.193642344	1.263890271	0.997671232	1.305226735	0.844346655	0.789225548	0.859396992	1.030240099	0.930077533	1.334515131	1.113571047	0.938226901	0.899775586
-29	0.757803735	0.694160255	0.733099125	1.103152113	0.882240755	1.149832894	1.122250753	1.172656084	0.912342503	0.936807267	1.14418334	0.917256449	0.932758601	0.984509696	0.997737584	0.718614271	1.208668005	1.22259142
-28	0.778320063	0.89867705	1.218531437	0.905490744	0.859199169	1.099732948	1.313579174	1.218670575	0.698547192	1.464458261	0.807420343	1.103837109	0.8884539	0.854333227	1.122878461	0.817913785	0.793376	1.083012935
-27	0.939783249	0.998416355	0.98741841	1.027457176	0.838857715	0.851259849	0.811910693	0.859635832	1.346395607	1.194571172	0.837413302	0.870301279	0.868064096	0.937750152	0.975546103	0.831000267	0.902370712	0.8665358
-26	1.020216576	0.979031093	0.839613178	1.126625053	0.792580843	0.875511336	1.304309064	0.991145079	1.451698408	1.319124535	0.739840826	1.099511101	0.980823557	0.845456667	0.813001018	1.083960201	1.091296041	1.356221645
-25	1.39573553	0.896936517	0.831348228	1.020988386	0.860296157	1.530295589	1.032464625	0.901207556	0.943540262	0.937538687	1.277027838	0.790038415	0.759890367	0.852647945	0.920374001	1.003616769	0.86312315	0.831848146
-24	1.027136889	0.854396954	0.48476085	0.740006046	0.858482067	0.922523597	0.990062274	1.010051071	1.060499506	0.830705231	0.859960114	0.898812625	0.89682702	0.79334366	1.027294277	0.982600602	0.992862365	1.060211951
-23	0.756303626	1.022937036	0.506085804	0.846779266	0.712490155	0.770792465	1.086849632	0.841751973	1.069589744	1.289127449	0.830319636	0.7821181	0.79525615	0.756420661	1.029301965	1.314130363	0.701594663	0.916443461
-22	0.822381905	0.856588153	0.813967392	0.983065546	1.019469731	1.320528378	0.889350337	1.191846728	1.347300253	0.899835178	0.956671398	0.837599938	0.796344979	1.18464035	0.831741513	1.415878558	1.081761935	0.923441815
-21	1.103154851	0.864520757	0.980635887	0.701727787	0.823529846	0.987398937	1.214260959	1.013178423	0.874465586	1.549448899	0.949658147	1.276840648	0.771207946	0.900565109	0.879551626	1.218405233	1.011103546	1.030697789
-20	0.853312435	1.055490741	1.05468495	1.317741898	0.916755345	1.209500858	1.027900965	0.594975491	1.325383072	1.345898881	0.862714696	0.79931105	0.865320766	0.825874938	1.094161115	0.808835279	0.831178147	0.656106401
-19	0.951426304	1.082382595	0.795621411	0.954984141	0.899578008	1.224180935	0.779534391	1.121142854	0.667871414	1.427507011	1.10482274	1.046643679	0.953709026	0.70666832	1.438961024	0.960053413	1.285390873	0.849355647
-18	0.783122768	0.87291231	1.008154246	0.879644548	0.688924028	0.97594795	1.005237889	0.925387638	0.756623795	1.229794517	0.558986132	0.674056462	0.790392934	0.770168084	1.14924774	0.751478748	0.848448123	1.169271961
-17	0.749971004	0.94414123	1.071093133	1.07599888	0.983605846	0.721762862	0.570473071	1.485919193	1.542265605	0.772473304	0.744450364	0.815268349	0.610185467	0.966603697	0.85849482	1.205673192	0.918980252	0.687631689
-16	0.9266627	0.783799596	0.706029468	0.990922521	0.715618367	1.07488493	1.245893795	0.759914517	1.08582747	1.44912121	0.860794348	0.96524937	0.86744781	0.724709924	1.044978324	0.760723079	1.208317216	1.007811904
-15	0.585155578	0.881055396	1.163228708	0.823106562	0.892495146	1.342227875	1.081417803	0.910597997	1.243815086	1.063167516	0.558027697	0.747282865	0.784966517	1.209731634	0.896618439	1.140669682	0.877120905	1.148315474
-14	1.206067389	1.026995509	0.888337757	0.935970204	0.671895395	1.006338515	0.969026277	1.081797865	1.136311952	1.060128663	0.610038851	0.778492885	0.995339705	0.946313094	0.506950246	1.27850017	0.904730579	1.166286114
-13	1.050886139	0.994336826	0.699026658	0.838145664	0.740856305	1.095119208	0.990117029	1.055879682	0.849120218	0.859373972	0.649526194	0.886385917	0.849628757	1.160703855	0.989475217	1.204007229	0.730773499	0.881631627
-12	0.970566198	0.849912781	0.858778434	0.971564687	0.788779181	0.973026966	0.850918666	1.007719068	1.599766022	0.922595932	0.847215443	0.854599855	0.612409071	0.694163132	0.868422077	0.879697553	1.078259408	0.930239047
-11	1.125909627	0.93460966	0.854471956	1.027479934	1.149698317	1.052754284	0.772934853	0.765351458	0.865872354	0.959959713	1.001915638	0.922194219	0.692070254	1.249201695	1.076683724	0.944989207	0.63470952	1.434808914
-10	0.939736457	0.97359676	0.699533052	1.161895023	0.806363779	0.854025156	1.122686622	1.04225295	1.326312072	1.404131729	0.794889897	0.947039998	0.938525566	0.821118092	1.145426808	0.658182009	0.967284529	1.074937839
-9	0.678694013	0.982421782	1.045752373	1.085514509	0.877730064	0.891049538	1.210718724	1.077952398	1.193436076	1.145821798	0.711025897	0.911192185	0.880099323	1.197653693	1.171958705	1.132038792	0.929828152	0.822391865
-8	0.970309812	0.929008004	0.903465536	0.932681203	0.84375094	0.92070951	1.15787475	1.109155624	0.967069215	1.035112457	0.940394205	1.01839992	1.002070743	0.942294967	0.718311379	0.998872452	0.784162653	0.774305176
-7	1.143513898	0.963358255	1.200179969	1.005676345	0.81869538	0.914618747	0.70565542	1.025986561	1.171472364	1.504197202	0.767402772	0.808129181	0.677483442	1.015149001	0.870618285	0.682152068	1.089825118	1.136324543
-6	1.241708205	0.644940052	1.012035819	0.807317705	0.878129004	0.863890472	0.987550326	1.296503962	0.962441798	0.94384115	0.859245065	1.138879081	1.042973759	1.093966922	0.551800248	1.019826288	1.033867673	0.881276393
-5	0.998491942	0.952864262	0.880324384	1.210139177	0.876015996	0.909365981	0.969290776	1.080974352	1.057590802	1.104795356	1.289560594	0.789082821	0.655869917	1.036054526	0.735324523	1.006854646	0.640598528	1.052771262
-4	0.874707755	0.736870358	0.817600557	0.958235322	0.827139622	1.063031232	0.578403172	1.748405176	1.290333884	0.878074625	0.942398392	0.908285829	0.947278428	1.03370448	0.873112643	1.249171029	0.693922661	0.794684796
-3	0.996648847	1.016602382	0.803831381	0.85428824	0.677828101	1.057524448	1.239325235	0.894749893	1.472323159	1.177351353	0.801334253	0.79654864	0.798360119	1.136429458	0.777852036	1.034079108	0.914819163	1.140111718
-2	1.062265598	1.027024126	0.950619194	0.839620265	0.900307061	0.963674996	0.909006396	0.738169575	0.728971781	1.426962139	0.809439844	1.068137695	0.847765285	0.816920083	0.954253573	0.855522745	0.864103993	1.027783709
-1	0.637556449	0.768703893	1.060823257	0.882342497	0.707557382	1.225363326	1.154594347	1.526898152	1.114726025	0.914542313	0.761745786	0.784723943	0.815356325	1.044444664	0.909918289	0.845251215	1.001603294	1.213696589
0	NaN	NaN	NaN	NaN	NaN	NaN	NaN	NaN	NaN	NaN	NaN	NaN	NaN	NaN	NaN	NaN	NaN	NaN
1	1.168177346	0.8567494	1.061426475	0.825840412	1.275464778	0.679398826	1.097079606	1.112008995	0.673911778	1.156733121	0.796530511	1.106203727	0.678276478	0.871337422	1.047813934	1.126997334	0.899821515	0.963306592
2	0.976220415	1.197443451	0.788854598	0.793176338	0.951770409	0.472224417	0.754161126	1.852214012	1.190674095	1.027308912	0.836762271	1.09101248	0.96264593	0.879505676	0.998785973	0.625462444	0.600681758	0.853865487
3	0.94358491	1.068371586	0.990683015	1.187531137	0.890578377	0.494729506	1.03042712	0.904115798	0.569529215	0.553783397	0.81942895	0.928973427	1.911381201	0.912043447	0.831611767	0.82332052	0.848780646	0.726038855
4	0.831770337	0.846575842	1.090726304	0.909951048	0.996404702	0.735872275	1.368914956	0.683403206	0.866657929	2.655999517	0.788187052	0.835025063	0.860250144	0.846863375	0.759824641	0.835871659	0.845321031	0.772155827
5	1.215348333	0.96509455	0.799003153	0.984849544	0.783645089	0.805893322	0.873076627	0.72208094	0.896360007	0.779791143	0.865961131	0.685457358	0.905213817	0.707653619	0.867775604	0.752802308	0.639430756	0.62557753
6	0.955117516	1.005457043	0.89625018	0.836371415	0.795476258	0.814685236	1.016013225	0.853480651	0.919643481	0.718695236	1.008970445	0.624163796	0.733178252	0.881075432	0.744306853	0.917987673	0.622465052	0.88706771
7	0.917232405	0.712142789	0.772413145	0.79440762	0.79216679	0.654912905	0.743037041	0.949808518	0.753732986	0.620078996	0.660217585	0.780849753	0.72546494	0.763546228	0.93286668	0.718993382	0.806885287	0.938383114
8	0.631961382	0.926462143	1.081285583	0.841753824	0.999436089	0.921330053	0.599272342	0.492002826	0.858432139	0.54215531	0.836091117	0.783249737	0.746757229	1.031054005	0.784346767	0.789484818	0.856039664	0.549556531
9	0.676840778	1.077172461	0.697397115	0.948492599	0.57851924	1.01646571	1.155963485	0.844064692	0.887666551	0.965138242	1.48961411	1.192739591	0.616231302	0.837974716	0.82815748	0.934338055	0.901183999	0.85195272
10	1.100598273	0.878914703	1.04489864	0.538258564	0.54920455	0.971465301	0.796140945	0.971134917	0.857756914	1.010652747	1.029674935	0.664003891	0.927275872	0.796653616	0.832386239	0.893471494	0.669009914	0.914463434
11	0.943297454	0.757351652	1.094711759	1.005081883	1.013322114	0.785140826	0.597805338	0.993299638	0.701394156	0.600168663	0.878437112	0.690991825	0.926164998	0.870812583	0.968941308	1.126147102	0.767948153	1.037298603
12	0.751110065	0.990996605	1.358349139	0.908989573	0.731110383	1.059816416	0.644743787	0.631108026	0.826847219	0.610379438	1.112848639	0.696529125	1.049989289	0.592796767	0.64356073	1.129643328	0.845735382	0.617172471
13	1.189994559	0.891980264	0.606820933	0.936035582	0.636358329	1.225152151	0.867099397	0.649144691	0.73059251	0.820069701	0.746227835	0.696581386	0.542663128	0.949412967	0.755606126	1.56258509	0.782694116	0.776208396
14	0.672607438	0.993717117	0.862053964	0.977361794	0.733326136	0.780733559	0.845154154	0.661629467	1.159776007	0.801660053	0.702966766	0.891696045	0.759984813	0.925819589	0.894378733	0.939904725	0.706261458	0.658574989
15	1.061749959	1.064355519	1.002597872	0.715826532	0.779335082	0.492577525	1.485646236	0.757120755	0.754657329	0.582375771	0.832107376	0.498918118	0.942799698	0.886337558	0.783946345	0.818311269	0.603767412	0.643064833
16	0.697354964	0.824349201	1.045302116	1.081490776	0.701068722	0.859949256	0.825008155	0.55524287	0.892320683	0.741033026	0.634203473	0.802510578	0.899425903	1.198959231	0.906992254	0.787539232	0.783462728	0.646864251
17	1.004817712	1.081467755	0.681734682	0.79616809	0.90758601	0.768964194	0.813409554	0.648752343	0.757655514	0.763506082	0.677187666	0.728296044	0.93380603	0.89674873	0.782119729	0.567740082	0.773677376	0.679212821
18	0.793701602	1.024568704	0.541569108	0.971513534	0.997928225	0.820876191	0.908224032	0.517992365	1.024730919	0.75412219	1.157289719	0.864497003	0.74323213	0.775365093	0.756841899	0.769828918	0.618227049	0.620393973
19	0.941225224	1.220715456	0.989911119	0.816607995	0.845929755	0.571237566	1.140926495	0.900040121	0.999720347	0.795627658	0.666149597	0.817711456	0.870287783	0.883018502	0.648764359	0.821791845	0.871673455	0.640018924
20	1.026783751	1.279468562	0.767625769	0.718865264	0.931860557	0.688513743	0.990652325	0.799865219	1.128400256	0.823207986	1.151613009	0.944456441	1.07796274	0.561648152	0.780025994	0.650422138	0.590213338	0.729876386
21	1.092075702	1.007195453	0.867697813	1.00472547	1.095052452	0.513415331	0.714243947	1.039998583	0.971919339	0.621736841	0.846513616	0.923450639	0.634682944	0.877825316	0.784053341	0.72437005	0.654316842	0.62906067
22	0.873262957	0.916909843	0.709139836	0.680276161	0.881372063	1.039624907	1.267469014	0.682222494	1.394835336	0.673255876	0.984472181	0.765600336	0.703034046	0.843259168	0.715331536	0.983027997	0.702205261	0.917572911
23	0.671748381	0.876434811	0.737339106	0.762163008	0.765475962	0.687945564	0.942010251	0.879995186	0.980684342	0.87353531	0.723304265	0.865076553	0.724803519	1.072748628	0.693802111	0.945785585	0.818934471	0.567397092
24	0.799441426	1.072955359	0.743912411	0.825237726	0.675564299	0.731563962	0.685221462	0.521615468	1.122182424	0.872698322	0.984042204	0.774081802	0.770585357	1.076602295	0.744174063	0.707987677	0.727537794	0.818086185
25	0.919285477	0.9074185	0.87974954	0.933726872	0.494700723	0.735523262	0.419820246	0.74090628	0.759475328	0.618971614	0.700004535	0.624357829	1.139734071	0.910756911	0.707644551	0.626900198	0.981773458	0.788835158
26	0.98393468	0.614871429	0.718047525	0.880127129	0.683313977	0.997007573	1.030883605	0.720502076	0.851130695	0.694246741	0.943393731	0.745801201	0.802104168	0.788187239	0.773475576	0.70283413	0.861519851	1.095247786
27	0.648375574	0.922403303	1.076671355	0.913342354	0.723102399	0.999288213	1.125489819	0.725862798	0.771128008	0.787699925	0.973688272	0.786914486	0.616373114	0.458370104	0.737402329	1.116101426	0.781984848	0.585066933
28	0.93445181	0.638132702	0.861736386	0.714939519	0.831483607	0.782183267	0.95894674	0.696350091	0.476881251	0.904986574	1.251258434	0.948207913	1.14696396	0.758145729	0.812491651	0.878615889	0.7893257	0.874773225
29	0.778259697	0.846824298	0.979286444	0.920867531	0.808023642	0.381138411	1.16772919	0.521420798	0.890221779	0.775852663	0.788694084	0.914918559	0.854746255	0.694898913	1.091177953	0.609796451	0.658126831	0.857668337
30	0.751692492	0.864620273	0.843986191	0.753765161	0.964046026	0.967174968	1.306016739	0.756381019	0.901087447	0.767543594	0.861516511	1.002139581	0.752620418	0.882774333	0.748990679	0.760696239	0.767910137	0.636518303
31	0.892172765	0.926383444	0.645842716	0.932389299	0.675971717	0.803186998	0.861507211	0.637482631	0.649162636	0.678639147	0.705736862	0.893323691	0.800544764	0.678157411	0.714371761	0.697432854	0.887737513	1.050280198
32	0.630732384	0.550992434	0.967591832	0.66200375	1.045347934	0.635551917	1.19566173	0.473127867	0.72840653	0.671730437	0.895030351	1.096438826	0.928784995	0.920477287	0.971962996	0.901464494	0.81277029	0.68106804
33	0.881853571	0.793417571	0.988791382	0.985402603	0.647984467	1.320218613	0.964420619	0.680833346	0.619459577	0.837263201	0.936661079	0.931600663	0.836882574	0.568830098	0.660952264	0.874299465	0.672176434	0.72236394
34	0.902476309	1.155236039	0.755327981	0.926304741	0.882563478	0.560126115	1.218528448	0.615902107	0.55216562	0.897062745	0.713029335	1.298196127	0.855877193	0.799676025	0.597337574	0.898572545	1.081970557	0.692894627
35	0.894642911	0.822376623	0.883057262	0.770167331	0.831657102	1.007429569	0.672289567	0.869046229	0.871864021	0.790478118	0.624349073	0.817916732	0.671950418	0.774293212	0.83996414	0.904448579	0.728376742	0.625991352
36	0.697630794	0.975761678	0.669392708	0.619579332	0.754628658	0.61225298	0.901987247	0.856073659	0.823428613	0.757982103	0.713722014	0.745391495	0.609991844	0.886558017	0.774106295	0.726271371	0.883566443	0.647340323
37	0.77331656	0.816740034	0.618079398	0.784496798	0.657760758	0.761264887	1.021773205	0.495292992	0.924225316	1.231986327	0.733384503	0.776729125	0.857294475	0.838969747	0.712802522	0.683419529	0.637512054	1.146962732
38	0.896593311	1.017046402	0.682186147	0.725763204	0.948095805	0.626787026	1.028624969	0.771942538	0.874860962	0.751266394	0.89287023	0.924100064	0.795888754	0.847197648	0.595257359	0.679807431	0.742802286	0.770221401
39	0.882562501	0.76578935	0.739479737	1.213062057	0.648938286	0.697865889	1.183727076	0.592990756	1.006050986	0.716020945	0.761266877	1.093215681	0.763299506	0.676447191	0.889252572	0.820711793	0.895296957	0.818536228
40	0.650473364	0.768959988	1.164147737	0.719501719	0.708182327	0.717803277	0.940509721	0.904141222	0.715018649	0.631989233	0.7807777	0.963002665	1.109492455	0.973730561	0.907767021	0.979343748	0.67607833	0.739521657
41	0.701909293	0.680035371	0.783395791	1.002772718	0.83759473	0.845622621	0.916080791	0.624727488	0.627415402	0.763322288	0.631281041	0.672041076	0.928018316	0.764080058	0.74905976	0.976369205	0.909877865	0.858192059
42	0.719898797	0.643386166	0.570607451	0.781439728	0.852257474	0.699177435	0.817731015	0.832331285	0.745256665	0.878678249	0.807212647	0.70268753	0.901095321	0.725659838	0.956430482	0.964425948	0.593524495	0.750610755
43	1.054094191	0.706814476	1.06707334	1.169390048	0.79574049	1.024653664	0.745319226	0.818626227	1.10847004	0.933614284	0.975365622	0.882543897	1.256492505	0.695479696	0.719288878	0.897639117	3.393774856	0.808220424
44	0.757880958	0.91122447	1.056185936	0.754174764	0.885392738	0.948050447	1.04838094	1.080729933	1.020794051	0.585888037	0.795238516	0.866165014	1.047219368	0.700444772	0.667891604	0.532927281	0.677197613	0.786821559
45	0.780507426	0.917439988	1.167408722	0.765616133	0.677232113	0.559815053	0.675823372	0.764025518	0.668479132	0.910679319	0.687749244	1.216664965	1.022002702	0.987941715	0.917800076	0.699526597	0.705990542	0.829210316
46	0.703712151	0.794328282	0.581964193	0.558504137	0.908719588	0.720578894	1.146584861	0.822853714	0.731541787	0.743376255	1.032117101	0.797102116	0.933952174	0.502988789	0.987829415	0.595154965	0.822981193	0.845175388
47	0.874223707	0.708393762	0.615370856	0.805087605	0.530288549	0.46375745	0.5923596	0.825649928	0.756508075	0.789279211	0.601617761	0.672573816	0.957248418	0.831680856	0.939594128	0.659574929	0.758450058	0.69831481
48	0.864679638	0.599926147	0.839371268	0.671270214	0.726860083	0.640759122	0.669889167	0.481330486	0.759874812	0.774093162	0.824657333	0.888591955	0.878974314	0.81135	0.848009355	0.919410288	0.87508374	0.62713102
49	1.029837003	0.678253012	0.823633347	0.648015136	1.104141586	0.801603326	0.817251343	0.887243322	0.813212517	0.790844152	0.745610199	0.675905565	0.928080255	0.727461523	0.752133215	0.895400773	0.73749504	0.868662143
50	0.562798697	1.227355929	0.694597068	0.798864809	0.706558963	1.183246187	1.017548642	0.631372831	0.961999365	0.686770452	0.679653239	0.77707218	0.759069331	0.706151087	0.718411271	0.63024438	0.944094749	0.868797257
51	0.565020199	0.767821297	1.298151182	0.679065781	0.642907026	0.808885397	0.884733357	1.037570283	0.924064241	0.92176005	0.465224094	0.816959358	0.951717213	0.666499085	0.708060732	0.744419153	0.725454191	0.887795972
52	0.692970987	0.739251192	0.896311715	0.958011492	0.830950661	0.554425708	1.196824787	0.943774549	0.737769986	0.59565639	1.047311416	1.334518771	0.863706648	0.946808461	0.713801393	0.855071567	0.736591707	0.812187319
53	0.739672981	0.667429059	0.638863793	0.911609733	0.892789763	0.804659046	0.867711628	0.874622265	0.70256816	0.616151765	0.84771629	0.837479045	0.888322021	0.782279635	0.719696914	0.595428827	0.726515391	0.654425373
54	0.840243593	1.00276674	0.770005078	0.904122974	0.902495096	0.831555931	0.671556399	0.520498606	0.817858911	0.984498384	0.645031537	1.251160637	0.728926857	0.668288558	0.642202302	0.647483318	0.78039313	0.61057921
55	0.927154878	0.942590392	0.95532171	0.893029325	0.722713187	0.635220402	0.719110945	0.926520825	1.207749171	0.548541162	0.912963517	0.896323021	0.756165866	0.886530552	0.761019353	1.016470843	0.831498814	0.814425606
56	1.149227551	1.099251851	0.585691516	0.823855585	0.839798862	1.131648524	0.849320661	1.051597793	0.971058072	0.832768773	1.001250732	0.683881168	0.615629558	0.704347164	0.732973483	0.647444665	0.530276703	0.832502301
57	0.722087851	0.733671616	0.886301326	0.930720884	0.646054199	0.801509728	0.613792251	0.600281473	1.209806643	0.968041491	0.560076336	1.011249818	0.678483862	0.735633249	0.879974659	0.82755364	0.786187498	0.772785323
58	0.878298244	0.765942164	0.894538823	0.808616655	1.183009389	1.049376429	0.757052252	1.112061403	0.877973739	0.695160033	0.848717898	0.680575347	0.796334461	0.825114333	1.491048622	0.762811315	0.674243956	0.776191854
59	0.714231076	0.909874338	0.745643228	1.005532963	0.740961024	0.569313799	0.865319756	0.820809902	0.872513648	0.789022792	0.640966574	0.857840344	0.841121315	0.858530643	0.804752047	0.972043823	0.616762513	0.705700362
60	0.859154476	0.742285886	0.572120036	0.965905968	0.652379825	0.948604989	0.924602211	0.878948547	0.959792461	0.888543184	0.746255037	0.8150049	0.672953987	1.18199571	0.7865764	0.769204493	0.9935507	0.551715675
61	0.648585055	0.559602935	0.978235373	1.067680289	0.814283033	1.139287779	1.162146125	0.911883823	0.748059644	1.001928185	0.898722652	0.931865979	0.704647745	0.831813871	0.956036317	0.862997407	0.917874361	0.817554676
62	0.861815363	0.864394665	0.903828348	0.63144548	0.753878669	0.696816477	1.005516284	1.349569943	0.721949481	0.847677772	1.040924365	0.827868995	0.751481803	1.100100809	0.690237514	0.80445137	0.662522067	0.752493897
63	0.820471675	0.878394767	0.844807282	0.94343423	0.702081423	0.985011994	0.692384079	1.583046156	0.999610865	0.527994973	0.732131213	0.5617375	0.88969951	0.926778322	0.764373496	0.827358984	0.87541524	1.102149496
64	0.846712169	0.856919804	0.811618075	0.582417269	0.83153559	1.019059903	0.742158374	0.676368182	0.543413704	0.896887757	0.680972808	0.901870664	1.05325534	0.674486821	0.833516841	0.667961802	0.955289327	0.775981512
65	0.739534535	1.031958922	0.785803948	0.744077109	0.692655807	0.464431313	0.54803632	0.775140701	1.076179879	0.92634241	0.789777684	0.824007499	1.154648798	0.71502634	0.684579539	0.838150319	0.947790164	0.600184629
66	0.789291005	0.807418671	0.900013255	0.906636422	1.126974715	0.602289887	0.784946799	1.616092249	0.817664207	0.951143229	0.797954642	0.777723733	0.697899029	1.132161446	0.675130574	0.633384597	0.937068461	1.017395175
67	0.781522079	0.828367018	0.777915362	0.69153714	0.797663429	0.578131757	0.980724056	0.896926952	0.656677352	0.853111735	0.806058729	1.014945098	0.864365299	0.718364889	0.54536921	0.656102972	1.136170852	0.902901682
68	0.927109234	0.689525409	0.657686496	0.681218529	0.684415868	0.790023345	1.005830688	0.510998725	0.71413434	0.618958094	0.742569347	1.009644752	0.983286405	0.766601	0.965515185	0.974940343	0.820063587	0.832053036
69	0.853096723	0.67424616	0.769915937	0.794093471	0.969680726	0.751652707	0.740714244	1.041836355	1.280202584	0.811137016	0.672797383	0.884878836	0.871942932	0.654607808	0.905720661	1.010143709	0.853583995	0.812305998
70	0.697991943	0.606496858	0.668126935	0.820082706	0.754649536	1.481492804	0.815541257	0.745061835	0.883318276	0.78392676	0.650179051	0.836617382	0.850209954	0.840105556	0.661255584	0.646665427	0.822586423	0.689437271
71	0.885947297	0.621866013	0.648509521	0.760419487	0.859562245	0.944083294	0.870859583	0.759671475	0.79146639	1.409744028	0.641269188	0.939705209	0.72448865	0.85722479	0.883507752	0.724211935	0.637302001	0.868470133
72	0.826617537	0.984280204	0.679813791	0.857509774	0.707081127	0.724993008	0.70194948	0.992249247	0.830330263	0.761401148	1.029456365	0.704590256	0.604675486	1.153554767	0.680379606	0.677744147	0.899405318	0.644826244
73	0.740059606	0.984635463	0.852645834	0.844659623	0.83874726	0.644596789	0.648036111	0.593317825	0.67260692	0.688992914	0.840501103	0.728550657	0.693809648	0.796347747	0.882876094	0.708333736	0.738092535	0.835425062
74	0.980222697	0.865069204	0.795549124	0.771980092	0.992086603	0.473420478	0.734015984	0.969539688	0.959066503	0.70231517	0.882130172	0.843701253	0.811831025	0.913649992	0.97082284	0.868915313	0.831170533	0.678717368
75	0.588071346	0.73654729	0.795602665	0.703741695	0.929790403	0.981918488	0.769125011	0.876606318	0.860230387	0.70840462	0.579968437	0.848369962	0.971801626	0.994122942	0.996488283	0.845636535	0.804270856	0.799159459
76	0.722584915	1.020677947	0.959056055	0.865670309	0.802861125	0.888646719	0.667453791	0.457416315	0.777484604	0.843765706	0.820498273	0.892494651	0.625207841	0.965502487	1.072742921	0.727363965	0.590742463	0.879087337
77	0.692714369	0.737070459	0.87700968	0.942938287	0.793016723	0.716866994	1.152169461	1.056897822	0.521539412	0.891289136	0.878653041	0.827509774	0.886195493	0.667752738	0.906305273	0.452305818	0.874762225	0.636111888
78	0.679287053	0.804354039	0.566235066	0.817651783	0.788408924	0.681638185	1.088741356	0.640957503	0.708627394	0.563677133	0.852604249	0.679379258	0.604527331	0.969579206	0.772575868	0.797067125	0.659132371	0.868170442
79	0.769642541	0.980914303	0.493416016	0.845315496	0.715408893	0.59732329	0.783958139	0.867623934	1.095718691	0.776535643	0.830972359	0.867897635	0.782181218	0.740862969	0.857953007	0.712824905	0.79591522	0.556758305
80	1.035609789	0.78452062	0.822670302	0.849798318	0.79315197	1.071193716	0.713617068	0.683689314	0.717766914	0.902969296	0.635630613	0.96138302	0.805568577	0.680234399	0.67205381	0.984482923	0.847286058	0.958700486
81	1.141178845	0.844812214	1.023555345	0.890254281	0.803199253	0.565224078	0.889041869	0.680451379	0.567317227	0.788435209	0.595826705	0.651444675	1.03478901	0.794951099	1.026794736	0.562691093	0.877384544	0.670095221
82	0.644190282	1.17888385	0.902746976	0.920018531	0.845030999	0.977944322	1.402520826	0.565430517	0.843174223	1.045724403	0.832819909	0.602701245	0.851797767	0.854131567	0.622387689	0.755515149	0.501664176	1.01398634
83	0.684158501	0.849737287	0.739201516	0.917155621	0.593075382	0.544810838	0.997965309	0.833467865	1.144568795	0.844835202	0.745277535	0.825856827	0.722148746	0.835272046	1.175766792	0.605687645	0.77619866	0.819920624
84	0.754171532	0.724880161	1.099745746	1.060083994	0.659228429	0.754515968	1.027165171	1.534847338	0.845428988	0.696880236	0.782118257	0.875819204	0.627865125	0.720855284	0.901694998	0.855834021	0.690786401	0.641203434
85	0.855200831	0.753621896	0.683276922	0.780421621	0.882757614	0.809256645	0.952365989	0.69835335	0.867128548	0.743288554	0.802193438	0.666688711	1.067343635	0.695746993	0.888088607	0.742498452	0.680617501	0.567536661
86	1.01168841	0.497013493	0.737297085	0.840275467	0.896004888	0.878856941	0.867874991	0.840948785	0.607110395	0.973558129	0.73833316	1.064493124	0.617291313	1.238616607	0.988976247	0.822423529	0.81810445	0.720970934
87	0.630548664	0.585052188	0.604514702	0.877148043	0.692372588	0.592565547	1.10451311	0.833349843	0.659222407	0.853281725	0.848664116	1.016870639	0.780715076	0.943649143	0.788643628	0.733685823	0.695428669	0.750616762
88	0.580208486	0.656926962	0.779120894	0.854945925	0.787035026	0.553669176	0.824295982	0.569159096	0.589597438	0.756914707	0.599549143	0.80017145	0.908522332	0.845615769	0.784514894	0.669097185	0.666087786	0.805733946
89	0.923576892	0.642850414	0.882455215	0.987777239	0.853824472	0.679783456	0.995909257	0.809109056	0.848909547	0.754352763	0.827337126	0.701567909	0.768052191	0.858045299	0.810912188	0.728516097	0.884263299	0.704299316
90	0.714508299	0.710233555	0.478901278	0.823923989	0.706139235	0.780845156	0.562250028	0.75010218	0.693936226	0.75503328	0.648794968	1.244902605	0.697723248	0.744003107	0.824648421	0.756354043	0.849843302	1.113009173
91	0.848987992	0.745852947	0.766106165	0.82059994	0.85174964	0.685918251	0.90620989	0.88095254	0.954842791	0.592407623	0.710643682	1.271796193	0.801825269	1.371664286	0.748832318	0.694800002	0.800623667	0.939113443
92	0.802114631	0.769142034	1.057948046	0.990737056	0.816757391	0.848390272	1.042383364	0.655926617	0.994812813	1.045950792	0.518868092	0.533328411	0.902719923	0.998910497	0.738446678	0.626626099	0.720863993	0.85796589
93	0.723053592	0.781550434	0.815566748	0.79234511	0.700664306	0.705278239	1.052219291	0.875910607	1.003017011	0.94124151	0.860043281	0.771664245	0.984607889	0.722977216	0.933864485	0.855610958	0.833049926	0.554305525
94	0.741889179	0.782355179	0.979280744	0.655888128	0.652378686	0.706000388	0.492409378	0.717196188	0.958181405	0.798648758	0.630360011	0.70142003	0.828163651	1.030486709	0.530156562	1.004947609	0.997116169	0.732455035
95	0.700060081	1.125272233	0.630946595	0.893302076	0.672768208	0.63134897	0.61511523	1.076004634	0.750189144	0.904449334	0.634065161	0.701340898	0.834926482	0.701086584	0.727513431	0.926122795	0.54194766	0.892565829
96	0.746487583	0.858879494	0.708768277	0.864230998	0.605049459	0.887145605	0.845226453	0.794454534	0.646326736	0.818602697	0.648443292	0.742305319	0.663418341	0.733675945	1.127102357	1.017703597	0.981608289	0.692257724
97	0.706308507	0.747170721	0.751774061	0.870696525	0.784892895	0.771272392	0.566331564	0.707925649	0.675354782	0.67455311	0.746248733	0.652216505	0.901833603	0.791731795	0.898668634	1.495325313	0.79963785	0.68235763
98	0.894281834	0.944248525	0.823093863	1.007694154	1.240950946	0.554052211	1.008432057	0.791046047	0.452352128	0.60396416	0.687490044	0.885347506	0.450981996	0.777761041	0.721232406	0.773788535	0.876841632	0.756236219
99	0.738269845	0.835580879	0.712869648	0.866737849	0.80968188	0.594128037	0.972241802	0.639157539	0.620731239	0.876626743	0.72751846	0.746641155	0.810796419	0.712002183	0.904700426	0.850041889	0.70615313	0.930227218
100	0.701663128	0.883812591	0.846487344	0.797685786	0.574825649	1.055008304	0.584199123	0.518733248	1.175071071	0.841211124	0.676229726	0.877981254	0.876368147	0.977314384	0.752112437	1.136890339	0.888302949	0.597184404
101	0.907390181	0.831839704	0.620055069	0.896288501	0.808048157	0.750306986	0.836189348	0.725455266	0.682623063	0.712609174	0.741134703	0.70923414	0.961203312	0.68382412	0.659363429	0.792948766	0.872854834	0.59776959
102	0.788910049	0.683510104	0.539060901	1.012547667	0.856510222	0.582972552	0.804983343	0.614156209	0.726029702	0.769809504	0.718888921	0.81001675	0.817571735	0.808369704	0.627795018	0.867163891	1.030119984	0.679060877
103	0.816656922	0.877365799	0.851034926	0.805274529	0.738120337	0.778279301	0.774781883	0.99793858	0.569662716	0.716664885	0.613011701	0.855747615	0.851383767	0.982596721	0.868883254	0.572387566	0.668938833	0.79873568
104	0.542019657	0.665710073	1.266137183	0.857333551	0.708819843	0.880248848	0.926301116	0.693027854	0.565539245	0.624544299	0.655793495	0.871181066	0.725237398	1.040629624	0.692810277	0.796600839	0.71962997	0.627754866
105	1.025054442	0.665742818	0.718576129	0.786009622	0.814164032	0.807220796	0.653407034	0.661520588	1.070627369	0.636964223	1.286367861	0.748857177	1.061005018	1.123863927	0.96802928	0.682258466	0.691560538	0.613298992
106	0.669619056	0.677532276	0.908704191	0.853681873	0.853358561	0.961935052	0.963501271	0.638927222	1.480015555	0.912673472	0.8099598	0.721934986	0.840730506	0.773575516	0.5300102	0.714686251	0.750979693	0.810644032
107	0.654537611	0.801398923	0.829990737	0.815299642	0.693079639	0.754758986	0.975306338	0.716864292	0.812702258	0.587244996	0.649626321	0.959035181	0.585364644	0.955843388	0.757412795	0.809077467	0.782548488	0.958405625
108	0.788305803	0.827358806	0.668097814	0.802972756	0.928371061	0.752310996	0.818943921	0.720942058	0.604937897	0.887409223	0.804708676	0.989854497	0.874654868	1.057404399	0.860893936	0.762558631	0.980035674	0.899159066
109	0.734549748	1.046526112	0.647681815	0.947446074	0.688315387	0.799682874	1.29094823	0.599002116	1.066520584	0.91790758	0.672010076	0.936302152	0.689943644	1.020798832	1.025740566	0.843214965	0.924620316	0.749167261
110	0.803574896	0.752387394	0.710245702	0.676004503	0.761813625	0.755149155	0.837308702	0.596511461	0.944569295	1.072929495	0.705249047	0.941489559	0.913624614	0.823333156	0.603260084	1.072213658	0.673883327	0.84705821
111	0.701694408	0.978644491	0.893812602	0.772237901	0.749450375	0.67958903	0.728081576	0.741970926	0.747747548	0.912628946	0.433764361	1.050103199	0.890678458	0.913490313	0.913558168	0.926868968	0.615757594	1.229568236
112	1.052748409	0.730396058	0.743215362	1.006933996	0.823269734	0.860519712	0.804561507	0.70703421	0.678786208	0.927825966	0.70932333	0.752248796	0.767804928	0.910705263	0.734302191	0.804468764	0.914900106	0.615524531
113	0.94142409	0.572609718	0.832135441	0.737352714	0.679570517	0.859047899	0.707499294	0.953279214	0.816192216	0.993431673	0.893464981	0.875134482	0.976504181	0.689707504	0.965720687	0.882934679	0.565523594	0.731568688
114	0.726550865	0.550160847	1.013781385	1.01471121	1.084705618	0.421186595	1.08457978	1.058029517	1.087428359	0.719435366	1.127241617	1.017105918	0.956653426	1.045020839	0.68141762	0.97746391	0.688553291	0.815017751
115	0.761375264	1.070980542	0.892157929	0.604219572	0.855165572	0.616844284	1.238380243	0.815191994	0.851913675	0.689637906	0.84537068	0.971675767	0.891630695	0.651234667	0.729694247	0.864836679	0.794107871	0.747748521
116	0.648969194	0.705971696	0.99778747	0.725414574	0.95807686	1.061323954	0.621294606	0.518039938	0.604296161	0.602629468	0.751323173	0.888533514	0.972481699	0.73890059	0.939731036	0.787989441	0.741467743	0.720904322
117	1.04335077	0.677654695	0.763964948	1.045538514	0.649061232	1.047961645	0.695974583	0.702840183	0.936798694	1.02157677	0.802020597	0.58003605	0.871365059	0.643134824	0.991815356	0.667859953	0.798127331	0.811096754
118	0.772518325	0.818658381	1.26374638	0.759885685	0.828754435	0.50647965	0.886346906	1.068112071	0.732010286	0.769543729	0.99401197	0.793537185	0.84732979	0.810097917	1.012667863	0.563389683	0.789420405	0.779347442
119	0.801540253	0.811238085	0.64940095	0.829153139	0.656135565	0.705189677	1.017431886	0.575497717	0.758031148	0.779157796	0.558093767	0.844828532	0.72009132	0.873710612	0.944419123	0.92194164	0.682081227	0.986646092
120	0.586517471	0.941397552	0.773056876	0.847066826	0.617634195	0.567697534	1.013067569	0.598138914	0.962629231	0.780528234	0.7572516	1.042284832	0.714661878	0.808112157	0.693898767	0.581793955	0.758110217	0.900142436
