# Supplementary material for: Dynamic range adaptation in primary motor cortical populations
Source: eLife. 2017 Apr 18;6:e21409. doi: 10.7554/eLife.21409 (PMC5395298; doi:10.7554/eLife.21409)
Supplement: Figure 5—source data 1. — DOI: http://dx.doi.org/10.7554/eLife.21409.023 [file elife-21409-fig5-data1.zip › Fig5a_3D.txt]

Trl_N	Session_1	Session_2	Session_3	Session_4	Session_5	Session_6	Session_7	Session_8	Session_9	Session_10	Session_11	Session_12	Session_13	Session_14	Session_15	Session_16	Session_17	Session_18
-60	0.879988783	0.827041932	0.741611642	0.798731413	0.764786576	0.960743465	0.858319434	1.037313169	0.9188038	1.395410467	0.881547967	0.777795531	0.868919685	0.690843824	0.806466068	0.645546611	0.722041678	0.865671016
-59	0.745454408	0.865100316	0.817401891	0.73059012	0.649752101	0.603382055	0.722750653	1.004647884	1.064267214	0.821457434	0.805582495	0.826711743	0.713271315	0.834870889	0.786922712	0.847613419	0.717804074	0.812623039
-58	0.986918063	0.747644354	1.105316853	0.881083826	0.655937437	0.567564289	0.920412351	0.619586686	0.662885409	0.750227997	0.77686965	0.690088964	0.886722668	0.640097849	0.784737575	0.860880811	0.687578874	0.720267225
-57	0.978768069	1.061056324	1.050832887	1.009930684	0.880693939	0.734274312	0.690117773	1.023592382	0.531851176	0.65191136	0.732352124	0.688275611	0.819406826	0.723389854	0.750512468	0.708553946	0.746768578	1.170452082
-56	1.120668798	0.873572074	0.95479739	0.837437727	1.063561001	0.80225034	0.772206596	0.626149022	0.709317045	0.655283955	0.84496839	0.682423576	0.879823627	0.750320621	0.900844138	0.99356112	1.016180711	0.673885981
-55	0.915591653	1.040666275	0.904056674	0.735342781	0.927143815	0.749188756	0.626669363	0.642787135	0.799969848	0.700653676	0.666158943	0.625669466	0.800331322	0.679518762	0.842761775	0.712564005	0.937388897	0.722083985
-54	0.730441144	0.974219042	1.03917654	0.889778362	1.03920536	0.736201861	0.674125732	0.97550704	0.774053312	0.842587257	0.688029485	0.59642186	0.809117294	0.827903725	0.908374091	0.678802258	0.853435363	0.623219821
-53	1.23865254	1.116981389	0.497161875	0.779054613	0.656059542	0.763845899	1.067764316	0.72301018	0.865372264	0.546747697	0.474267749	0.784763385	0.772678969	0.562278777	0.688267182	0.804189408	0.670097046	0.561828582
-52	0.670077712	0.517191654	1.133455186	1.163041949	0.925295019	0.524761122	0.906359868	0.80967389	0.588524715	1.053217279	0.613341958	0.850674243	0.77744206	0.731534467	0.924481576	0.978641183	0.847107084	0.71612862
-51	0.860862512	0.643406337	0.791646415	0.692130591	0.747084729	0.782393096	0.690643592	0.842260454	0.860950977	0.947357308	0.720017001	0.775984078	0.933286738	0.764579329	0.765045544	0.827046954	0.683329945	0.723815791
-50	0.924653242	0.825156453	0.782836185	0.616077744	0.622161102	0.960384168	0.654597689	0.641481328	0.73349572	0.598814427	0.900585848	0.54179294	0.957952333	0.659104347	0.536252143	1.371433726	0.713304408	0.731869662
-49	0.739758907	0.645311874	0.784788273	0.725442803	1.083100213	0.717321382	0.749982492	0.560751943	0.734777839	0.813484718	0.724805648	0.665076655	0.763837507	0.850036497	0.815759737	0.683715623	0.726362022	1.115616832
-48	0.973606864	0.860029011	0.781162608	0.883521911	0.770694557	1.232749508	0.743616421	0.854731576	0.881136984	1.140881776	0.795521353	0.658400798	0.823325178	0.648582933	0.68491886	0.523979159	0.628928736	0.518478815
-47	0.807195855	0.694475944	0.626989812	0.79248631	0.769493014	1.034841	0.68260823	0.996074294	0.50773326	0.724246136	0.872954369	0.678364893	0.849840802	0.806196058	0.891598923	0.657256985	0.892397481	0.695480833
-46	0.980605505	1.000058657	0.857534187	0.744322113	0.793936827	0.830045844	0.517128892	0.765757139	0.609248793	0.549603139	0.647655905	0.799108346	0.775100034	0.738475159	0.70451055	0.742838759	0.660786474	0.583697773
-45	0.745825208	0.858916258	1.031425041	0.611348278	1.009586485	0.681347001	0.464300694	0.69307985	0.749488487	0.737063334	0.661331888	0.847449031	0.746428318	0.657126806	0.719714317	0.863283218	0.541756821	0.813460977
-44	0.827596369	0.685720287	0.892155598	0.751172105	0.956256407	0.82623352	0.845848822	0.642454301	0.794940119	0.829965409	0.971640156	0.969444704	0.751105438	0.648237406	0.917910684	0.769919377	1.042918831	0.723280387
-43	1.023519172	0.722409854	0.709788237	0.687606804	0.859158777	0.760569033	0.727581448	0.833364005	0.650515569	0.684101277	0.702073448	1.020630489	0.683481416	0.663938267	0.860106822	0.727032731	0.657017565	1.124139555
-42	0.857137382	0.93523095	0.810267961	0.812944807	1.036363104	0.879417935	1.057408416	0.703356306	1.031152285	0.90752984	1.088738263	0.654770154	0.863835833	0.736813288	0.597239434	1.154958984	0.875953661	0.753895668
-41	0.658589645	0.741341182	0.816766722	0.862379266	0.791242642	0.937863347	0.981791217	0.929095428	0.547154174	0.794624871	0.882325134	0.664568408	0.687263008	0.93578967	0.735351706	0.702115567	0.682667966	0.812043122
-40	0.851462855	0.961963041	0.785282259	0.660429519	0.904955367	0.704069111	0.751354276	0.8603397	0.781612566	0.681961169	3.580160392	0.61361798	0.60918501	0.858641785	0.837635371	0.653402167	0.617841277	0.741796871
-39	1.121275625	0.870518752	0.90626539	0.784420851	0.595183016	1.192451465	1.077342028	0.458794777	0.689457593	0.807358869	0.632502507	0.753055432	0.949488783	0.882134334	0.522105719	0.649312624	0.652924507	0.575066641
-38	0.845230332	0.770811918	0.602587588	0.584339001	0.959650131	1.29611033	0.861637397	0.564741709	0.602393274	0.785149581	0.512440405	0.826841203	0.96278362	0.606260644	0.819628335	0.603713266	0.712210108	0.948154842
-37	0.774018701	0.755366742	0.866268325	0.809793758	0.710199447	0.882182284	0.835870069	1.075843439	1.137735727	0.813877946	0.623817473	0.721956203	0.618674596	0.69696589	0.637732176	1.100816638	0.649313426	0.675065431
-36	0.760444159	0.646309507	0.644824632	0.67313611	0.800995498	1.205521925	0.785243627	0.772416805	0.565616037	1.008499838	0.671937467	0.833771442	0.820976021	0.744614159	0.74868406	0.703778368	1.045977708	0.579392413
-35	0.808892773	0.810119639	0.84837124	0.73418874	1.224852222	0.676341601	0.799557484	0.889900352	0.550196143	0.540385188	0.818218461	0.586291242	0.787378486	0.636820597	0.69804057	0.685791541	0.949389041	0.894185538
-34	0.974699559	0.80731636	1.121300861	0.933436983	0.673923927	0.651489641	0.840009836	1.160730577	0.61548308	0.830859172	1.020790191	0.892015152	0.80947861	0.810589844	0.675033012	0.769413034	0.881376702	0.564555419
-33	0.602008628	0.658373565	0.803647226	0.768300127	0.71844458	0.556675885	0.741685393	0.782380982	0.761661507	0.436480196	0.539496581	0.6646814	0.803323173	0.711812098	0.868165211	0.754693245	0.772872948	0.833109199
-32	0.510362546	0.710447322	1.073899087	0.751031567	1.002904978	0.75194316	1.006577462	0.699981693	0.640817455	0.978468871	0.418166665	0.589942568	0.807838934	0.914285237	0.738953183	1.053901262	0.596485458	0.481816305
-31	0.884418105	0.916631889	0.889409214	0.660088153	0.86101045	0.727522028	0.580434219	0.490787752	0.812211783	0.775683711	0.931219185	0.846601753	0.876556661	0.696325736	0.810841318	0.803674282	0.447111163	0.73094457
-30	0.657012743	0.803809707	0.753055808	0.956540964	0.74094846	1.202767564	0.895715441	0.621565142	0.955434562	0.652705709	0.875079346	0.824644858	0.796088199	0.745094795	0.943979207	0.948236154	0.848593314	0.693450485
-29	0.65729182	0.705966248	0.921466373	1.042311859	0.990731268	0.961299704	0.89939118	1.071348869	0.601440158	0.755862889	1.113165891	0.893765102	0.795355922	0.768732387	0.769630752	0.676560944	0.779709109	0.65492921
-28	0.630973513	0.609305561	0.877264032	0.736503543	0.7368982	0.857691663	0.834039223	0.742117934	0.489553801	0.905169068	0.690708725	0.737484352	0.660036817	0.540619834	0.754480669	0.728152344	0.496498251	0.712284999
-27	0.794571599	0.78323746	0.934340061	0.85171374	0.673510816	0.537015771	0.663397434	0.783282461	0.803573306	0.589233619	1.06081109	0.642442815	0.585328506	0.735359888	0.749768768	0.721057731	0.882303129	0.682191497
-26	0.650190117	0.664435598	0.689313798	0.730434426	0.731684701	0.631458619	0.708996464	0.690843871	1.041093102	1.016796374	0.55389056	1.020978512	0.939838378	0.669394606	0.695274809	0.893295835	0.952932787	1.134084631
-25	0.987776888	0.840931974	0.86447937	0.726482835	0.742419505	0.916320897	1.057653261	0.583468048	0.684129617	0.775003658	0.990691321	0.660135477	0.667871151	0.738992661	0.801976455	0.799768012	0.562378462	0.518334337
-24	0.722720888	0.906514602	0.549013713	0.595686452	0.770528445	0.592391911	0.928607534	0.580459411	1.060274698	0.723418246	0.7215965	0.910745058	0.830628673	0.655369101	0.817075657	0.966402271	0.797841989	0.862893051
-23	0.674986868	0.959989708	0.536944585	0.673958001	0.674671083	0.641733853	1.100364457	0.604131888	0.761565652	1.24558752	0.507871007	0.64898578	0.628729835	0.802189261	0.706084114	1.082932818	0.447398173	0.77793289
-22	0.909632498	0.808132471	0.804214353	0.709995387	0.789938339	0.802103145	1.020631632	0.934495293	0.6779048	0.781602155	0.741551893	0.706969986	0.666544428	0.928394085	0.768470291	1.291297214	0.787427147	0.787742156
-21	0.803111395	0.687049987	0.725378068	0.799763699	0.84248994	0.716637193	1.001634885	0.986503477	0.812966788	0.927726221	0.79086439	0.950804052	0.571492146	0.525744964	0.662739576	0.920701936	0.583509505	0.724645246
-20	1.071389648	0.991321226	0.884440829	1.087633419	0.821400194	1.048548563	0.663398627	0.533642736	0.774801892	0.689330497	0.944856612	0.808761117	0.682832038	0.745759555	0.827796295	0.592162315	0.608973274	0.60860194
-19	0.838882187	1.184062593	0.788434676	0.833155795	0.983080547	1.007311487	0.537220472	0.84059115	0.655975545	0.622233844	0.995825851	0.63580762	0.793312962	0.670539497	1.199947315	0.89042403	1.039993487	0.578256938
-18	0.749301165	0.789451334	0.732749957	0.673005213	0.711597935	0.70634106	0.895889617	0.654995007	0.636428685	0.5470713	0.5499912	0.568900487	0.879445483	0.567718739	0.914070465	0.767097036	0.612115437	0.905224566
-17	0.624624741	0.965473933	1.099745713	1.043359092	0.774317712	0.407528467	0.738287692	1.033388407	1.021869976	0.626341591	0.702417108	0.708915505	0.732409094	0.862338472	0.606452435	0.981071375	0.82895715	0.597437598
-16	0.884488267	0.71575929	0.543245472	0.761931557	0.700391408	0.927519046	1.024369627	0.946857148	0.582882272	0.809055946	0.701115328	0.885650304	0.760246721	0.507948798	0.986757265	0.744220184	0.810387013	0.70128153
-15	0.567785351	0.620372377	0.92471504	0.694061952	1.002925671	1.271788842	0.959133642	0.96330188	0.839391008	0.711229536	0.456076658	0.629588942	0.686204294	0.952944426	0.783329138	0.829186486	0.773351962	0.805262033
-14	0.63922254	0.711907096	0.974454847	0.775689824	0.675363833	0.744340116	0.800257001	1.375926255	0.682230503	0.770177836	0.635775755	0.710913649	0.954112275	0.719601525	0.533865912	0.793398108	0.642667692	0.713125212
-13	0.929538326	0.745583546	0.590208027	0.610161909	0.707367308	0.653076453	0.851029565	0.95929508	0.64281732	0.858354546	0.492120819	0.823363916	0.725224671	0.783879457	0.878485174	0.728064397	0.64095228	0.628727101
-12	0.655805695	0.774025134	0.727774489	0.863289439	0.727676774	0.758903732	0.750913437	0.895732877	0.917261336	0.460325881	0.897183763	0.721734674	0.633883591	0.581429365	0.649487526	0.68950616	0.792155266	0.813776283
-11	0.930913952	0.906963522	0.714263376	1.033927298	1.093768135	0.832462515	0.886814882	0.849128546	0.580980325	0.785641697	0.782282134	0.778121435	0.616922724	0.902444957	0.8384215	0.549044882	0.476695776	1.094510866
-10	0.668993343	0.889238426	0.640457807	1.044281906	0.72527476	0.508804617	0.567626942	0.993892941	0.83214947	0.654072902	0.744727034	0.779077881	0.854059561	0.688886037	1.081472469	0.549516605	0.672169643	0.754866582
-9	0.812793051	0.783204932	0.822195792	0.863486151	0.847216998	0.782276559	0.754076251	0.998678739	0.680326072	0.672880109	0.733788065	0.623285148	0.631705847	0.904144679	0.724591166	0.892293535	1.070553667	0.806969105
-8	0.858651877	0.685859943	0.71178752	0.651457457	0.854182468	1.197331799	0.70014772	0.634705609	0.780137388	0.654999722	0.763796996	0.971080017	0.821970414	0.941848961	0.736713484	0.684754392	0.662865821	0.550259807
-7	0.8786698	0.860918265	1.049375736	0.86957201	0.78131705	0.719216252	0.591047349	0.816399322	0.713534009	0.731584627	0.670971654	0.688803534	0.860472434	0.657554523	0.651991173	0.674949691	0.774857841	1.020096541
-6	0.900415388	0.729865095	0.992777461	0.812090969	1.078900589	0.536272226	0.767201149	1.214430996	0.643227549	0.821764985	0.794303315	1.010771528	0.923659765	0.927924707	0.501766284	0.805762587	0.688702923	0.517720184
-5	0.77678225	0.897270897	0.776166563	1.044194905	0.825967517	0.737342491	0.714598152	1.003677066	0.761558452	0.973489714	1.207932027	0.794488139	0.776860122	0.850525668	0.721667163	0.644780572	0.545117405	0.540926413
-4	0.735575463	0.583945403	0.922447906	0.80723409	0.80340395	0.805396117	0.464296086	1.475464145	0.942315032	0.667813641	0.844673557	0.585185733	0.833178168	0.811168402	0.757873502	0.810272012	0.691640548	0.681963271
-3	0.818130629	0.873442629	0.570032586	0.824855923	0.958060038	0.913255622	0.713192297	0.869573322	1.21349204	0.839063491	0.591067304	0.762889347	0.580425504	0.984265421	0.694045843	0.924690932	0.774396801	0.819645955
-2	0.853909305	0.889128456	0.888870493	0.670556924	0.695684936	0.680849599	0.862976825	0.823916245	0.66123903	0.69922185	0.809508542	1.029050367	0.689123332	0.610235168	0.824794326	0.719726032	0.809968861	0.725294844
-1	0.815348022	0.528705499	0.731161812	0.709002014	0.503829965	1.066711417	0.522937744	1.265366019	0.693098214	0.743238203	0.573733253	0.719625182	0.84849616	0.820755058	0.684845094	0.746008108	0.500142499	0.842459252
0	NaN	NaN	NaN	NaN	NaN	NaN	NaN	NaN	NaN	NaN	NaN	NaN	NaN	NaN	NaN	NaN	NaN	NaN
1	0.907478251	0.946756208	1.300156077	1.19329802	1.475205835	0.711752845	1.115299148	1.106592701	1.265376335	1.146778991	0.814475847	1.12492631	0.733423695	0.830247827	1.261369254	1.292784612	1.333284086	0.879362846
2	1.109066735	1.087054592	0.763366976	0.799534438	0.989062177	0.791619749	0.673518173	1.467923775	1.363106169	0.931053744	0.849480371	1.194746881	0.802328948	0.825767455	0.843834431	0.847274115	0.744023624	0.919500839
3	1.031745065	1.184560677	0.874303645	1.22173795	1.225597734	0.682942215	0.833566688	0.999826888	1.081815118	0.62525391	0.857314957	1.031674868	1.841528872	1.007058715	0.843496202	0.874619068	0.909625178	0.751266023
4	1.098825326	0.819145165	1.104712086	0.970673391	1.099840503	1.04757181	0.92932261	1.035896388	1.055720938	2.209753459	0.850604207	0.788791252	0.821564215	1.149153993	0.937815881	0.965866346	1.082125006	1.326915897
5	1.251847151	0.993507135	0.86237985	1.372186741	0.795529614	0.854983961	1.091955351	0.84192055	1.338193476	1.29482268	0.750419688	0.839735988	1.045154544	0.59049308	0.898942546	0.871422919	0.909315528	0.637378228
6	1.268078282	1.135411167	1.02525829	0.912354304	0.704418579	0.970590272	1.146478727	1.13126086	1.197017866	0.777032691	1.192617649	0.687625026	0.715251325	0.884951774	0.76298469	1.004071188	0.912702329	0.927342511
7	1.089534813	0.780957673	0.943615561	0.925026434	0.980178779	0.944592702	0.772731093	0.832795	1.060110525	0.939574028	0.569351532	0.949485533	0.946854788	0.807260385	0.921077837	0.713328682	1.025027462	1.482976979
8	0.804631837	0.920345585	1.16023761	1.028257545	0.992894342	0.602241061	0.501223665	0.833110977	1.400587102	0.551747885	0.854369702	0.559818695	0.637966404	1.328322883	1.071823099	1.067185778	0.677380098	0.725672969
9	0.600181118	1.025816925	0.839327276	1.097880406	0.713863364	0.988310733	0.94712125	1.219073912	1.04569951	1.027619591	1.435910527	1.247492366	0.631809516	0.751134378	0.84427213	1.099231797	1.032430888	1.244939643
10	1.073003806	0.84071091	1.088581528	0.585209933	0.588612749	1.183932715	0.711113282	0.928733301	0.922070022	0.73220751	1.074240869	0.739913804	1.20655394	0.751105865	1.049028747	0.991898867	0.95144817	1.009879987
11	1.147672135	0.842847038	1.411707365	1.084490533	1.084746721	0.890534293	0.63929545	0.607561796	0.770965056	1.359295979	0.970386231	0.905800463	0.870033443	0.987621395	0.93391813	1.169237831	0.959854284	1.548452483
12	0.907425295	1.093747659	1.544322984	0.847413207	0.82678874	1.497348302	0.991342229	1.074293227	1.317407606	1.399939616	0.950487243	0.696605612	0.799756924	0.83896762	0.649540422	1.103235898	1.309851627	0.669058571
13	1.18523285	1.096337676	0.668830608	0.989074086	0.926288219	1.006601473	0.931780483	0.900473243	1.294028034	0.982360573	1.080638329	0.827672809	0.691986947	1.193768719	0.84835486	1.580100723	0.837582598	0.908231554
14	0.975701204	1.093920037	0.998347719	1.204930993	1.092250198	0.825381484	0.927876938	0.887677975	1.710336804	0.669522093	0.818659719	0.688754523	0.857656354	0.813134257	0.76231218	1.179942803	0.700512604	0.901323468
15	1.012723591	1.312204902	1.007105229	0.86791592	0.779386161	1.078743012	1.504881015	0.899308715	0.947524538	0.68222982	0.610566802	0.648477222	0.942051747	1.463814497	0.844666778	1.061415922	0.531972682	0.684926929
16	0.988640061	1.003924087	1.029085119	0.940667866	0.884833805	1.107543837	1.054072171	0.825515424	1.221647018	1.369683052	0.77236804	0.792459388	1.008287478	1.167030236	0.966049658	1.101040456	1.022495718	0.716628425
17	1.105705946	1.21855241	1.066466897	1.076389815	1.203398212	0.844199216	0.917484026	1.096721213	0.919356183	0.748750188	0.670629277	0.911147837	1.032379666	0.786254039	1.205879553	0.577281256	1.145655628	0.763860361
18	0.985307123	1.077454025	0.557607079	1.130860885	1.070920492	1.023484439	0.858382237	0.611127293	1.622397324	1.033929749	1.178885841	1.050819111	0.827109468	0.934834944	0.971180118	0.940890872	0.62469112	0.656241124
19	1.526565885	1.395711995	1.21379303	0.797123783	0.875396668	1.078842931	0.89223011	1.08510568	1.571003063	1.321669628	0.852273175	0.82116874	1.046411014	1.065485753	1.025865038	0.883659361	1.241413338	0.568153878
20	1.090154993	1.211446419	1.079475004	0.781312884	0.903901583	0.761795822	0.978259261	1.322435015	1.149710711	1.230626761	1.266307088	1.056539541	0.985215183	1.007865176	0.800119261	0.993593653	0.751431094	1.312752264
21	1.180810812	1.084867693	1.083196725	1.04761624	1.074467731	0.86048145	0.738363885	0.981134469	1.361677357	0.888704385	1.113846775	0.862997877	0.691286681	0.932303235	0.815697776	0.885631837	0.973150585	0.776925959
22	0.929621181	1.071042031	0.774155321	0.622796511	1.064474449	1.481447373	1.283506794	0.675252532	1.584670951	1.093363866	1.19564093	0.841966025	0.766962643	0.798753503	1.010049842	0.969295798	0.710800484	0.739308843
23	1.049470131	1.093133797	0.909811309	0.988386632	1.041351491	0.903102628	1.108471061	1.195942989	1.212155498	1.499703415	0.792802365	0.767425384	0.743634192	1.105769195	0.703046065	1.122578077	0.969150333	0.594582052
24	0.911667377	1.102658862	0.968849471	0.94348703	0.628676884	1.062987978	0.858092411	0.89593481	1.447428762	1.568778977	1.060991382	0.80798877	0.913081205	1.037584618	0.637510589	0.816449385	0.953392648	0.811342874
25	1.319963107	0.912558437	0.980996887	1.01826835	0.568965973	0.956217288	0.296569721	0.645991484	0.984544988	1.081124482	0.853112573	0.663488026	1.2034324	0.926667687	0.812110858	0.856023185	1.074637441	0.976998549
26	0.790345246	0.668865277	0.639847936	0.855961507	0.597253636	1.049489493	0.829888626	1.226624024	1.074097443	0.846631481	1.128222415	0.697209505	0.974116523	0.956854032	1.236367273	0.731105843	1.068628082	1.109781232
27	0.788819186	0.925357928	1.403061466	1.020669407	0.686774474	1.026550065	1.274540925	1.107717576	1.084764794	0.861882157	1.096703177	0.786495311	0.690116975	0.568042613	0.855412227	1.495496629	1.278917642	0.766554181
28	1.291622624	0.796891338	0.916723413	0.783293601	0.865384163	0.851443685	0.739712264	0.781560066	1.142107451	1.452241264	1.141300119	0.870253715	1.099795386	0.719454641	0.914636913	0.831485537	0.71186997	0.846098939
29	1.036037938	1.033247509	0.854174125	1.165191231	0.940325336	0.788952945	1.266394548	0.768710047	1.400641317	0.903648517	0.710570827	0.824903581	0.860274834	0.867311793	1.192214298	0.977673072	0.709278996	1.043689002
30	0.885412369	0.984871358	0.879588381	0.899512071	1.00548633	1.37073628	1.237020265	0.825063093	1.304582815	1.518528462	0.774733468	0.95031325	0.969305709	0.980676556	0.84075137	0.934286792	1.042240415	0.601090975
31	0.871505206	0.970096351	0.684090254	1.070018893	0.692387171	1.11932298	0.851903268	0.803935352	0.895317897	0.784258324	0.641612886	0.921482652	0.742534842	0.914699145	0.792458855	0.933022179	1.061291125	1.594710289
32	0.755036991	0.519480831	1.036117379	0.6650078	0.98400283	0.834085949	1.073689008	0.790399602	0.681900095	0.6960775	0.816038992	1.206579677	0.823077955	1.163867917	0.9954488	0.879955443	1.146373337	0.918066376
33	0.985917729	0.810328626	1.035985062	1.116619782	0.575991816	1.677374575	0.797537445	0.925024937	0.87140697	1.000622072	1.052435297	1.10097773	0.861917314	0.672398374	0.779829183	0.826824976	1.006528986	0.995129554
34	1.225490595	1.182656268	0.776895125	1.087894436	0.921970346	0.814386976	1.10144151	1.050956936	0.962017668	1.400629352	0.621648439	1.339314632	1.001479808	0.684967538	1.012585908	1.097168184	1.228328733	1.438766685
35	1.058216088	0.944277117	1.051572262	0.945832567	0.954095498	1.17826849	0.711873189	1.02961002	1.378638325	0.939432066	0.627573099	0.777643605	0.680605755	0.978373438	0.881953483	1.308105642	0.614504926	0.694689678
36	0.80935591	0.955733797	0.789913153	0.932557336	0.814501293	0.574073675	0.929762592	1.189593862	0.970063109	0.788205395	0.892456643	0.73864395	0.920196531	1.061898581	0.819059932	0.663405414	1.202102202	0.655655236
37	0.932515626	1.02569951	0.800903576	1.120014374	0.977159557	1.168331334	1.019084251	0.645068015	1.224482009	1.753311653	0.699890989	0.840334444	0.82126187	0.831022501	0.801216593	0.845858151	0.856474747	1.210878274
38	0.917262736	0.982487205	0.744726052	0.892813404	0.906665662	0.934321187	0.961575017	1.015253617	1.139309225	0.880360475	1.067604445	1.109665315	0.966526777	1.094596767	0.745307813	1.223531274	0.748704983	0.776244845
39	1.300158778	1.085448437	0.665072154	1.352063104	0.888081734	0.73294445	1.184319372	0.680686345	0.834051266	1.22614956	0.824260812	1.007333282	0.920190634	0.65122714	1.277941752	0.886568667	1.23994929	1.206349296
40	0.841335957	0.964935113	1.265341419	0.919092268	1.056211815	0.851099438	0.730749743	1.069323932	0.799509757	0.931894087	0.75750964	1.208905623	1.01962602	0.990224476	0.908607826	1.144600192	0.964455803	0.790949945
41	1.246950328	0.741589702	1.02779115	0.873425208	0.875151654	0.789526033	0.923729108	0.985067516	1.20267442	1.028866301	0.569627101	0.824462005	0.969199224	1.214440042	0.962170137	0.978376488	1.091967491	1.168049993
42	0.898728575	0.663191271	0.935761136	0.949974659	0.921828566	1.182611801	0.843602281	0.712222406	0.840867644	1.380442187	1.002169383	0.842992165	0.865741191	0.935271834	1.237063913	1.221145844	0.72110013	0.715206585
43	1.565668034	0.827641926	0.804153256	0.901391486	0.679729674	1.158680295	0.658339207	0.927294083	1.363214864	1.446623702	1.073922075	0.948702991	1.315606022	0.753033906	0.726498104	1.111319502	3.463988749	0.603521069
44	0.826983199	1.011726333	1.368521777	0.80252237	0.742782666	0.884416456	0.932279275	1.33652361	1.179269369	0.792192227	0.699502871	1.050328288	0.976531478	0.607001362	1.016683727	0.947510241	0.717961566	0.644723024
45	0.933476893	1.070571206	1.306212779	1.039611283	0.82385803	1.026298955	1.013141532	1.139168719	1.143272874	1.568035813	0.66284033	1.130386995	1.051431657	1.003297013	1.303307824	0.82448513	1.109196647	0.840665646
46	0.87520828	0.799078094	0.57026975	0.984365597	0.950318243	0.775164714	1.179553053	1.2301778	1.216531319	0.903300308	1.199495301	0.828456077	0.904080655	0.672723484	1.117852502	0.779367714	1.065198326	1.201082465
47	1.014525537	1.071491992	0.884715314	0.901486698	0.5742263	1.027712399	0.557452712	0.867539103	0.949317841	1.44972119	0.831604301	0.808555639	0.952875123	0.857840483	1.182960081	0.942404872	0.87320364	0.857204733
48	1.119047586	0.688063971	0.847246649	0.922639378	0.758690349	0.794437479	0.792673772	0.699411137	0.870866668	1.268688402	0.822641158	0.866664294	0.957950448	1.061902151	0.865750376	1.124122078	1.179484011	1.104349957
49	1.574198885	0.787967891	0.702807844	0.716231904	0.992958294	0.712946397	0.89166749	1.23196557	1.178741612	0.822440874	0.921197825	0.728744219	1.013648308	0.986061245	0.766367125	0.952148903	0.574075883	1.467659682
50	0.817129089	1.205175571	0.583077635	1.029127555	0.771525183	1.387782041	0.969477431	1.173446399	1.486112322	0.972841955	0.728423786	0.876189844	0.757005263	1.063648734	0.733550488	0.792493117	1.172105403	1.189363584
51	0.656375283	0.860205701	1.438836859	0.879309279	0.712803884	0.802543166	1.110200915	1.013746009	1.374565196	1.554750566	0.425662216	0.777063646	0.997567789	0.76438004	0.995719	1.008722391	1.019464798	0.90187388
52	0.970874677	0.839642967	0.991033231	1.096574769	0.876474426	0.663951581	0.987615908	1.456535249	0.970617557	1.222125532	1.371189759	1.503621902	0.822602658	0.985042735	0.947573679	0.832722345	1.13917796	0.936170688
53	1.000103602	0.762266481	0.73435272	0.930644613	0.897460735	0.826569584	1.001786008	0.957466144	0.842537967	1.074896406	1.076018367	0.948801342	1.064661415	1.058743182	0.749604756	0.703295835	0.866299009	0.796604838
54	1.006656716	1.189530508	0.702850021	0.829250425	0.929469288	1.301119333	0.836409599	0.805649363	1.009801039	1.666805739	0.721482634	1.405487934	0.909518491	0.881520304	1.019583602	0.593494578	1.015943544	0.95755004
55	1.235386728	0.981858246	1.118696262	0.996690144	0.659522545	0.964662898	0.906523175	0.790915926	1.619174333	0.701254011	0.842871591	0.781292176	0.825476185	0.915162503	0.863513893	1.126538035	0.998381364	0.817162893
56	1.489161614	0.936581641	0.642726891	1.074869413	0.883225754	1.444340876	0.815824948	1.022403663	0.920145237	0.82738163	0.858420868	0.846245722	0.82146743	0.543356531	0.914504179	0.982836176	0.988453455	1.209372978
57	1.114060124	0.99580034	0.992850151	0.705150565	0.653853273	1.091963823	0.649510861	0.853244843	1.645502107	0.786710606	0.922466388	0.938140962	0.774564214	0.759820685	1.181781074	1.181143346	1.006098169	0.867971716
58	0.906611891	0.93996362	0.862772367	0.822525491	1.301957117	0.806381	0.894817906	1.201574901	1.38359396	1.439552573	0.754960757	0.744831638	0.980108276	0.843105619	1.600381305	0.950060681	0.99664451	0.84152388
59	0.904667111	0.941751476	0.595158698	1.001383045	0.691082498	0.837982368	0.606577727	1.011282748	1.050393146	1.359301652	0.617214076	1.028996969	0.876722481	1.149032481	1.075824991	1.124640658	0.915890486	0.610719923
60	1.2352423	0.804169941	0.647642185	1.020470253	0.683169059	0.904040783	0.740061492	1.076688546	1.658666561	1.184531994	1.015661026	0.905254554	0.839779797	1.18693604	0.746304881	1.109102524	1.150915506	1.00346852
61	0.864218851	0.634473324	1.297353177	1.148382001	0.817320422	1.29397447	1.374086374	0.867889385	0.909945629	1.357169169	0.991512507	1.189644508	0.695146746	1.083909568	0.955423266	0.99806664	1.052154303	1.32837202
62	1.068020634	1.0596287	1.14514226	0.824330719	0.813030259	0.982604827	0.985843351	1.479298654	0.856505902	1.329526544	1.313775298	0.925817604	0.765284815	1.066333489	0.716818873	0.96623904	0.75273592	1.004992826
63	1.054048622	1.061195863	0.983811855	0.87473064	0.680594811	1.250968988	0.645817618	1.387121496	0.92979092	0.671049409	0.862780087	0.664860219	1.016318643	1.022004486	0.728385707	0.863758921	0.748304448	1.577878583
64	0.960779791	0.959992596	0.892956442	0.783098812	0.811431508	1.237515456	0.759107758	1.241191799	0.799061711	1.337823622	0.703869456	0.824596927	1.05241621	0.919329176	0.998217428	0.751748583	0.764290048	0.871385965
65	0.888267812	1.129240207	1.001151758	1.06451823	0.839756252	0.687775922	0.603292706	0.915084679	1.498816914	0.872286878	0.753124447	0.910020864	1.259205474	0.721604453	0.830126491	0.777061636	1.051765936	0.61551294
66	0.863493035	0.896418687	0.798575473	0.753556122	1.210486178	0.922676508	0.88966047	1.472237398	1.219455377	1.217455343	0.938928313	0.993306511	0.772633614	0.943896283	0.723317204	1.08976733	1.00893868	1.074339859
67	0.686502543	1.040329329	1.062721907	0.81918478	0.94753972	1.044911799	0.677817673	0.88260881	0.995256322	0.966395643	0.820240854	0.929498186	1.027117344	0.838159876	0.776783854	0.857275651	1.579157414	1.094071444
68	1.015442594	1.077086873	0.659096154	0.634869178	0.738113865	1.202403006	0.944869025	1.159153957	1.214916174	0.965940506	0.712309413	1.209034222	0.882810022	0.780458527	1.023617863	1.18696086	0.740809714	0.735279288
69	0.987887738	0.854772454	0.698147858	1.051834867	1.314029419	0.719942636	0.672640537	1.473225375	1.630049541	1.481204973	0.728257486	0.95177162	0.895338148	0.743124006	1.124804062	1.078464961	0.642530312	1.253431038
70	0.823334686	0.73720088	0.703828957	0.97038794	1.05843873	1.147176679	0.817975312	1.104553521	1.173612191	1.52678104	0.768453481	0.865095009	0.690994917	0.785450873	0.893209189	1.053151188	1.280585296	0.968625967
71	1.131782287	0.68712208	0.794127467	0.786731393	0.873084363	1.293166583	1.00191378	1.239453452	0.916824044	1.377446856	0.6060229	0.930160456	0.827840758	1.37421841	0.939520496	1.101263917	0.63606676	0.814446774
72	1.314819323	0.963589701	0.88829238	1.179408048	0.813507991	0.934069174	1.176915091	1.014811631	1.184174633	1.019509443	1.109424178	0.71860758	0.835673516	1.213458246	0.986520047	0.749678373	1.15652314	0.610813389
73	1.022326021	1.032487763	0.841912232	1.047630302	0.987630425	0.90463625	0.713182571	0.727631385	0.890369496	0.768669983	0.802970351	1.018566027	0.8396451	0.835717146	0.963567366	0.923791318	0.898350373	0.757720228
74	1.204649284	0.901353605	0.809841429	0.995126298	0.988242894	0.736702234	0.693977541	1.305080777	1.079180716	1.213512633	0.922396165	0.964891094	0.977819334	1.163616727	1.15642504	1.035344458	0.82106542	0.790326426
75	0.748677631	0.888398702	0.928532732	1.165607561	0.999287581	0.976531498	0.911963659	1.160188942	1.218896895	1.390552459	0.875239988	0.80553516	1.028460202	1.309284785	1.123858646	1.200981717	1.058396312	0.944339213
76	1.041014029	1.212979919	0.94191169	1.135739523	0.959352639	1.311449148	0.819317652	0.851360118	1.036394382	1.445545453	1.140400951	0.765640118	0.828330272	0.966667116	1.078310633	0.609290764	0.79117961	0.936442736
77	0.800359859	0.784128096	1.098598975	0.989874302	0.771957237	0.850159214	1.497502454	1.111251997	1.025034638	1.642949575	1.098503672	1.130207098	0.774651552	0.820918397	0.964696005	0.576544209	0.942474817	0.49505135
78	0.70098217	0.789454309	0.663262079	0.832579891	0.805803211	0.818221146	1.059478655	0.950563838	0.896355696	0.673658023	1.132654383	0.700305166	0.471230945	1.398960932	0.866740468	0.929933309	0.848036843	1.233883062
79	1.107123436	1.217494259	0.640808245	0.979599703	0.594874137	0.670423701	0.910244239	0.833343211	1.440911939	0.854497349	1.036599832	0.958385098	0.838468033	0.8303023	0.845001405	0.76334164	1.077863564	0.822631229
80	1.529522149	0.938401024	0.725086002	1.112627915	0.773845789	1.535908479	0.883396773	0.702327969	1.240325986	1.245938723	0.841609993	0.811873443	0.844518411	1.098333963	0.888717318	1.196899347	1.02900569	1.527448275
81	1.570025084	0.909133781	1.273363271	1.026236732	1.140388973	0.632532759	0.965742575	0.829723748	0.789376231	1.301332078	0.765093069	0.842245987	1.114306632	0.742180329	1.145472208	0.823289233	1.166149571	1.018645345
82	1.009576744	1.136781169	0.886475901	1.010063734	0.839399876	1.400508503	1.151246933	1.105824821	1.193456521	1.069263821	1.08254627	0.721712541	1.042150894	0.988395455	1.065987365	1.009457721	0.625915785	0.965560853
83	0.903425226	0.881112752	0.868143258	1.242346169	0.530034503	0.648780281	1.040852157	0.990855129	1.683690043	1.398352526	0.825554762	0.97167127	0.692264498	1.201807022	1.271357281	0.907026917	0.915244858	1.368720126
84	1.033034143	1.047603206	1.106162702	1.111200194	0.810038608	1.00042113	1.196914763	1.698428395	1.036353437	1.07181686	0.965966175	0.97399397	0.677769302	0.608217734	1.136331405	1.046922582	1.068652639	0.83538538
85	1.267186702	1.031076572	0.608262238	0.849129494	0.89840423	1.149211983	1.445646574	1.118722863	1.387836287	0.619495344	0.8705248	0.551329285	1.137687088	0.904982224	0.998962451	1.245595071	1.0317424	0.74997788
86	1.361629448	0.685843234	0.819416721	0.985800997	0.912582474	1.232493866	1.291907072	1.043377498	0.698712142	1.459314697	0.869915993	0.927436459	0.8913695	1.206451814	1.354266611	1.14470293	0.970268611	0.71765388
87	1.118356121	0.653816759	0.861144218	0.881001116	0.654400333	0.722690648	0.976456497	1.133987862	0.848986865	0.976068534	0.932479933	0.891841605	0.839515752	1.009198518	1.01635991	0.596110627	0.82956746	0.970713645
88	0.756140766	0.807401655	1.107925951	1.041232666	0.863745639	0.908944548	0.704415651	1.253140006	0.869437874	0.988841723	0.628938612	0.817026917	1.076714634	0.705406733	0.937625017	0.654764756	0.616458482	0.892940603
89	1.164783502	0.624970839	0.967723337	1.053712316	0.722440706	0.773233327	0.990185493	0.78735773	1.183121777	1.383580373	0.894569148	0.816797294	0.826709305	0.751964271	1.060889981	0.886855487	1.226495395	0.862068442
90	0.932800278	0.856297569	0.645951896	0.904432808	0.843316102	0.948292978	0.606011128	1.103578809	1.362604173	1.588422612	0.819048363	1.248921354	0.805180539	0.712663457	0.917437201	0.793999965	1.009693455	1.753831538
91	0.899754742	1.064406289	0.594578753	0.844724579	0.692678425	0.964406732	0.677929768	1.182712764	1.232462095	1.029982391	1.151447013	1.555228399	0.725326496	1.455972793	0.991606978	0.766676882	0.779687464	0.951504213
92	0.896641832	0.87544257	1.173665181	1.109026474	0.844217356	1.186911228	0.981536603	0.912580885	0.787489146	1.665950879	0.668743248	0.705210306	0.817911213	1.142417702	0.801139377	0.605637815	0.905966093	1.388285715
93	0.844316312	0.926086475	0.901581212	0.769151106	0.646917479	0.792861292	1.138303664	1.060956288	0.907735637	1.005911187	0.977098797	0.771612778	1.170491705	0.717124856	0.906187491	0.982870441	0.972815229	0.742823803
94	1.000047786	0.808149703	1.133493562	1.042919	0.795290236	1.155714945	0.701885177	0.65639979	1.170061508	1.339709018	0.940580731	0.695756958	0.755703705	1.114402113	0.673990452	1.231528124	1.267064378	0.772119948
95	0.762135448	1.295723044	0.604366453	1.144111807	0.734943286	0.715649984	0.52621017	1.06007486	1.099708424	1.566343561	0.676434353	0.58615147	1.057943617	0.717702034	1.079270314	1.051930976	0.664258648	0.863499132
96	0.928326234	0.998058907	0.968271327	0.955398156	0.623974701	1.109440726	0.905605222	0.863764797	0.701181038	1.1782839	0.734422153	0.677508817	0.682967015	0.658591676	1.060345309	0.858040724	1.212691116	1.06242251
97	1.155086925	0.898349159	0.770764817	0.703544869	0.951406326	0.887134841	0.71517503	0.778192586	1.29102077	1.419345324	0.831333229	0.841713785	1.04872979	1.288699394	1.289749101	1.701058133	0.816792094	0.786936156
98	1.260625087	0.962207041	0.978704178	1.11903766	1.188737884	0.854315925	1.237440105	1.060003539	1.195436218	1.142240956	0.709888562	0.900310946	0.508303659	1.18638676	0.865026472	0.978243853	1.263375041	1.212384681
99	0.897419724	0.862465939	0.730093676	1.006104663	0.78222307	0.953950125	1.542135271	0.85644244	0.82523822	0.951342916	0.906938888	0.902168065	0.950675844	0.78848677	0.948213867	0.862233803	1.039185158	0.858616728
100	0.809164095	0.830062138	0.826358769	0.742685234	0.700834009	1.256986194	0.659115811	0.991782995	1.409050007	1.12500213	1.000945756	0.885725786	1.056623213	1.199369714	0.822439932	1.434779934	1.323858358	0.543633197
101	1.280644236	0.841704489	0.724457861	0.856152486	0.764054737	1.06574355	0.76242105	0.76053461	1.174328617	0.699363117	0.853637937	0.875216444	0.91455995	0.649112857	1.009175276	0.989113481	0.823596531	0.553699344
102	0.789266172	0.878066909	0.678413508	0.965711291	0.960782046	0.959916095	0.752622275	1.036867757	1.182168979	0.759590872	0.802457156	0.844706914	0.900128308	0.960222202	0.710641847	0.930560541	0.975818972	0.589958182
103	0.852686826	0.931179488	0.796874015	1.07875421	0.730804858	1.046554888	0.871290828	1.000355506	0.744512924	1.153897882	0.964536884	1.014731665	0.975071473	1.331686864	1.234856309	0.684669355	1.012649674	1.122111351
104	0.62083443	0.698771844	1.192109066	1.220322991	1.030422795	1.018556998	0.769630732	0.80776732	0.888709517	1.34153439	0.652066999	1.089126573	0.72552524	0.978187812	0.77440892	0.980238874	0.769316239	1.298802215
105	1.156322623	0.765748473	0.754071129	1.272242907	1.149810894	0.840545604	0.788330146	0.830968334	1.143193313	0.933448778	1.485864276	0.911849298	0.983463903	1.419321881	0.909820035	0.777951091	0.99782803	0.832234051
106	0.818178628	0.931920011	1.253339369	1.133423675	0.884852365	1.227768993	0.889900081	0.877890016	1.500385575	1.395162393	1.097113989	0.732220254	1.044260187	0.749293103	0.762968384	0.838290185	0.943396426	1.162884
107	1.009163323	0.744343168	0.714077681	0.806356957	0.60252378	1.026818849	1.002376187	0.684769678	1.40985855	1.058967859	0.667217091	0.985914924	0.718627291	0.855771147	0.971197284	1.004115232	0.931048745	1.158288185
108	1.27538079	1.091494049	0.797557414	1.097179621	0.996511717	0.748650779	0.96913755	1.030295755	0.733537147	1.571353371	0.844789457	0.915782128	0.757843642	0.78760393	1.371262592	1.012676203	1.35003302	1.052904796
109	0.718305294	1.104965811	0.845153713	1.025563716	0.623961695	1.333379324	1.492848593	0.823568925	1.563316745	1.54147254	0.697546787	1.275690795	0.789932959	0.933065504	1.177055763	1.142971229	1.06837055	0.781368845
110	0.833950263	0.921952095	0.956543786	0.874848233	0.96520334	1.142628735	0.90722987	0.844061854	1.425173202	1.282906195	0.852929974	1.067652362	0.82241658	0.936318986	0.783295909	1.408174999	0.875683795	1.02775077
111	1.371131533	0.958783437	1.129015712	0.821006723	0.849202567	0.972471594	0.921839031	0.945667116	0.831484629	1.157938355	0.482693146	1.239306653	0.909537795	1.20679153	1.198278879	1.262012106	0.809484398	1.151929904
112	1.424640761	0.752596277	0.836842938	1.135288265	0.798157955	0.844201042	1.248392351	0.837047784	1.156305345	1.017659145	1.074739066	0.910838426	0.848891119	1.204153755	0.880702191	1.050189839	0.846470498	0.705542441
113	0.998259949	0.794914805	0.702086168	0.79586787	0.676335403	1.370954904	0.839741633	0.856367684	1.175217418	1.823526572	0.889205056	0.793297356	1.016549097	1.104324678	1.192961665	1.076942598	0.853260031	0.714468132
114	0.945862201	0.678033506	0.99695416	1.029554039	1.142161815	0.863335555	1.581764945	0.946430351	1.22492771	1.332109131	1.387036297	1.070148996	0.994886148	0.895758162	0.732009911	1.034172594	0.990011941	0.908600569
115	1.033818809	1.12342591	0.83650073	0.911922958	1.045195229	0.587949949	1.376864826	1.032237148	0.978619676	1.188457939	0.873531509	1.163856827	0.913466375	1.033324999	0.955714361	1.096567329	0.67222115	0.958598752
116	0.93051064	0.722860028	1.043333136	0.731482855	0.93395788	1.224072526	0.659270177	0.761751016	1.111078945	1.089768161	0.733275496	0.966920541	1.027680084	0.986137763	1.135405267	1.038771417	1.01073899	1.365795018
117	1.235870162	0.707969613	0.81456361	1.178426058	0.775962066	1.606797091	0.920239538	0.961753094	1.154950634	1.726756502	0.798518281	0.952508687	0.857381952	0.760193192	1.301706774	0.826563631	1.347518951	1.020886739
118	0.980178959	0.939531849	1.209145283	0.91634532	0.981071451	0.726804216	0.872674445	1.319430413	1.077384328	0.956279853	1.138055203	0.802324541	0.838862684	1.180421753	0.856559869	0.869116756	0.976980271	0.968366866
119	0.658946049	1.026468434	0.829653663	1.013025066	0.697573822	0.862293125	1.649250332	1.126693807	0.961973686	0.965078452	0.636936423	0.828242475	0.764331098	0.805402817	1.024584311	1.172682771	0.941677816	1.044809918
120	0.611685069	1.01246613	0.801769349	1.042571584	0.535721885	0.873330493	0.708045149	0.633875695	1.142782537	1.305075661	0.959892021	0.960497069	0.873596624	0.791399715	1.199944409	0.850854969	0.845230313	1.1414102
