# Supplementary material for: Dynamic range adaptation in primary motor cortical populations
Source: eLife. 2017 Apr 18;6:e21409. doi: 10.7554/eLife.21409 (PMC5395298; doi:10.7554/eLife.21409)
Supplement: Figure 5—source data 1. — DOI: http://dx.doi.org/10.7554/eLife.21409.023 [file elife-21409-fig5-data1.zip › Fig5b_2D.txt]

Trl_N	Session_1	Session_2	Session_3	Session_4	Session_5	Session_6	Session_7	Session_8	Session_9	Session_10	Session_11
-60	0.95567682	0.960713763	1.03513161	0.934255993	1.373229319	1.196604761	1.147076657	0.879028703	0.944155603	0.91762897	1.153331422
-59	0.81470841	0.746724437	0.761744898	0.858962528	1.290362931	0.817244603	0.974523107	0.929269268	1.060867897	0.84359511	1.055129964
-58	0.873240943	0.957970443	0.780540917	1.028344218	1.023495427	1.235385464	0.910803351	0.869379608	0.911081833	0.791033776	0.866335729
-57	0.820292145	0.896758084	1.091742627	0.99058445	1.086267197	0.847090005	0.927567191	0.824976499	0.942421946	1.150446089	0.724929093
-56	0.844268399	1.0625348	1.009530638	0.845592049	1.130601042	1.355275844	0.905057347	0.806520064	1.334305192	1.080858411	0.923027709
-55	0.948012674	0.718889919	0.738742429	0.93869432	0.962708632	1.113668153	1.018794876	1.283188001	0.908132135	0.833729735	0.786702591
-54	0.968105067	0.637673038	0.930579337	0.914248515	1.012984685	1.08046365	1.075840834	0.903422007	0.949688324	0.865102781	0.960926986
-53	0.860826038	0.912985095	0.656686953	1.049565666	1.097508631	1.102120661	0.755365053	0.990752451	0.983726994	0.854192943	0.914084105
-52	1.04970095	0.645210113	1.028208319	0.980801118	0.866137899	0.902129389	0.702438741	0.941958891	1.137144726	0.922795456	0.921834771
-51	1.025658575	0.982466898	0.718873498	1.194426923	0.971431594	0.731562041	0.996444636	0.80085683	0.774661861	0.895912393	0.854561994
-50	0.539623424	0.91853301	0.960741427	0.926379706	0.938122796	1.13726329	1.25739171	0.963879893	1.119835134	0.848516919	0.945499396
-49	0.897114274	0.72252446	0.997940074	1.030331692	1.319321817	0.703757617	0.836486608	1.028612907	1.247217642	0.925663597	0.874303648
-48	0.859717732	0.993461865	1.055346588	1.118191981	1.300478084	0.952200302	0.947282195	0.759965221	1.275494622	0.847025912	1.36555782
-47	0.848828205	1.065811962	0.734146649	0.918787871	1.044250157	0.843962137	0.946621336	0.883528717	1.069001825	0.650177951	1.188628969
-46	0.833185546	1.213198038	0.99362681	0.833296487	1.054507724	0.778410576	0.97638972	1.176654325	1.200260547	1.115531502	0.949583739
-45	0.892047234	0.64003105	1.012423446	0.842701448	0.790033049	0.946574375	0.91952548	0.884251112	0.899315044	0.990801515	0.687926485
-44	0.936977779	1.036848121	0.960443126	0.851361409	1.44263354	1.016210393	0.835431138	0.752820142	1.165575245	1.079535812	1.006333125
-43	0.737048041	0.764442258	0.948375581	1.117736564	0.871764006	0.984228862	0.780859602	1.10590854	1.053532635	1.125470946	1.198573909
-42	0.769089365	0.885673934	1.442608753	0.916805408	1.084659146	1.225240333	0.783558917	1.018906643	1.572842782	1.036834643	0.864077632
-41	0.847689641	0.715129604	0.997389156	0.869857376	1.277788734	1.145340106	1.162101666	0.77056322	0.777881332	0.877902465	1.039802812
-40	1.021159365	1.103987464	0.97629186	0.74475807	0.758294985	1.117400438	0.792718829	1.272137023	1.13023483	0.823008632	0.82843693
-39	0.961676383	0.999094346	0.952447516	0.93321815	1.285143088	1.079922822	1.124374109	0.80167297	0.889883802	0.748352654	0.89385485
-38	0.807386531	0.702051477	0.707113726	0.744019944	0.951252961	0.947893743	0.879761076	0.853183516	1.075654173	0.616192499	0.869677062
-37	0.846655158	0.748631449	0.894743526	0.941567254	1.059292886	0.726380568	0.742349339	1.085044142	0.786244402	0.788371066	0.750987072
-36	0.753857567	0.628050548	0.634409187	0.930368123	1.260797187	1.199851062	1.074050405	0.783159109	1.011848697	0.825728742	1.354923742
-35	0.778681067	0.893898454	0.936347389	0.730272326	1.187695634	1.092133564	1.011341173	0.878187942	0.793757115	0.763870986	1.173016704
-34	0.901247847	0.80826617	0.858818187	1.04865131	1.31746359	0.940894171	0.817283731	1.362883988	1.025417377	0.923551984	0.941928585
-33	1.100901619	0.87838509	1.00485189	0.906067017	0.861556633	0.963470746	0.953352749	0.904388604	0.801282892	0.753320727	0.996684775
-32	1.007075086	0.989526327	0.739685265	1.010298981	1.466349138	1.112962641	1.388628194	0.87566518	1.036438707	0.619833834	0.854869044
-31	1.13102425	1.032201714	0.759693854	0.921226473	1.117159776	0.845114904	0.77326576	0.651819111	0.810208145	0.757550879	0.894165891
-30	0.74548656	0.876989965	0.943137009	0.852048516	1.020916883	0.669088564	0.757893261	0.928475534	0.663001569	0.835315818	0.794317432
-29	0.931034384	0.988921333	1.070587046	1.102136593	0.948831535	0.766971384	0.831728961	0.800667733	1.029819912	1.040917535	0.897644177
-28	0.709447374	0.860466387	1.384296998	0.973042108	1.47422471	1.208104437	0.784779129	1.196061274	1.19242128	1.037620537	0.906970718
-27	0.568940751	1.142881565	0.881424175	1.11963035	1.020405943	1.089456334	1.012305976	0.820309717	1.165551917	1.057973868	1.135459206
-26	0.634274435	0.809507923	0.807916986	0.775966944	0.787541673	1.029600198	0.944171254	0.835889203	0.922025237	0.76569332	0.852339953
-25	0.937437989	0.719790305	0.827578672	0.755966845	0.707735932	0.776777383	1.197285546	0.832455981	0.790655995	0.870914527	0.997924654
-24	0.824049075	0.766992542	0.905088743	0.872118645	0.985070703	1.105732393	0.830574306	0.985551121	0.863922102	0.927352646	1.025940827
-23	0.903019936	0.870187447	1.016555446	1.24900756	1.000879148	0.666132951	0.890689646	0.856311187	0.782154896	0.821760268	0.800461624
-22	0.720862765	0.746612578	0.749049487	0.948804714	1.285263515	1.242375816	0.96189153	0.849925997	1.010481648	0.852646586	0.696160732
-21	0.888884826	0.994901813	0.778703571	0.690168913	1.057116322	0.864604848	0.809658811	0.750514502	1.171585438	1.052769231	0.803974122
-20	0.939347458	0.877630363	0.794915911	1.175571671	0.932921232	1.179838313	1.520427401	0.58976219	0.801278583	0.947147359	1.102353258
-19	0.828175248	0.93747595	0.96684502	1.268331117	1.134395416	0.917884801	0.992392874	0.695529927	1.060758108	1.088909432	0.854251042
-18	0.59719823	0.831967585	1.078368116	0.864900329	1.207674445	0.984750749	0.799678334	0.816238713	0.861239523	0.820250792	0.972174726
-17	1.056778968	0.853761157	0.873801302	0.96870698	1.071166801	0.86797876	1.164175926	0.906784655	0.833280082	0.946670172	0.804925013
-16	0.908133783	0.782853126	0.802277054	0.75445321	1.029065833	0.829828265	0.748600979	0.87948649	1.132211862	0.956089568	1.002857201
-15	0.756560257	0.820239364	0.775705805	0.987189864	1.335848529	0.929705255	0.98948355	0.850258716	1.258647062	0.951388415	1.057350376
-14	1.057667332	0.830756754	0.626439781	0.953031042	0.964041148	0.829004602	0.798864467	0.949799786	1.255209785	1.063864683	0.972056293
-13	0.940149363	0.870160019	1.018278948	0.862814664	1.033489007	0.83721663	0.996339365	0.884314131	1.056209379	0.944542123	1.244726467
-12	1.129204984	1.12026614	0.810642326	0.96559095	0.894010544	0.981259137	0.881502948	1.145943208	0.802290032	0.913117424	1.121130791
-11	0.705606672	0.801762083	0.714079055	1.109366134	1.02777725	0.7911654	0.960632552	0.85742286	1.030690812	0.727391065	0.741176362
-10	0.690714713	0.733064425	0.974008912	1.04061315	0.764367384	1.00957091	0.754884018	1.005223497	0.934902515	0.85423347	0.861989021
-9	1.052365078	0.782010082	0.970389545	1.01645688	0.904970313	0.786015349	1.255788064	0.966152308	1.302828228	0.889942302	0.731098875
-8	0.771576253	0.871777019	0.906022628	0.687464736	0.945201942	0.842953954	0.970618741	0.914782982	0.851830869	0.936928171	1.078811589
-7	1.036325189	0.889102397	0.990489622	1.019977142	1.105695511	0.878638819	0.72044059	0.92737541	0.677732108	1.067481308	1.124685448
-6	1.067699901	0.781371271	1.0487714	0.839691519	0.993302677	0.832879073	1.110530214	1.04535549	1.453982072	0.921699726	0.860613431
-5	0.690673544	0.880348967	1.032746876	0.858708311	0.649828878	0.97507667	0.877782447	0.866410563	1.190148483	1.067833467	0.92904614
-4	0.786234825	0.718325808	0.920954642	0.804579078	0.68877828	0.966989239	0.843576687	0.82233017	1.101190282	1.155219304	1.326141189
-3	0.890957686	0.789546106	0.819375139	1.028989355	1.004328943	1.126064999	0.721049497	0.840171588	0.917770471	0.96731137	1.129345681
-2	0.762860209	1.008590389	0.850041789	0.701501365	0.873075779	0.833965075	0.786828059	1.068470934	0.865916459	0.808727628	0.867134476
-1	0.723751973	0.821694724	0.958754213	0.940557244	0.731389255	0.944828778	0.898785514	0.776417306	1.103814424	0.974294972	1.065029826
0	NaN	NaN	NaN	NaN	NaN	NaN	NaN	NaN	NaN	NaN	NaN
1	1.027270661	0.892464472	0.924269077	1.045597626	0.871107672	1.026812624	0.919618481	0.846856437	0.800296183	3.010202284	0.718772242
2	0.910526881	0.975763966	0.769905051	1.099001666	0.73480697	0.733817591	0.803779572	0.79897302	0.658737664	0.697783326	0.991541611
3	1.074254583	1.375908393	0.723429608	1.19333049	0.915112645	1.619066462	1.154410713	0.914777808	0.981224125	0.589991961	0.9074579
4	0.873789505	0.738305319	0.708949456	1.102461473	0.665008914	0.837393203	1.077737533	0.663211798	0.988814093	1.014917282	0.899602613
5	0.775945259	0.811038425	1.016212822	1.294188474	0.842580967	1.052117742	0.948008338	0.767342596	0.696889791	0.661422474	0.752216071
6	0.832780903	0.668213115	1.020907586	0.909359681	0.790659004	0.91000001	0.909175666	1.002375465	0.777323162	0.976472091	0.859260358
7	0.715786687	0.774951235	1.001295677	0.953079479	0.662700698	0.877451363	0.665091218	0.694419894	0.869530812	0.852424899	1.14409179
8	1.036258137	0.884706186	0.913646663	0.978876119	0.795449413	0.615856715	0.802726235	0.838023084	0.906190366	0.782703643	0.692131961
9	0.714200627	0.670034235	0.894824285	1.157254734	0.835745674	0.680371358	0.941763975	0.937438186	1.022688497	0.720328977	0.675201585
10	1.012066969	0.818962542	0.787459169	0.912507041	0.895545089	0.842410355	1.323331451	0.939477533	0.800120972	0.689984747	0.98864821
11	0.658794164	0.786778378	0.990029704	0.798106833	1.018318248	0.834860574	1.167352488	0.725126008	0.867136416	0.974483776	1.193177856
12	1.039665752	0.803057293	0.889136005	0.868164354	0.870774745	0.941566747	0.789947234	0.670089657	0.671132811	0.836333308	0.865157753
13	0.813658594	0.680204019	0.824428587	1.074646124	0.886049782	0.737456187	0.937484131	0.597842894	0.748478672	0.861388436	0.711683552
14	0.879945854	0.508789123	0.898252579	0.824031897	0.685102513	0.894462001	0.994331074	0.865347979	1.162470455	0.729189526	0.746680689
15	0.655967025	0.871810767	0.82952371	0.8627349	1.00111862	0.841350048	0.746460531	0.819122523	0.758719451	0.631716223	0.926022171
16	0.980802663	1.130716491	0.779192895	0.774769132	0.969592952	0.742170637	0.78492073	0.948826793	0.763571087	0.688336835	0.686640358
17	0.691357573	0.682125082	0.759377474	0.721067217	1.023135653	1.153865602	0.815504978	1.097942598	0.949601048	0.530902329	0.779208683
18	0.886819282	0.844699226	1.028131792	0.926212962	0.793125011	0.784235766	0.690778008	0.852381528	0.716294344	0.660382889	0.550576122
19	0.584825598	0.744775418	0.791964975	0.780781108	0.636797786	0.641163197	0.764399476	0.882765953	0.986108849	0.934646836	0.819117413
20	0.691593237	0.814555693	0.784885136	0.769806294	0.786538744	0.854283429	0.769726436	0.624650693	0.852571637	0.900727927	0.771122739
21	1.010263594	0.86221108	0.615752573	0.962251417	1.090060996	0.588527974	0.768722845	0.886219259	0.690980228	0.72037646	0.768090583
22	0.903107346	0.91402015	0.902101301	0.657225551	1.096673497	1.063184692	0.872304907	0.634338905	0.672693483	0.662772026	0.937051118
23	0.729820004	0.910010432	0.801983027	0.833568924	0.890274813	0.692275463	0.989309159	0.83722107	1.398898172	0.771182574	0.737588584
24	0.895950693	0.916057919	0.541224139	0.730092773	0.728733392	1.054065416	0.749640914	0.996702143	0.671118706	0.948820291	0.785498173
25	0.669334775	0.747086326	0.658268345	0.888672439	0.878969391	1.167704178	0.952885215	0.736366177	1.014040041	1.279115703	0.785936968
26	0.888781988	0.825918416	0.725143407	0.57058929	0.839219681	0.698100797	0.750717497	0.873826589	0.848620904	0.690224074	0.74918753
27	0.584185389	0.935737863	0.692654468	0.836938477	0.774078927	0.785614576	1.029063373	0.744981951	0.989745018	0.702867953	0.872733682
28	0.90674823	0.926046586	0.803163323	0.869690469	0.706350925	0.788715503	0.801779639	0.989313436	0.799849502	0.732939712	0.623662286
29	0.853325245	0.713447689	0.848135761	0.857571902	0.948891677	0.473872796	0.602937209	0.824543664	1.05905602	0.596978351	0.928247213
30	0.869400488	0.63647435	0.685850131	0.862157063	0.712338765	0.95580696	0.733665442	0.760704269	0.967587818	1.068572913	0.924091047
31	0.928599006	0.884822497	0.798097096	0.747645182	0.978660608	0.69680761	0.879543331	0.815085865	0.632794975	0.745174402	0.727806328
32	0.807867834	0.848589193	0.64003595	0.879311203	0.655278536	0.743779794	0.848983758	0.946164211	0.891633347	0.662948132	0.948281415
33	0.715308757	0.795390729	0.671129874	0.91806601	1.014399651	0.914699688	0.837933952	1.034469821	0.804748745	0.832013969	0.920287138
34	0.952424869	0.660882589	0.704048834	0.800252658	0.957131827	0.955734055	1.082542228	0.737766651	0.760950851	0.790142555	0.672000281
35	1.078256963	0.721325352	0.803445554	0.700353183	0.861030682	0.735818798	0.840024779	0.63236494	0.791720329	0.814247788	1.130949693
36	0.819511981	0.859650025	1.117553437	0.639920371	0.686189842	0.79765717	1.087454176	0.877042346	0.650740174	0.822278492	0.726240957
37	0.812485845	1.084854883	0.682807426	0.929772943	0.710978182	0.801884179	0.858925922	0.987887192	0.692423243	0.738173182	0.730462386
38	1.098411679	0.766184737	0.767058894	0.62978152	0.957743778	0.730001073	0.935064766	1.010998799	0.943785645	0.602457011	0.938154654
39	0.879924726	0.930547996	0.654632699	0.783803895	0.765013066	0.68022564	1.279525399	0.549391323	1.121542935	0.582743687	0.93473263
40	0.96141338	0.916192579	0.698567716	1.14722643	0.939285746	0.655889977	0.608025737	0.876436798	0.686740566	0.678361134	0.884550316
41	0.808238385	0.97624885	0.720939659	0.821475635	0.78377634	0.868270988	0.814113442	0.883703319	0.999050199	0.707934248	0.877951366
42	0.869448933	0.682406331	0.797278083	0.692111173	0.656824886	0.923680563	0.743957954	0.717425373	0.957591882	0.608274424	1.12060868
43	0.78397027	0.664279085	0.618806959	0.736357855	0.679277532	0.697639464	0.714963801	0.757127655	0.846288982	0.909393807	0.845651615
44	0.947576014	0.99040046	0.615334798	1.038732692	0.838957458	1.154311047	1.227937849	0.838131164	0.715421388	0.783116707	0.660636812
45	0.653705065	0.821996635	0.875489995	0.809045704	1.005623976	0.769174529	0.903492489	0.692089932	0.922350029	0.789979218	0.675173542
46	0.851800504	0.720086761	0.652441813	0.751580216	0.847030451	0.971330333	1.019629757	0.815074582	0.891120781	0.676283766	0.703841442
47	0.789217802	0.823388184	0.912633978	0.865118631	0.902917892	0.835966995	0.873848091	0.820546369	0.731554782	0.661327243	0.971529117
48	0.709472774	1.045124932	0.743382335	0.774912641	0.775962474	1.109649745	0.656258334	0.768858058	0.758092776	0.767547856	0.919778737
49	0.636212012	1.04236045	0.921397483	0.787600652	0.768143646	0.776321617	0.807183623	0.896122356	0.816588853	0.721270865	0.845021408
50	0.807776676	0.720441662	0.778581499	0.89264006	0.778169017	0.702308779	0.632168297	0.764522184	0.866670634	0.684346388	1.150081161
51	0.617525512	0.727133936	0.901880718	0.916970421	0.938304911	0.9417532	0.679141471	0.588909385	0.694776083	0.787179921	0.860198186
52	0.918031927	0.786753782	0.66581336	0.748592234	0.70015816	0.775005263	0.82562018	0.79370539	0.786604458	0.748304324	0.731138336
53	0.669504814	0.814491775	0.762588512	0.982978219	0.852389573	0.696047541	0.732023237	0.823684819	0.672515953	0.887955554	0.599840804
54	0.771567605	0.705240031	0.786466549	0.658250038	0.692341437	0.98907891	0.898518163	0.580201146	0.83307447	0.51866634	0.826051851
55	0.808513481	0.668063274	1.080286483	0.861710827	0.778343175	1.07836838	0.982057219	0.822662433	0.647924876	0.844603382	0.682425195
56	0.797614337	0.745196504	0.639987386	0.84756014	0.719437408	0.826243666	0.905896107	0.972951108	0.880873535	0.880103899	0.815779338
57	1.074617366	0.63074103	1.095717796	0.899067035	0.918119262	0.772963824	0.833734935	0.793532752	0.694897835	0.639547893	0.56051711
58	0.82436358	0.948731752	0.69038579	1.018549931	0.816574461	0.665115412	0.833303788	0.824507056	0.507458212	1.077445731	0.586495821
59	0.730617602	0.848354681	1.00008112	0.663691866	0.841594455	0.704562733	0.986798564	0.597504424	0.624185748	0.888642441	0.96518857
60	0.784904481	0.631432293	1.012392979	0.889695196	0.691252196	0.71952213	0.764632018	0.842355106	0.76265045	0.632625716	0.953144868
61	0.657757663	0.760655959	0.563756986	0.822135963	0.832835798	0.958533371	0.990351838	0.913232455	0.821480356	0.988098687	0.764243841
62	0.689513691	0.632883222	0.896580318	0.606611661	0.96396467	0.812151138	0.591914891	0.744452595	0.724646134	0.78177328	0.652171773
63	0.868938872	0.711254368	1.026224887	0.835142686	0.805735151	0.709131373	0.77345552	0.771379723	0.874582466	0.928049114	1.011316481
64	1.001771148	1.021099237	0.86658962	0.728538336	0.70843044	0.652516182	0.708290153	0.93551776	0.676574845	0.769916525	0.692594948
65	0.630880204	0.86978278	0.841327675	0.72994762	0.581845193	0.771772252	0.875495202	0.739317962	0.901064266	0.783305414	0.813221751
66	0.932204542	0.796767977	0.726362656	0.785702714	0.694034468	1.001065851	0.756944686	0.839947416	0.833002497	0.646258071	0.753835128
67	0.598362235	0.800136433	0.729232468	0.725940504	0.783744223	0.858619273	0.827578928	0.811828601	0.744578042	0.620997777	0.680430433
68	0.922227207	0.833897631	1.056974083	0.782270626	0.683626424	0.665790129	0.99225861	0.857598874	0.898367357	0.712985341	0.982065208
69	0.681366595	0.625865811	0.98972629	0.761526288	0.75339875	0.566820678	0.81099351	0.984379667	0.837017956	0.55162714	0.770472989
70	0.84755694	0.740256233	0.758046574	0.759320533	0.797624002	0.589162347	0.873749872	0.750615115	0.652704936	0.784619649	0.900294859
71	0.811468478	0.688664685	0.858124474	0.827508846	0.793540415	0.624898415	0.853339568	0.78747104	0.601876517	0.755661062	0.711172101
72	0.813529894	0.509095864	0.945331599	0.649391666	0.700449642	0.76576242	0.802350116	0.705387029	0.806658519	0.406869566	1.037392262
73	0.870174364	0.788493849	0.8544635	0.82742735	0.974879669	1.083587967	0.758848874	1.018237707	0.703657076	0.700595999	0.735352466
74	0.803305619	0.841364448	0.889408978	0.941028933	0.743686145	0.678326221	0.835875405	0.639182752	0.664092489	0.727229922	0.619424543
75	0.787097092	0.898550683	0.966476597	0.776064704	0.807467598	0.903444915	0.927407777	0.78024144	0.954199101	0.731725859	0.854884039
76	0.804850437	0.725487633	0.770235729	0.793710271	0.683710181	0.792423335	0.881546701	0.755271242	0.933539467	0.656428219	0.612038607
77	0.739381643	0.953361022	0.89979779	0.969283496	0.920811168	0.666238759	0.835528085	0.726819464	0.895220539	0.692962317	0.825588069
78	0.775989241	0.811953854	0.858824533	0.716609034	0.782505437	0.756772933	0.679545477	0.800283135	0.960797777	0.763810847	0.707263327
79	0.724959841	1.148823409	1.229814906	1.005354716	0.706523407	0.674060284	1.037846583	0.684291453	0.704907922	0.838129492	0.660588864
80	1.02159805	0.845086013	0.778093544	0.763441909	0.76818223	0.859244571	1.240791528	1.001507909	1.23401691	0.907898496	1.061547556
81	0.798604843	0.726785578	0.793433859	0.741662737	0.647333148	0.697076179	0.854577214	1.073840963	0.964459755	0.778235454	0.705538591
82	0.773548946	0.943216352	0.730011435	0.74879009	1.212068179	0.639552574	1.02034302	1.044601887	0.721345045	0.894262756	1.247766592
83	0.70437025	0.8211067	0.720774456	0.660637525	0.672599839	1.077186548	0.768166973	0.79395861	0.638689013	0.668591469	0.805131489
84	0.695370465	0.824068442	0.643820201	0.701913801	0.840534888	0.82336014	0.856534758	0.935386715	1.081313791	1.014600154	0.81099255
85	0.670658058	0.891608665	0.796504162	0.86550293	0.456231984	0.816391133	0.95362744	0.837075187	0.809754672	0.680109583	0.892397568
86	0.898612553	0.836676428	0.8018492	0.882866159	0.46226693	0.642529284	0.726976181	0.850535032	0.602579145	0.965076516	0.624997054
87	0.701663779	0.773394381	0.690490317	0.91743865	0.763638648	0.771509912	0.70684914	0.608984645	0.766628529	0.729161832	0.68534057
88	0.521408782	0.695869433	0.676857153	0.816268185	0.664461843	0.670574049	1.049487661	0.817728509	0.762429125	0.54785405	0.886466643
89	0.788315071	0.961644755	0.996515279	0.911521269	0.660586433	0.965166312	0.751961929	1.08239667	0.964282617	0.557132223	0.86605568
90	0.57904943	0.798463421	0.737193393	0.85817924	0.797044355	0.805815044	0.834847593	0.905055689	0.679488782	0.846718906	0.901530299
91	1.235929888	0.903094481	0.800455435	0.787662937	0.929143541	0.814095657	0.763617134	0.5945451	0.882138783	0.669232895	0.834447356
92	0.829109013	0.752778359	0.599452719	1.032791093	0.563233275	0.815879185	0.842423411	0.662223528	0.991425908	0.77286851	0.593430061
93	0.886478618	0.620889088	0.591547032	0.968952819	0.713814347	0.79656483	0.841813671	0.806501295	0.910705117	0.593212709	0.946043839
94	0.739130621	0.765552805	0.959859471	0.895796788	0.659841656	0.582533495	0.778235686	0.610091001	0.920499018	0.645496679	0.695721018
95	1.169495849	0.654425185	0.649762519	0.584555072	0.888121965	0.679531586	0.767286124	0.659190372	0.791368076	0.821595467	0.824704442
96	0.670412811	0.760728807	0.95117697	0.778550444	0.481709513	0.829201248	0.883103094	0.699411706	0.831635999	0.764224166	0.863083752
97	0.694734411	0.63703003	0.792980753	0.953998884	0.834058299	0.748556689	1.167618818	0.856503692	1.121860867	0.666070664	0.672805259
98	0.746829352	0.870207934	0.702272074	0.900701684	0.902688658	0.697710716	0.926148891	0.946031516	0.727768475	0.916396533	0.915876624
99	0.747914445	0.811531217	0.681488051	0.662337235	0.775240024	1.115844237	0.803282385	0.816047399	0.82493449	0.595164545	0.978698014
100	0.853650279	1.054251333	0.838183758	0.813320139	1.107577767	0.68964558	0.733087725	0.71641144	0.776925107	0.638693109	0.827015686
101	0.813394711	0.809093694	0.902644878	0.684142004	0.778611347	0.767593826	0.753249416	0.5922595	1.001702217	1.013500469	0.768583339
102	0.793699454	0.796708091	0.958990097	0.739820218	0.952249377	0.833063786	0.765365638	0.938536749	0.984320524	0.752707151	0.871116974
103	0.805562243	0.645506879	0.704869318	0.970020551	1.047395652	0.767197667	0.883600775	0.741765856	0.928411692	0.723111084	1.015580606
104	0.783175861	0.895723413	0.929279701	0.579042825	0.914870074	0.751110279	0.952733854	0.84799901	1.001021915	0.700372726	0.837820326
105	0.84452374	0.760753249	1.509347689	0.776373578	0.63919134	0.804254407	1.018562205	0.901641147	0.671414818	1.114089715	0.918025411
106	0.791565708	0.641405509	0.742218398	0.808451239	0.854848533	1.063083361	0.633954887	0.827985549	0.720370703	0.849911634	0.933870507
107	0.890961013	0.681980509	0.716320515	1.033218065	0.833385742	0.703970023	0.818735935	0.682566195	0.914834176	0.895569372	0.688196059
108	0.638019884	0.657690632	0.706446703	0.839732521	0.918300819	0.696251125	0.678321575	0.812308564	0.810354755	0.592732302	0.731190649
109	0.849910506	0.954254245	0.719451864	0.956070788	0.728482944	0.535793032	0.732138363	0.898386979	0.894529775	0.632860326	0.755620189
110	0.688520493	0.795503316	0.841284566	0.671208056	0.796191767	1.022956337	0.712530057	0.648295449	0.715795811	0.754205859	0.928051575
111	0.96186241	0.785140485	0.694051094	1.045979807	0.750621215	0.514892918	0.845458283	0.716574921	0.643816033	0.846180936	0.573414305
112	0.697933596	0.7779172	0.61182205	1.077063261	0.682390519	0.936274064	0.751574795	0.806782693	0.773010694	0.771581657	0.857638818
113	0.817560229	0.829146839	0.858337843	1.129240732	0.727628188	1.154141711	0.7064136	0.803959284	0.483704679	0.726569577	0.581086529
114	0.807733709	0.925838323	0.61092498	0.632956719	0.876037616	0.851618571	0.663769454	0.83300341	0.839709905	1.029160254	0.646704108
115	0.91670112	0.692797011	0.879335057	0.917041898	1.092180068	0.708238203	0.808812991	1.062253636	0.867677657	0.553836381	0.937621501
116	0.807442373	0.923787898	0.824238632	0.7773563	0.567086073	0.734618731	0.607230056	0.973385792	0.665410621	0.66247152	0.695995959
117	0.710879699	0.624094623	0.91495055	0.85580883	0.967603031	0.743877404	0.746245721	0.91832888	0.664317798	0.687823344	0.827033083
118	0.734455579	0.944781112	0.888750167	0.918676244	0.745403841	0.73303789	0.795651938	1.023233793	0.691368722	0.763760593	0.631653725
119	0.98101598	0.816636279	0.690509145	1.024807674	0.701682244	0.878613168	1.102573025	0.743079119	0.919207558	0.762574527	1.389920435
120	0.896618921	0.515082735	0.710620538	0.886284289	0.841509754	1.009041963	0.886934169	0.805135508	0.889624956	0.69712923	0.924527042
