# Supplementary material for: Dynamic range adaptation in primary motor cortical populations
Source: eLife. 2017 Apr 18;6:e21409. doi: 10.7554/eLife.21409 (PMC5395298; doi:10.7554/eLife.21409)
Supplement: Figure 5—source data 1. — DOI: http://dx.doi.org/10.7554/eLife.21409.023 [file elife-21409-fig5-data1.zip › Fig5b_3D.txt]

Trl_N	Session_1	Session_2	Session_3	Session_4	Session_5	Session_6	Session_7	Session_8	Session_9	Session_10	Session_11
-60	0.997256857	1.060823692	1.080865282	0.710823127	1.194257561	0.947440134	0.917355923	0.73897582	0.849030553	0.745743613	0.822071615
-59	0.751555779	0.82860423	0.680020085	0.744464202	0.896169746	0.687653791	0.698414867	0.964111402	0.814224975	0.954798779	0.787461725
-58	0.923511297	0.889419669	0.696115836	1.1166938	0.867065299	1.052662441	0.795030672	0.827215066	0.738180602	0.623330803	0.721048402
-57	0.760682415	0.8796263	1.022969124	1.021545163	0.787759643	0.82020424	0.639269124	0.824321244	0.872979527	0.987631169	0.646337662
-56	0.730546833	1.167095149	1.095808625	0.785552528	0.766963578	1.060814028	0.882250473	0.801621998	0.746710125	0.843975481	0.786639036
-55	0.890145338	0.748012757	0.718863441	0.793000661	1.249269983	1.122845918	0.957593915	1.184401268	0.804570616	0.867845634	0.698474394
-54	0.712016326	0.660149404	0.916683409	0.761253485	0.712539005	0.920344272	1.133881082	0.929125699	0.768828847	0.7947875	0.895382345
-53	0.721476254	0.806143771	0.738144008	0.785993636	0.865234362	1.131969774	0.601189143	0.875909868	0.578402151	0.932548985	0.921342408
-52	0.881683759	0.6571086	0.906011805	0.825066153	0.767373568	0.905488075	0.420112969	0.93053895	0.683724599	0.783240219	0.559945394
-51	1.129745544	0.727371416	0.605953267	0.902307418	0.701778648	0.720054373	1.264437491	0.773360171	0.662558369	0.91889466	0.73738003
-50	0.526245931	0.661039758	0.894752546	0.931995741	0.603278642	0.841222278	0.932817886	0.934069901	0.732435825	0.942513128	0.714548265
-49	0.739257162	0.679960318	1.000759701	1.019237833	0.812243028	0.728319595	0.607432899	1.031380515	0.813089109	0.773401779	0.691474386
-48	0.586117256	0.965226274	0.729969982	1.013605559	0.979076486	0.789292476	0.71899304	0.684983038	1.221614079	0.702194167	0.95158326
-47	0.753191731	1.18193824	0.747805786	1.006325564	0.855504051	0.819360117	0.820607779	0.967444435	1.02539973	0.6779062	0.862057957
-46	0.809970267	1.178212573	0.883504591	0.738849366	0.767572205	0.63675718	1.013966465	1.052612673	1.07602902	0.913217588	0.929362492
-45	0.867929973	0.771221424	1.005270171	0.61528158	0.569504862	0.74963919	0.603422825	0.756596711	0.788444025	0.872563038	0.747130297
-44	0.918053916	1.045395531	0.716866524	0.796068754	0.975429842	0.628801107	0.757798876	0.724300077	0.629819198	1.04236749	0.808809219
-43	0.751245557	0.628711723	0.84781953	0.988576115	0.657423721	0.775372219	0.45810622	0.956560862	0.883338832	1.056216515	0.897698371
-42	0.77542996	0.784981929	1.487263088	0.893973942	0.983799415	0.727194763	0.607222512	0.79185798	1.373645756	0.928851727	0.830170839
-41	0.663731643	0.673391464	0.853265683	0.780047002	0.876178282	1.333641243	0.963560612	0.782386775	0.846081745	0.933384203	0.976356655
-40	0.734897178	0.823012184	0.990498768	0.765139443	0.759018378	0.841762802	0.861548449	1.063678927	0.756346693	0.68026672	0.779459626
-39	0.826711204	0.774962767	0.919903151	0.710359264	0.936103466	1.061552722	0.837529233	0.859130431	0.954316686	0.607303848	0.789027245
-38	0.665377669	0.684162828	0.740376768	0.789849986	0.936979344	1.0002828	0.81094166	0.777913829	0.786011501	0.729869891	0.767294052
-37	0.839403278	0.685989785	0.898238001	0.582518768	0.83805881	0.638540482	0.716575016	1.176474416	0.716381992	0.71322455	0.772874365
-36	0.732784811	0.709002941	0.686729294	0.814091048	0.833975635	1.147874637	0.750372209	0.680955389	0.630392483	0.771383597	1.324118328
-35	0.753755309	0.801055549	0.939722243	0.671192815	0.64711615	0.879927773	0.723395846	0.959671448	0.669770202	0.911494293	1.215500488
-34	0.726536657	0.703726353	0.694617819	0.92734269	0.992870389	0.815413798	0.708208962	1.173162218	0.824546057	0.720194778	0.700881908
-33	0.776067354	0.85094534	1.032199084	0.820996948	0.64395806	0.785587559	0.66675104	0.828211164	0.549361311	0.706521568	0.750522925
-32	0.699212951	0.79424488	0.733435311	0.774891505	1.007809623	0.868486389	0.984204621	0.807421659	0.739843317	0.562686311	0.719998304
-31	0.935374823	0.92790607	0.673311313	0.741424735	1.085453493	0.731691741	0.665094459	0.634782877	0.646503488	0.830707559	0.805228715
-30	0.610417839	0.877000725	1.026198055	0.831238567	0.772021259	0.705653794	0.514620502	0.918779259	0.750524876	0.705331471	0.684778966
-29	0.855495937	0.745757238	0.959920772	1.078860017	0.819268545	0.894867904	0.696951899	0.800634321	0.751657098	1.102716492	0.997686746
-28	0.612965457	0.880014968	1.52525432	0.697049196	1.076123438	1.166811225	0.767327967	0.957788337	0.644232219	0.82221278	0.80435636
-27	0.60312719	0.932344758	0.759167151	0.862818491	0.719975806	0.969867831	0.677964857	0.877233112	0.664125836	0.997158157	0.799836036
-26	0.668667677	0.773028468	0.78299543	0.599405138	0.53772114	0.72647872	0.673713549	0.909240012	0.975671972	0.627346721	0.894781894
-25	0.736089295	0.700484016	0.702231292	0.715632463	0.668823177	0.653265529	0.904819897	0.726470408	0.721149867	0.860505205	0.822564717
-24	0.768803775	0.735455783	0.733385233	0.73378021	0.876581946	0.829446586	0.669174822	0.808032463	0.644100246	0.704228681	0.781918786
-23	0.827364959	0.862824406	0.958402338	0.850575918	0.94229722	0.720089811	0.882573605	0.812550412	0.711971739	0.630797625	0.720520824
-22	0.655460982	0.644643248	0.611808222	1.110578074	1.133136436	1.006406426	0.601539662	0.748925254	0.764564735	0.691083364	0.640982951
-21	0.849628094	0.866611003	0.844179073	0.616833368	0.586323736	0.873958559	0.714680036	0.662442205	0.738696868	1.002532319	0.570666922
-20	0.808791181	0.812510974	0.702265042	1.050060097	0.76438346	0.935751801	1.109140296	0.678716469	0.892892778	0.834825051	1.058596083
-19	0.773236966	0.784111605	0.934853205	1.080700617	0.759585298	0.657209541	0.712592604	0.604563619	0.81650929	0.89417568	0.610667241
-18	0.586611675	0.783397526	0.809266548	0.745908287	0.661232881	0.927301832	0.651751782	0.903560962	0.755734787	0.802411543	0.755073125
-17	0.961246734	0.734062782	0.924588953	0.701882431	0.714750531	1.061952578	0.827980897	0.832219017	0.58515522	0.777820529	0.864952946
-16	0.711339503	0.835481011	0.884775328	0.803889442	0.61920949	0.954156891	0.538540972	0.873473004	0.760760122	0.854869084	0.751154416
-15	0.742531162	0.679847182	0.606547985	0.880674133	1.019457258	0.812661867	0.656716632	0.89695345	1.119522569	0.927176954	0.842668162
-14	0.928949288	0.743360646	0.590147762	0.709040812	0.91095229	0.743004378	0.871106545	0.852577722	1.118466217	0.812370427	0.827676356
-13	0.94072395	0.815848595	0.777137719	0.831006147	0.725935623	0.92831029	0.734253319	0.892518277	0.802259451	0.818182512	1.30932004
-12	1.038884362	1.01272899	0.738509954	0.783213683	1.027064266	0.741551782	0.713244297	0.891396231	0.723347735	0.832163168	0.720323157
-11	0.653275958	0.608510399	0.68476245	0.747459206	0.928117288	0.702751642	0.623065415	0.697285528	0.750821667	0.56872884	0.686409996
-10	0.702429785	0.700793441	0.865324295	0.853799807	0.719220711	1.030339917	0.712447649	0.872687808	0.912366408	0.650189153	0.623677591
-9	0.97480723	0.609624616	0.920783751	0.97192691	0.770698459	0.658388374	0.833102936	0.818760543	0.915449553	0.885466554	0.693354252
-8	0.772280744	0.847114338	0.923407891	0.661378552	0.775577053	0.684437393	0.913591848	0.992512487	0.808250708	0.847159553	1.06207192
-7	0.940307816	0.812324004	0.860797473	0.92365893	0.699030786	1.034507873	0.645741797	0.913944353	0.771064638	0.902314361	0.86091668
-6	0.76920777	0.75139495	0.727020496	0.90034567	0.850952018	0.754245449	0.782484033	1.106207629	0.756738018	0.820486404	0.803708783
-5	0.904030969	0.754300059	1.001024603	0.881096088	0.821478103	0.869271463	0.941474279	0.742956241	0.823686582	0.844886778	0.854062723
-4	0.838004907	0.738998523	0.830582426	0.812708361	0.568001412	0.896365991	0.706851819	0.716328294	0.918018227	0.958836848	0.882071975
-3	0.770085664	0.808338117	0.786984844	0.881148692	0.786571777	0.995042819	0.84064335	0.76801635	0.838462442	0.815890402	0.826390115
-2	0.893081945	1.014542414	0.819337219	0.662112277	0.750103346	0.871628259	0.701158422	1.001133341	0.877305629	0.756567862	0.678827439
-1	0.716727875	0.753246877	0.851210594	0.831628664	0.665087521	0.920878388	0.715707562	0.748314467	0.79007042	0.892234505	1.038784215
0	NaN	NaN	NaN	NaN	NaN	NaN	NaN	NaN	NaN	NaN	NaN
1	1.032724768	0.889961186	0.9431	1.044767295	1.342647713	1.051294248	1.22799094	0.933463232	1.174670263	3.212060245	1.097343957
2	0.725355942	0.999086492	0.745339767	0.788220784	1.014091093	0.7230004	0.852523215	0.948051316	0.99640247	0.83218285	1.079365776
3	0.920312939	1.291262424	0.89212668	1.1175978	1.005143616	1.614164005	1.371944368	0.894120761	0.966383728	0.762627364	0.958939264
4	0.845862169	0.762250162	0.68399221	1.105341285	0.880215808	1.084257745	0.882438409	0.66803727	1.430547881	1.207992113	1.007299221
5	0.792875533	1.007769742	1.107279734	1.013189777	1.008134114	1.158506819	1.263734748	0.676307341	0.695112141	0.949149997	0.831193294
6	0.692086116	0.839710758	0.919181384	1.079320599	1.127946468	0.958009104	1.049075649	1.182771437	0.966949509	1.035618918	0.663718118
7	0.718912788	0.880351585	1.227969988	0.962315018	0.957578405	1.127816548	0.833363476	0.859122269	1.029474805	0.862167419	1.007361025
8	1.299875312	0.8473805	1.016847666	1.027267577	0.940049565	0.734588591	0.807643924	0.921919854	1.16954991	0.916960951	0.842516647
9	0.849594875	0.710202687	1.104248734	1.105798942	1.425260227	0.794256801	1.018094991	1.073033552	1.267402604	0.547971101	0.757072207
10	1.205406665	0.769436398	0.8623373	1.056196202	1.116716157	0.754277523	1.124386147	0.755035718	0.885618035	0.817822768	1.219717515
11	0.677597599	0.682318789	1.104048568	0.973322989	0.978055228	0.899290684	1.492800744	0.798488482	0.865483921	1.134443994	1.266331801
12	0.997889917	0.649675529	0.958689841	0.77899987	0.907336279	0.760548296	0.960047753	0.823091588	1.219146363	1.103796679	1.114096571
13	0.648586322	0.767355883	0.957252035	1.220566495	1.099471825	0.754042025	1.011106408	0.704387852	0.923035438	0.746641961	1.221625707
14	0.880215143	0.492788038	0.820189646	0.775764946	1.058334211	0.963154702	0.83667747	0.877388879	0.957337634	0.625320437	0.890661714
15	0.818858647	0.843808649	0.916892051	0.862569613	1.438973747	1.055998639	1.050540982	0.958927043	0.899312768	0.61818685	1.189560595
16	0.930867373	1.052399274	0.893819499	0.991789558	1.201198633	0.78364017	0.788559517	0.968543097	0.970694988	0.804884647	0.640256834
17	0.771916156	0.597958781	0.867388255	0.75232465	0.967629058	0.988328503	0.799292978	0.96373973	0.88279783	0.716878097	0.854147432
18	0.886278287	0.938197234	1.125689845	1.17388306	0.856993497	1.158135862	0.766111811	0.880566655	0.975219306	0.837109576	0.851337283
19	0.673029185	0.907184405	0.919470459	0.869023638	1.087832123	0.685956848	1.092882587	0.963347522	1.355624519	1.01707301	0.90428077
20	0.650888825	0.852152453	0.809697973	0.930735252	0.930050986	0.783314801	0.87709017	0.660397543	1.118097155	0.990736547	0.791984152
21	1.17900141	0.701321697	0.807437665	1.068318509	1.150424458	0.722881951	0.965458413	0.927684837	1.173555944	0.626407175	1.110550677
22	0.994267465	0.963562102	0.951167002	0.773804861	1.373826467	1.119340145	0.630961881	0.659865406	0.737843552	0.679654039	1.07449206
23	0.749491365	0.847695408	0.960675968	0.978249807	0.884111783	0.822728713	0.832302402	0.870586122	1.430515348	0.63610831	1.202297158
24	0.982858488	0.873313477	0.705780917	0.791681338	1.051713247	1.103291523	0.807033244	1.002238156	0.814401959	1.04765666	0.803714804
25	0.607288969	0.606899697	0.885494753	0.869263348	1.282797431	1.108433603	1.246066548	0.847988432	0.86605267	1.315540471	0.80357743
26	0.864482767	0.789970335	0.967399947	0.838615197	1.02106538	0.945961288	1.054229223	1.027437577	0.924249965	0.664937904	0.81185058
27	0.583188869	0.806649821	0.81115738	0.84823773	1.166650844	0.869787969	0.963715457	0.813431395	1.613579018	0.727345197	0.671018655
28	0.879459455	0.917626748	1.109929265	0.791169608	0.993254928	0.719054921	1.170891856	1.046470352	0.976378934	1.082195464	0.715524538
29	0.751044569	0.842100931	0.934228094	0.884680404	1.357617158	0.526625619	0.720601624	1.059645331	1.410532517	0.827803183	1.036568785
30	0.786838631	0.621715457	0.878356944	0.740080935	0.889321427	0.794525124	0.918704623	0.928618873	1.394718036	1.085350409	0.903730845
31	0.992336187	1.015221993	0.767560293	0.73840904	1.251840155	0.834865545	1.051079594	0.834409283	0.770769236	0.729223452	0.740478854
32	0.929249457	0.895528727	0.637414406	0.963793691	0.898908628	0.802084132	0.704726903	1.034518131	1.212237645	0.57512747	1.154907607
33	0.821239667	0.895468217	0.959374591	0.797009724	1.133029053	1.231448615	1.215892214	0.905611007	0.99789097	0.838840122	0.886435164
34	0.707017471	0.755868123	0.886910161	0.884022334	1.119510361	1.237041089	0.83896041	0.899632222	0.933169229	0.716523879	0.945740968
35	1.107030673	0.793447494	0.815773827	0.730416543	0.879879053	0.873971173	0.865602461	0.82219471	1.094205949	0.832724103	1.197668425
36	0.814388149	0.944654524	1.153250315	0.950111014	1.067539665	0.907697198	1.145844024	1.006769015	0.812614489	0.77555799	0.792578616
37	0.937202348	1.306080865	0.810569	1.057597769	1.327819247	0.948744947	1.267913632	0.993727018	1.009354128	0.767573631	0.966347516
38	1.199894034	0.882253174	0.826132005	0.782358283	1.138031586	1.078967455	1.005775461	1.005246259	0.980896095	0.80294656	1.206842229
39	0.999670965	0.918858715	0.754085525	0.888643587	0.902769383	0.647618573	1.240830452	0.679714984	1.296934503	0.614351528	1.13823169
40	0.966060328	0.899966406	0.768547363	1.159023474	1.2030131	0.602222889	0.775891181	0.881048177	0.820279969	0.636929674	1.244386329
41	0.805177423	1.066268755	0.8836739	0.952141359	0.863870608	0.950950571	0.827331781	0.917714003	1.114763356	0.682757426	0.997751304
42	1.119905994	0.76750373	0.800477638	1.077566933	0.851657003	1.390680844	0.74427957	0.767196784	1.27099336	0.767575627	1.183509553
43	0.953097674	0.783503441	0.796269372	1.012908453	1.028019489	0.701939082	0.896307427	1.014408252	0.914463965	0.75888013	1.059572977
44	1.012186804	0.945724373	0.720200965	1.077676613	1.15084637	1.121402254	0.97797925	0.967661215	1.275528797	0.873658912	0.822570608
45	0.818713112	0.662591514	0.924715868	0.976054533	0.995652666	0.798321281	1.083405705	0.72443452	1.120108802	0.870029954	0.642838502
46	1.051645259	0.842095881	0.853174298	0.983549144	1.18383324	0.712135176	1.112688869	0.953524235	0.959229321	0.89001095	1.050909039
47	0.932834879	1.068832618	0.898519226	1.157354185	1.234857265	0.832596753	0.850091623	0.972780079	0.934760831	0.587945474	0.989587509
48	0.853591696	1.002349963	0.9415142	0.889752192	1.016858509	1.01801376	0.876806524	0.961629669	1.135541167	0.728612746	0.959182527
49	0.75413423	0.933413558	1.148426925	0.776778638	0.851899611	0.834458388	1.023651678	0.957131647	0.930726196	0.961095388	1.033992637
50	0.851640499	0.830447531	0.819543777	0.9667754	1.079920593	0.801574393	0.968140552	0.741615075	0.826227683	0.907392785	1.224400523
51	0.868810215	0.873008885	0.99067371	0.989077948	1.324832383	1.001388775	0.662966684	0.765446279	0.82341778	0.804747865	0.920778037
52	0.92165732	0.930090057	0.669910664	0.815040006	1.031751425	0.801520029	1.108357383	0.88627022	1.003624658	0.811456323	0.97016508
53	0.829790263	0.934257347	0.797363139	1.040759771	0.855968628	0.923585308	0.863892879	1.078229813	0.954892386	0.867792148	1.012073758
54	0.859001556	0.702289983	0.803725866	0.638032527	0.798347065	1.197612201	0.846986855	0.720540665	1.079600972	0.530571864	1.140734321
55	0.993914786	0.829624065	1.086753185	0.801617626	1.207124076	1.148290402	1.165568053	0.859282926	0.723499641	0.885732299	0.747472359
56	0.962067492	0.901328156	0.781889868	1.004015301	1.053747161	0.766065736	0.94663386	1.007405257	1.16873363	0.913001593	0.935238964
57	1.215135938	0.640355482	0.928980901	0.911866992	0.666974973	0.896924405	0.998062895	0.771833544	0.839528792	0.827107947	1.057765961
58	0.835120748	1.037944731	0.680387511	1.160971066	1.125077824	0.911306429	0.841459758	0.719717578	0.981452302	1.041811605	0.730380004
59	0.810566244	0.788302607	1.146546618	0.748136702	0.996148632	0.653846457	1.289435726	0.816992369	0.781931783	0.921148894	0.994890865
60	0.929067493	0.826680802	0.982548083	1.100942791	0.848203229	0.771358411	0.878187168	0.90596283	1.09949162	0.909614598	1.233002974
61	0.705517752	0.819601134	0.864319231	0.984027042	1.209342068	1.085692438	0.968106355	1.100144362	0.94662734	0.865872129	0.895506333
62	0.792819213	0.841624224	1.042800193	0.972444951	1.155643412	0.804804071	0.969439624	0.841509172	1.07419628	0.85353939	0.850658342
63	0.943030252	0.742505805	0.984336071	0.906128906	1.01505172	0.903089029	0.733539429	0.737822444	0.99294035	0.893281585	1.217554261
64	0.942679573	1.103485912	1.10123667	1.032553821	1.023660033	0.760842035	0.950675403	0.976767303	0.893255445	0.892521955	1.176101591
65	0.732484356	0.918642365	0.808995713	0.797931111	0.993159269	1.046890696	1.227774268	0.992954778	1.410457175	0.62289959	1.133530464
66	1.037939874	0.836492252	0.741904301	1.005291179	0.900508185	1.060945239	0.927480627	0.87644741	1.367604625	0.652473952	0.730691169
67	0.717213993	0.970481928	0.805592811	0.798742863	0.913935356	0.978841718	0.999120466	0.90569248	0.943395932	0.734026191	1.023663029
68	1.198255955	0.919298521	1.237234397	0.789792214	1.00231046	0.832056242	1.153833674	0.783468553	1.172505237	0.694823701	1.17338684
69	0.879436394	0.803170847	0.802761023	0.974840968	0.894302031	0.61143662	0.824656308	1.084301871	0.831186899	0.776751991	0.81444581
70	0.800046478	0.813694052	1.060011523	0.825034449	0.942007258	0.790055708	1.089642039	0.841928374	0.973069099	0.823389002	1.019900086
71	1.068770099	0.681753524	1.021147617	0.879144309	1.18072932	0.928594532	0.879514019	0.740585763	0.818363623	0.712143625	0.970375863
72	0.782381279	0.557524185	1.017847097	0.998788146	0.941195678	0.765568313	0.948927129	0.661770916	0.974883174	0.549050297	0.855928591
73	0.997442559	1.066728081	0.726926906	0.787648217	0.858641119	0.866422236	0.868117751	0.942174083	0.972347693	1.082171804	1.017719016
74	0.934623379	0.798531723	1.029550667	1.024758328	0.676579052	0.79319082	1.015979536	0.781584166	0.996034053	0.873746166	0.814571883
75	0.824929099	1.09437973	0.871445502	0.939345418	1.06066951	1.147633834	0.846294987	0.786986277	1.300988746	0.73293686	1.104175574
76	0.853414719	0.647687639	0.706825027	0.698801981	0.963184062	0.822927804	0.897104466	0.699142278	1.118734198	0.708390798	1.066820072
77	0.819937605	1.177974097	0.772836734	1.044116722	1.09794495	0.964078887	0.952175205	0.884264612	1.018476242	0.814398485	0.807296781
78	0.665164912	0.888118213	0.996617027	0.94879902	0.742493525	0.967747005	0.699254245	0.899046879	1.290024793	0.90704002	1.039664211
79	0.798547001	1.366420985	1.370506322	1.178599354	0.873618099	0.84822443	1.296875236	0.834924495	1.130109541	0.822192587	0.767806149
80	0.893741266	0.744279654	0.778804076	0.853891113	0.999892072	0.710348004	1.153814918	1.028570616	1.4259131	0.976365365	1.278438909
81	0.794223492	0.862318006	0.862780424	0.795353004	1.005449221	0.946056002	1.086691183	1.043435895	1.218306456	0.842031844	0.873837699
82	0.851115739	1.021311003	0.747965212	0.998263125	1.283341976	0.649709402	1.004387122	0.941672767	1.030787352	0.923791224	1.405341425
83	0.76426366	0.775143616	0.713375021	0.817433006	0.855931369	1.130514918	0.945777769	0.810704538	0.748829041	0.773170457	1.000241764
84	0.687987081	0.897960506	0.722694981	1.067037293	1.078721548	0.897811182	0.927175964	0.948261689	1.426916966	1.075055634	0.978751385
85	0.863142249	0.945097805	0.849915819	1.134075939	1.019048805	1.001669861	1.16387769	0.927027889	0.798551564	0.785158761	0.8759325
86	0.955324519	0.808230488	0.920768655	1.058611298	0.916613271	0.713641581	1.035008198	0.804093671	1.08380087	1.033722965	0.891578183
87	0.741923048	0.840860237	0.703284479	1.026425546	1.313160711	0.706608834	0.940645091	0.686230368	1.062361385	0.705520537	1.094531633
88	0.479501512	0.784485824	0.704593828	1.138131769	0.901083174	0.698750417	1.164676439	0.89548932	1.310631043	0.755477446	1.188428805
89	0.770559472	1.152313968	1.071116224	0.904539024	1.208636784	0.965512347	0.895611948	1.236371692	0.987449936	0.633283151	1.072219528
90	0.723037504	0.861958797	0.638778833	0.841535895	0.766840069	0.928756873	1.059413409	1.024619705	0.775840351	1.051174043	1.248461344
91	1.131279258	0.84291216	0.739297819	1.053851335	0.800008132	1.157948896	0.700538258	0.734047884	0.802979684	0.640763682	0.836764545
92	0.908968271	0.830471472	0.7027674	1.217117229	1.073306105	0.80195402	0.757524622	0.637298494	1.452686459	0.761269078	0.958265337
93	0.973155864	0.779062047	0.612511108	1.068034327	1.112913169	0.992797858	0.804712486	0.803871727	1.242135899	0.595518083	0.925764286
94	0.939733735	0.784309344	1.131672832	0.969979601	0.987866093	0.68433627	0.950816453	0.787967396	1.074453	0.60559749	0.848109401
95	1.117173742	0.800704558	0.836167102	0.716189026	1.06587796	0.799876782	0.86183863	0.837732461	0.911951149	0.778268031	0.700635242
96	0.721345061	0.733610721	1.076706293	0.840799091	0.757503462	0.807166504	1.11450006	0.857132789	1.068565508	1.058758034	1.214910004
97	0.811872997	0.716523926	1.04942565	1.041206397	0.940728068	0.814652869	1.200450914	0.972452734	1.446126848	0.624639579	0.746836051
98	0.810322587	1.005718452	0.813687042	0.977305612	1.233110483	0.842444013	0.778483426	1.079499278	1.027118261	1.017701589	0.991490665
99	1.010857625	1.004156908	0.804564917	0.710467671	0.942745378	1.007841305	0.928723285	0.828354281	0.877765718	0.727371331	1.14308011
100	0.878366281	1.159700507	0.776173385	0.654614405	1.125360518	0.893449129	0.820517299	0.750815577	1.377890744	0.773046134	0.796303399
101	0.789396028	0.781370294	1.245245184	0.900938339	1.176244986	0.997689272	1.030816329	0.677916918	1.203281779	1.008275292	0.809012286
102	0.951080047	0.874386207	1.157833831	0.902791151	0.988883913	1.076826392	1.01687609	0.957558599	1.372899671	1.000971878	0.87455544
103	0.677844006	0.737966861	0.875107197	0.992990558	1.033797662	1.000106203	1.215274757	0.828302621	0.918619527	0.761344508	0.930198717
104	0.76721446	0.858388999	0.96204676	0.854657731	1.261440118	1.048787373	1.091786401	1.098387637	1.105634559	0.846066289	1.052121756
105	0.875257606	0.568879357	1.681474418	0.801999442	0.681053224	1.036511551	1.010251017	1.045315943	0.855154718	1.064429427	1.027924621
106	0.745020022	0.760438774	0.829700956	1.226499093	1.074479468	1.12020024	0.939699348	0.868474971	1.028053728	0.860673883	1.086491861
107	1.026697802	0.66405191	0.786186782	0.963606759	0.90806202	0.727423241	0.992279289	0.763637974	1.018879383	0.945096855	0.724716194
108	0.68273637	0.744434176	0.847803751	1.261742506	0.798737038	0.69469709	0.712649654	1.050093847	1.097957771	0.740007552	0.745916038
109	0.968352649	0.913397919	0.744992403	1.240047998	1.039181797	0.55589554	0.898893074	0.884563352	1.308556202	0.765051211	0.833910081
110	0.721651067	0.741550847	0.859851692	0.796474839	0.713200683	0.814312274	0.909501014	0.676649152	1.140485182	0.851339826	1.192909718
111	1.088273681	0.997045366	0.684923378	1.283196629	0.823611854	0.665108821	1.062488994	0.97778635	0.961370862	1.021190937	0.837724022
112	0.928722137	0.958499544	0.663535689	1.199173247	0.906083777	1.135429287	0.951606213	0.917093319	1.05602208	0.95901792	0.938316012
113	0.817259989	0.932749725	1.032964698	0.959949547	1.248634199	1.258268352	0.891962359	0.736353588	0.627524981	0.898420385	0.638199103
114	1.07642491	0.967278074	0.640973033	0.822542161	1.254951092	0.787335753	0.985267007	0.862529704	1.035441234	1.029335348	1.030961498
115	0.79725795	0.661400825	0.922288187	0.965384405	1.171408912	0.890777379	1.044284343	1.008768256	1.445782045	0.619571117	0.873902302
116	0.91125709	1.011842838	1.030720762	1.002774372	0.583211124	0.74559373	0.658187099	1.075297032	1.037966573	0.860011805	0.864325325
117	0.658445474	0.721796229	1.042277675	0.852873641	1.1244776	0.901617484	0.967139543	0.985378754	0.896111366	0.806924158	0.976995829
118	0.793806416	0.980961123	0.958653689	0.918711992	1.071404342	0.616387795	0.845084997	1.014966157	1.07175031	0.794637003	0.845150595
119	1.012954047	0.822448677	0.996562857	1.130743098	0.747312726	0.986714413	1.124915694	1.038409054	0.944385331	0.756179927	1.571016636
120	0.952884734	0.544319811	0.747306589	1.017376816	1.148324276	1.129415215	1.201604574	1.006260108	0.826401849	0.6808399	0.835488411
