# Supplementary material for: Dynamic range adaptation in primary motor cortical populations
Source: eLife. 2017 Apr 18;6:e21409. doi: 10.7554/eLife.21409 (PMC5395298; doi:10.7554/eLife.21409)
Supplement: Figure 6—source data 1. — DOI: http://dx.doi.org/10.7554/eLife.21409.025 [file elife-21409-fig6-data1.zip]

Archive with 5 entries (4 files):
- Fig6a.txt
- __MACOSX/
- __MACOSX/._Fig6a.txt
- Fig6b.txt
- __MACOSX/._Fig6b.txt
