# Supplementary material for: Dynamic range adaptation in primary motor cortical populations
Source: eLife. 2017 Apr 18;6:e21409. doi: 10.7554/eLife.21409 (PMC5395298; doi:10.7554/eLife.21409)
Supplement: Figure 6—source data 1. — DOI: http://dx.doi.org/10.7554/eLife.21409.025 [file elife-21409-fig6-data1.zip › Fig6a.txt]

Rng_2D	Rng_3D	Rng_3D_full
18.71963972	16.20404345	18.56883324
14.00165039	14.58795024	17.48957945
12.51693093	8.465808516	10.72090844
21.54460171	10.13087493	31.3489118
34.35378074	37.08519545	41.54462961
21.00667463	14.43723052	18.08254224
24.8341861	21.54520471	30.17488081
29.37784021	22.73396189	31.28203799
18.81646701	20.0701305	27.20407558
13.60718017	7.988454033	14.76541558
12.61266872	10.40151191	12.44698486
15.86648202	13.17484825	27.13321355
22.49859081	29.00437578	43.72047295
26.07248872	22.32620802	24.46454593
23.2574387	18.68820644	22.11125821
27.94257163	25.22222487	33.59825889
13.91111761	14.83676097	17.80523596
8.844975172	7.377185001	12.22146925
35.06316755	27.10898903	33.25196287
39.23324265	32.60060454	38.19815861
30.04872675	26.15499062	40.10778799
29.69904011	20.89803857	41.73609193
36.67244688	26.99993389	29.02499296
51.85156252	41.94122512	52.77720439
11.98071538	10.54856461	14.30196712
23.49515141	15.35913232	29.85948671
18.16026119	20.20509349	37.48489008
25.48746512	21.47696497	26.22072567
21.62748702	15.92525216	20.20920116
52.50637006	41.58144485	66.49500635
17.14640948	14.12919658	25.10111586
9.502960099	6.174962387	9.10932052
30.09998709	32.01879586	35.3249857
34.01860507	26.90839863	31.19109524
18.60864395	24.6096108	39.25157715
6.847179405	8.164720849	10.99557504
57.96652103	52.36453	59.98046091
12.29481234	12.4035061	22.12472469
48.75844269	37.09654683	44.24272637
48.35740577	27.44293127	33.00166948
18.03600506	9.702294391	17.36698694
30.40261533	37.21947354	43.15878607
11.50488961	12.60953686	16.05621028
39.935077	38.61129695	44.917017
39.08656846	24.19431379	32.00489221
22.76548616	38.43755095	43.94987915
27.98904247	30.80443963	33.78784179
25.58679764	13.71663895	18.38344485
44.40100828	44.42996626	59.44921816
29.60003413	20.2638782	39.31676146
15.32376285	10.29083163	31.3248957
29.92819902	23.46748994	25.81851846
15.05419616	16.35040658	26.11143084
58.09025816	44.4179277	56.64234533
29.72784403	16.71499212	34.62864398
23.33367801	16.03593937	34.18920855
16.92094428	2.349853011	16.3511396
8.900212748	14.36120173	16.39075428
13.9702039	14.54840483	17.09420652
27.6426457	30.36845794	41.78416012
17.59528061	18.9278099	24.38658521
54.26064082	33.08075043	48.08964821
26.8056454	18.51439394	40.99179864
32.82194093	14.56899856	26.34148094
35.30928815	29.75219225	37.75935221
18.2551037	20.39642679	26.99912149
13.85137189	9.731837908	13.18123269
34.70915371	37.39206837	42.76117912
7.756680118	10.16895063	12.18474071
11.11011159	10.99543536	14.08879201
33.65427549	21.08852101	37.36939951
31.08073632	26.5855737	31.19365711
19.75526394	11.47170025	21.55920098
28.36745945	18.42157752	36.05285699
21.65217872	33.37430589	41.78742468
9.577020473	9.15187484	22.1239298
7.858080001	6.066650452	20.41264278
29.99771865	20.0377267	42.55087981
32.48011994	38.15499708	42.68346286
9.771686575	11.5124983	19.96590928
27.3529907	30.45216385	42.11085233
27.38674429	17.3107111	21.23643279
22.40410579	20.11821558	28.5308817
43.06126069	36.89185439	47.06842399
14.12871927	10.04648548	12.36924833
22.74448366	13.2776315	27.45446322
31.80855391	21.46697127	38.50896474
20.89624729	13.07904816	23.75025161
15.45077676	8.21173089	16.72508403
10.56424891	9.398653547	19.02007775
17.11979722	16.94327469	28.50819447
24.26817643	23.31651129	25.88757495
22.84841596	16.02721269	24.43407639
20.56916509	11.23973956	23.93805516
11.92911343	6.519890661	13.04987928
