# Supplementary material for: Dynamic range adaptation in primary motor cortical populations
Source: eLife. 2017 Apr 18;6:e21409. doi: 10.7554/eLife.21409 (PMC5395298; doi:10.7554/eLife.21409)
Supplement: Figure 6—source data 1. — DOI: http://dx.doi.org/10.7554/eLife.21409.025 [file elife-21409-fig6-data1.zip › Fig6b.txt]

Rng_2D	Rng_3D	Rng_3D_full
27.54965345	24.76895228	28.18697382
10.85080703	8.828914186	23.11960991
14.91872131	17.60007328	21.7457494
26.33323082	25.56351455	28.95168248
21.05556111	16.62156995	20.94047009
21.8503647	20.27663686	25.21001488
34.05725958	28.31386156	31.956737
15.55962376	15.53179593	19.05711995
15.95771213	10.9324597	14.71914321
10.17882082	6.28830884	11.6775538
9.067763379	10.07117322	12.09269275
24.54104554	21.76689763	26.20737378
21.97944744	17.07159228	21.00420908
22.18803917	17.33950632	19.89921078
22.30708317	17.88681144	25.10386353
24.90097962	25.38893574	29.56681571
17.86993631	13.07815728	16.13365954
16.6278356	20.77788192	32.37094691
19.86558582	19.05236034	24.56412933
24.13856891	19.59646432	23.18061245
9.398605331	8.23501381	13.13325363
21.52393392	18.11280069	23.44568186
32.22500147	23.81541073	39.20622078
23.44477979	14.62471544	18.8687974
15.33300403	13.089708	18.01085546
20.4696312	21.00005276	27.09736418
17.84580037	21.41349185	36.1281541
40.44787311	22.38225801	32.64511283
20.36248429	14.29706193	26.72573377
13.51498095	12.08993759	14.27533558
13.2505703	6.724973389	10.44147757
33.61192013	20.374748	30.97551612
57.87922222	46.74711815	64.55751433
27.4257883	21.21083537	25.05704999
9.289692763	8.870705688	13.23405094
