# Supplementary material for: Dynamic range adaptation in primary motor cortical populations
Source: eLife. 2017 Apr 18;6:e21409. doi: 10.7554/eLife.21409 (PMC5395298; doi:10.7554/eLife.21409)
Supplement: Figure 7—source data 1. — DOI: http://dx.doi.org/10.7554/eLife.21409.027 [file elife-21409-fig7-data1.zip › Fig7.txt]

Rng_2D	Rng_3D
32.98438366	29.66452717
38.51097946	36.82500647
20.94246866	22.01388049
21.59628514	27.4166321
23.89310507	25.89098732
18.7761416	14.78607803
20.38416349	17.96308835
4.977260469	4.885257779
34.66544563	34.53354666
36.99629121	30.08296432
14.41319769	13.08097965
20.55563543	28.34131406
9.987435425	10.80788797
16.98001129	19.50902459
23.92220606	27.6999141
9.322701897	7.189215048
6.14192087	5.111465427
6.175979746	12.60818478
9.058047493	12.40530387
4.788547467	3.261725478
7.936075906	7.081599477
8.361954393	8.9811051
7.802591913	8.371526064
11.91404597	13.88933189
8.019971894	12.21622619
9.252846992	8.676257824
11.90931953	13.83807127
10.42169504	0.957767473
23.99794905	13.3877291
13.11166523	16.69807873
11.4633228	12.62298867
30.8780803	6.60087967
37.36904908	32.80924098
0.879462212	37.04296841
16.16491409	1.248391731
2.807772424	16.45456324
56.05629927	5.114398063
2.513270386	45.48916895
37.336359	2.055630239
13.22898015	21.55808321
24.76768529	7.08533299
17.85451086	23.68544212
2.4610794	17.18397632
12.957328	1.826465073
23.79856115	21.84466299
4.664772198	21.89254633
7.208207603	4.73330673
37.2264982	17.36426665
18.01076144	45.05647126
4.616797554	23.49784061
15.08747643	13.25015665
4.272228327	12.86418292
9.423516631	0.52073966
5.963627542	13.69642187
1.3223549	10.963668
18.51898981	15.82893986
8.745575639	10.51916982
11.4019476	12.63725891
9.40618553	5.547680756
6.500575006	11.3949728
34.72068836	29.41714146
12.25357929	11.2306131
18.2547969	20.38259156
12.54410574	15.1732752
